# Supplementary material for: Computational Phenotypic Drug Discovery for Anticancer Chemotherapy: PTML Modeling of Multi-Cell Inhibitors of Colorectal Cancer Cell Lines
Source: Int J Mol Sci. 2025 Nov 26;26(23):11453. doi: 10.3390/ijms262311453 (PMC12692404; doi:10.3390/ijms262311453)
Supplement: Supplementary file 1 [file ijms-26-11453-s001.zip]

Archive with 4 entries (3 files):
- ijms-3995946-supplementary/
- ijms-3995946-supplementary/Supp Inf 1 (COLRCCLs)_OK.xlsx
- ijms-3995946-supplementary/Supp Inf 2 (COLRCCLs)_OK.xlsx
- ijms-3995946-supplementary/Supp Inf 3 (COLRCCLs)_OK.xlsx
