# Supplementary material for: Computational Phenotypic Drug Discovery for Anticancer Chemotherapy: PTML Modeling of Multi-Cell Inhibitors of Colorectal Cancer Cell Lines
Source: Int J Mol Sci. 2025 Nov 26;26(23):11453. doi: 10.3390/ijms262311453 (PMC12692404; doi:10.3390/ijms262311453)
Supplement: Supplementary file 1 [file ijms-26-11453-s001.zip › ijms-3995946-supplementary/Supp Inf 1 (COLRCCLs)_OK.xlsx]

## Sheet: Cover Sheet
Computational Phenotypic Drug Discovery for Anticancer Chemotherapy: PTML Modeling of Multi-Cell Inhibitors of Colorectal Cancer Cell Lines
Alejandro Speck-Planche1,* and M. Natália D. S. Cordeiro1
1LAQV@REQUIMTE/Department of Chemistry and Biochemistry, Faculty of Sciences, University of Porto, 4169-007, Porto, Portugal
*Correspondence: Alejandro Speck-Planche (alejspivanovich@gmail.com)
CONTENT OF SUPPLEMENTARY INFORMATION 1
SPREADSHEET S1
The present Supporting Information file contains data associated with the creation of the PTML-MLP model.
Column A refers to the identifiers of each molecule downloaded from the ChEMBL database.
Columns from B to G, as well as columns I, K, M, and N, have already been explained in the manuscript.
Column H (represented by "p(dt)") is the a priori probability calculated as the ratio of the number of molecules experimentally tested by considering the same label of doubling time to the total number of molecules/cases. Column J (represented by "p(ct)") is the a priori probability calculated as the ratio of the number of molecules molecules experimentally tested against the same CRC cell line t…
From column O to CP, one can find the topological indices (TIs) calculated by the software MODESLAB v1.5.
Starting from column CQ, one can find the partially normalized topological indices (denoted as NTIs), which were discussed in the manuscript.
SPREADSHEET S2
In the intervals composing rows from 1 to 4, one can find the average descriptors avg[GTI]dt, which were calculated from the descriptors reported in spreadsheet S1 of the present Supporting Information file according to Eq. 1 discussed in the manuscript; these averages values depend on the specific label of doubling time (dt).
In the intervals composing rows from 7 to 14, one can find the average descriptors avg[GTI]ct, which were calculated from the descriptors reported in spreadsheet S1 of the present Supporting Information file according to Eq. 1 discussed in the manuscript; these averages values depend on the specific CRC cell line (ct).
In the intervals composing rows from 17 to 19, one can find the average descriptors avg[GTI]mc, which were calculated from the descriptors reported in spreadsheet S1 of the present Supporting Information file according to Eq. 1 discussed in the manuscript; these averages values depend on the specific label of microsatellite characteristic (mc).
Rows 22 and 23 contain the standard deviations sdv[GTI] for the GTI descriptors (both TI and NTI).

## Sheet: S1
Molecule ChEMBL ID	Smiles	M (g/mol)	Relation	GI50 (nM)48 hr	ACRC(ej)	dt	p(dt)	ct	p(ct)	mc	p(mc)	Series	L	SM(Std)1	SM(Std)2	SM(Std)3	SM(Std)4	SM(Std)5	SM(Std)6	SM(Std)7	SM(Dip)1	SM(Dip)2	SM(Dip)3	SM(Dip)4	SM(Dip)5	SM(Dip)6	SM(Dip)7	SM(Hyd)1	SM(Hyd)2	SM(Hyd)3	SM(Hyd)4	SM(Hyd)5	SM(Hyd)6	SM(Hyd)7	SM(Psa)1	SM(Psa)2	SM(Psa)3	SM(Psa)4	SM(Psa)5	SM(Psa)6	SM(Psa)7	SM(Mol)1	SM(Mol)2	SM(Mol)3	SM(Mol)4	SM(Mol)5	SM(Mol)6	SM(Mol)7	SM(Gas)1
CHEMBL917	O=c1[nH]c(=O)n([C@H]2C[C@H](O)[C@@H](CO)O2)cc1F	246.22	'='	1	1	Slow growth	0.234664	HCC2998	0.103457	MSS	0.55185	Training	18	25.13	87.2565	310.493	1192.9	4749.67	19415.4	80872.6	12.87	70.7681	169.357	639.981	2032.78	7305.79	25270.9	-0.921	53.2037	39.9563	281.299	484.489	1985.43	4812.99	104.55	1628.64	28408.7	527797	1.00463e+07	1.93674e+08	3.76388e+09	37.5888	135.097	553.736	2450.51	11334.1	53965.5	262250	-1.02523
CHEMBL428647	CC(=O)O[C@H]1C(=O)[C@@]2(C)[C@H]([C@H](OC(=O)c3ccccc3)[C@]3(O)C[C@H](OC(=O)[C@H](O)[C@@H](NC(=O)c4ccccc4)c4ccccc4)C(C)=C1C3(C)C)[C@]1(OC(C)=O)CO[C@@H]1C[C@@H]2O	853.99	'='	1	1	Slow growth	0.234664	HCC2998	0.103457	MSS	0.55185	Training	68	97.35	349.93	1325.25	5523.19	24315.2	111707	530264	48.71	273.463	766.67	3173.04	12022.7	49607	204276	3.236	215.001	226.104	1366.51	3084.6	12828.2	39609.2	221.29	3471.41	57872.3	1.05363e+06	1.96225e+07	3.69971e+08	7.03448e+09	153.328	584.486	2515.8	11658.6	56291.7	279346	1.41422e+06	-2.92153
CHEMBL428647	CC(=O)O[C@H]1C(=O)[C@@]2(C)[C@H]([C@H](OC(=O)c3ccccc3)[C@]3(O)C[C@H](OC(=O)[C@H](O)[C@@H](NC(=O)c4ccccc4)c4ccccc4)C(C)=C1C3(C)C)[C@]1(OC(C)=O)CO[C@@H]1C[C@@H]2O	853.99	'='	1	1	Fast growth	0.501217	HT-29	0.199611	MSS	0.55185	Training	68	97.35	349.93	1325.25	5523.19	24315.2	111707	530264	48.71	273.463	766.67	3173.04	12022.7	49607	204276	3.236	215.001	226.104	1366.51	3084.6	12828.2	39609.2	221.29	3471.41	57872.3	1.05363e+06	1.96225e+07	3.69971e+08	7.03448e+09	153.328	584.486	2515.8	11658.6	56291.7	279346	1.41422e+06	-2.92153
CHEMBL159	CC[C@]1(O)C[C@@H]2CN(CCc3c([nH]c4ccccc34)[C@@](C(=O)OC)(c3cc4c(cc3OC)N(C)[C@H]3[C@@](O)(C(=O)OC)[C@H](OC(C)=O)[C@]5(CC)C=CCN6CC[C@]43[C@@H]65)C2)C1	811.08	'='	2	1	Fast growth	0.501217	HT-29	0.199611	MSS	0.55185	Test	67	97.16	357.346	1381.08	5894.66	26575.7	124733	602981	40.79	259.364	676.385	2895.39	10964.3	46464.5	196253	4.861	220.248	250.962	1483.64	3549.77	14662.3	46682.4	154.1	2214.21	34646.7	625928	1.1712e+07	2.22971e+08	4.28797e+09	147.667	575.682	2512.54	11819.5	58081.6	294408	1.52803e+06	-2.86891
CHEMBL2299273	Oc1c(-c2nnc(-c3ccc(Cl)cc3)o2)sc2nnc(-c3ccccc3)c(-c3ccccc3)c12	482.97	'='	2.265	1	Fast growth	0.501217	HCT 15	0.134129	MSI	0.44815	Training	39	46.49	177.631	570.538	2168.73	8316.37	33440.1	137238	7.02	120.463	152.236	792.451	1901.68	7352.72	22294.3	6.328	115.297	123.408	659.551	1345.42	5194.02	13976.6	113.17	1504.79	20783.5	330854	5.62477e+06	1.00305e+08	1.85187e+09	120.044	531.913	2714.71	15055.6	88115	536108	3.35806e+06	-1.08904
CHEMBL4746359	CC(C)[C@H]1NC(=O)C[C@H]2/C=C/CCSSC[C@@H](NC1=O)C(=O)N[C@H](Cc1ccccc1)C(=O)NCC(=O)O2	562.71	'='	2.6	1	Fast growth	0.501217	HCT 116	0.167478	MSI	0.44815	Training	40	55.95	186.981	633.955	2331.97	8876.06	34715.4	138439	35.84	167.061	472.094	1785.38	6303.69	23682.6	88439.2	1.681	108.936	74.3967	509.731	708.999	3001.2	5924.46	193.3	2855.1	48429.9	926777	1.90262e+07	4.11736e+08	9.2882e+09	103.974	429.367	2105.61	11616.4	70515.4	464173	3.26297e+06	-1.8265
CHEMBL4746359	CC(C)[C@H]1NC(=O)C[C@H]2/C=C/CCSSC[C@@H](NC1=O)C(=O)N[C@H](Cc1ccccc1)C(=O)NCC(=O)O2	562.78	'='	2.8	1	Intermediate growth	0.264119	KM12	0.146543	MSI	0.44815	Training	40	55.95	186.981	633.955	2331.97	8876.06	34715.4	138439	35.84	167.061	472.094	1785.38	6303.69	23682.6	88439.2	1.681	108.936	74.3967	509.731	708.999	3001.2	5924.46	193.3	2855.1	48429.9	926777	1.90262e+07	4.11736e+08	9.2882e+09	103.974	429.367	2105.61	11616.4	70515.4	464173	3.26297e+06	-1.8265
CHEMBL2204678	c1ccc(C(c2ccc(CCCN3CCNCC3)cc2)C23CC4CC(CC(C4)C2)C3)cc1	428.66	'='	2.96	1	Fast growth	0.501217	HCT 116	0.167478	MSI	0.44815	Test	37	54.77	187.215	665.105	2584.47	10547.5	44809.7	196700	16.07	116.908	229.575	933.192	2901.11	11113	40982.7	7.027	107.865	127.682	631.528	1393.87	5258.4	15365.2	15.27	181.86	612.367	3993.61	23962.7	160113	1.08381e+06	78.8392	293.46	1201.41	5321.26	24627.5	117761	577408	-1.69104
CHEMBL67	COc1ccc(/C=C\c2cc(OC)c(OC)c(OC)c2)cc1O	316.35	'='	3	1	Fast growth	0.501217	HCT 116	0.167478	MSI	0.44815	Training	24	33.58	111.006	376.032	1392.25	5370.38	21323.9	86386.1	10.04	73.3014	117.906	474.046	1166.4	3980.74	11486.6	3.488	64.8098	66.6941	342.63	663.244	2390.71	6022.04	57.15	643.639	9450.42	176720	3.50753e+06	7.08616e+07	1.4383e+09	70.229	275.356	1237.17	5964.75	30041.6	155982	828421	-1.29846
CHEMBL67	COc1ccc(/C=C\c2cc(OC)c(OC)c(OC)c2)cc1O	316.38	'='	3	1	Fast growth	0.501217	HCT 15	0.134129	MSI	0.44815	Training	24	33.58	111.006	376.032	1392.25	5370.38	21323.9	86386.1	10.04	73.3014	117.906	474.046	1166.4	3980.74	11486.6	3.488	64.8098	66.6941	342.63	663.244	2390.71	6022.04	57.15	643.639	9450.42	176720	3.50753e+06	7.08616e+07	1.4383e+09	70.229	275.356	1237.17	5964.75	30041.6	155982	828421	-1.29846
CHEMBL4746359	CC(C)[C@H]1NC(=O)C[C@H]2/C=C/CCSSC[C@@H](NC1=O)C(=O)N[C@H](Cc1ccccc1)C(=O)NCC(=O)O2	562.78	'='	3	1	Fast growth	0.501217	HT-29	0.199611	MSS	0.55185	Training	40	55.95	186.981	633.955	2331.97	8876.06	34715.4	138439	35.84	167.061	472.094	1785.38	6303.69	23682.6	88439.2	1.681	108.936	74.3967	509.731	708.999	3001.2	5924.46	193.3	2855.1	48429.9	926777	1.90262e+07	4.11736e+08	9.2882e+09	103.974	429.367	2105.61	11616.4	70515.4	464173	3.26297e+06	-1.8265
CHEMBL67	COc1ccc(/C=C\c2cc(OC)c(OC)c(OC)c2)cc1O	316.38	'='	3	1	Intermediate growth	0.264119	SW620	0.117575	MSS	0.55185	Test	24	33.58	111.006	376.032	1392.25	5370.38	21323.9	86386.1	10.04	73.3014	117.906	474.046	1166.4	3980.74	11486.6	3.488	64.8098	66.6941	342.63	663.244	2390.71	6022.04	57.15	643.639	9450.42	176720	3.50753e+06	7.08616e+07	1.4383e+09	70.229	275.356	1237.17	5964.75	30041.6	155982	828421	-1.29846
CHEMBL3310505	C/C=C1\NC(=O)[C@H]2CSSCC/C=C/[C@@H](CC(=O)N[C@H](C(C)C)C(=O)N2)OC(=O)[C@H](C(C)C)NC1=O	540.78	'='	3.1	1	Slow growth	0.234664	HCC2998	0.103457	MSS	0.55185	Training	37	51.85	175.402	606.363	2273.73	8822.17	35145.4	142631	36.73	161.125	477.006	1758.61	6285.07	23406.3	87632.9	1.903	103.21	79.5119	509.424	789.281	3195.98	6867.07	193.3	2849.1	48454	926964	1.90281e+07	4.11753e+08	9.28837e+09	93.8024	391.992	1954.7	10980.9	67815.8	452860	3.21711e+06	-1.66278
CHEMBL3310505	C/C=C1\NC(=O)[C@H]2CSSCC/C=C/[C@@H](CC(=O)N[C@H](C(C)C)C(=O)N2)OC(=O)[C@H](C(C)C)NC1=O	540.71	'='	3.1	1	Fast growth	0.501217	HCT 116	0.167478	MSI	0.44815	Training	37	51.85	175.402	606.363	2273.73	8822.17	35145.4	142631	36.73	161.125	477.006	1758.61	6285.07	23406.3	87632.9	1.903	103.21	79.5119	509.424	789.281	3195.98	6867.07	193.3	2849.1	48454	926964	1.90281e+07	4.11753e+08	9.28837e+09	93.8024	391.992	1954.7	10980.9	67815.8	452860	3.21711e+06	-1.66278
CHEMBL2204678	c1ccc(C(c2ccc(CCCN3CCNCC3)cc2)C23CC4CC(CC(C4)C2)C3)cc1	428.72	'='	3.15	1	Fast growth	0.501217	HCT 15	0.134129	MSI	0.44815	Training	37	54.77	187.215	665.105	2584.47	10547.5	44809.7	196700	16.07	116.908	229.575	933.192	2901.11	11113	40982.7	7.027	107.865	127.682	631.528	1393.87	5258.4	15365.2	15.27	181.86	612.367	3993.61	23962.7	160113	1.08381e+06	78.8392	293.46	1201.41	5321.26	24627.5	117761	577408	-1.69104
CHEMBL4746359	CC(C)[C@H]1NC(=O)C[C@H]2/C=C/CCSSC[C@@H](NC1=O)C(=O)N[C@H](Cc1ccccc1)C(=O)NCC(=O)O2	562.78	'='	3.2	1	Slow growth	0.234664	HCC2998	0.103457	MSS	0.55185	Test	40	55.95	186.981	633.955	2331.97	8876.06	34715.4	138439	35.84	167.061	472.094	1785.38	6303.69	23682.6	88439.2	1.681	108.936	74.3967	509.731	708.999	3001.2	5924.46	193.3	2855.1	48429.9	926777	1.90262e+07	4.11736e+08	9.2882e+09	103.974	429.367	2105.61	11616.4	70515.4	464173	3.26297e+06	-1.8265
CHEMBL2204670	c1ccc(C(c2ccc(CN3CCNCC3)cc2)C23CC4CC(CC(C4)C2)C3)cc1	400.66	'='	3.28	1	Fast growth	0.501217	HCT 15	0.134129	MSI	0.44815	Training	35	51.69	178.472	639.321	2504.32	10291.1	43977.3	193996	14.71	111.983	220.786	909.667	2846.04	10976.4	40654.7	6.237	103.762	121.815	614.845	1350.57	5156.16	15057.8	15.27	177.86	612.367	3981.61	23968.1	160099	1.08397e+06	75.972	286.225	1185.63	5311.26	24847.2	120042	594465	-1.58212
CHEMBL2204676	CCN1CCN(CCCc2ccc(C(c3ccccc3)C34CC5CC(CC(C5)C3)C4)cc2)CC1	456.72	'='	3.29	1	Fast growth	0.501217	HCT 116	0.167478	MSI	0.44815	Training	39	57.84	197.927	705.544	2747.55	11220.5	47603.8	208298	17.62	124.391	249.43	1001.34	3117.26	11806.3	43187.4	7.963	114.265	138.82	671.109	1490.8	5540.37	16126.5	6.48	118.998	143.878	771.977	1775.94	7049.27	21022.8	83.0912	308.579	1263.78	5596.07	25885	123641	605243	-1.72741
CHEMBL3310505	C/C=C1\NC(=O)[C@H]2CSSCC/C=C/[C@@H](CC(=O)N[C@H](C(C)C)C(=O)N2)OC(=O)[C@H](C(C)C)NC1=O	540.78	'='	3.3	1	Fast growth	0.501217	HT-29	0.199611	MSS	0.55185	Training	37	51.85	175.402	606.363	2273.73	8822.17	35145.4	142631	36.73	161.125	477.006	1758.61	6285.07	23406.3	87632.9	1.903	103.21	79.5119	509.424	789.281	3195.98	6867.07	193.3	2849.1	48454	926964	1.90281e+07	4.11753e+08	9.28837e+09	93.8024	391.992	1954.7	10980.9	67815.8	452860	3.21711e+06	-1.66278
CHEMBL2204669	CCN1CCN(Cc2ccc(C(c3ccccc3)C34CC5CC(CC(C5)C3)C4)cc2)CC1	428.72	'='	3.36	1	Fast growth	0.501217	HCT 15	0.134129	MSI	0.44815	Test	37	54.76	189.183	679.759	2667.39	10964.3	46773.9	205616	16.26	119.466	240.641	977.292	3062.62	11672.5	42895.8	7.173	110.162	132.953	654.426	1447.5	5438.14	15819.1	6.48	114.998	143.878	759.977	1781.34	7035.23	21181.8	80.224	301.344	1248	5586.08	26104.7	125922	622300	-1.6185
CHEMBL2204679	c1ccc(C(c2ccc(CCCN3CCCCC3)cc2)C23CC4CC(CC(C4)C2)C3)cc1	427.68	'='	3.37	1	Fast growth	0.501217	HCT 116	0.167478	MSI	0.44815	Training	37	54.91	187.637	666.897	2591.45	10574.5	44912.3	197089	16.63	117.513	233.436	941.14	2929.04	11183.1	41201.6	7.939	108.206	133.271	635.61	1424.58	5293.05	15552.1	3.24	109.499	104.939	651.989	1325.67	5560.14	15714.9	76.3482	283.324	1154.66	5109.98	23680.9	113530	558431	-1.55365
CHEMBL2204675	CN1CCN(CCCc2ccc(C(c3ccccc3)C34CC5CC(CC(C5)C3)C4)cc2)CC1	442.69	'='	3.38	1	Fast growth	0.501217	HCT 116	0.167478	MSI	0.44815	Training	38	56.3	193.555	692.861	2704.74	11059.1	46951.8	205572	16.94	121.928	245.876	987.553	3079.55	11678.2	42784.1	7.266	111.895	135.849	658.194	1461.74	5441.32	15861.8	6.48	116.998	140.638	757.312	1721.84	6832.79	20187.9	81.891	307.023	1268.2	5657.99	26329.5	126339	620476	-1.6872
CHEMBL3310505	C/C=C1\NC(=O)[C@H]2CSSCC/C=C/[C@@H](CC(=O)N[C@H](C(C)C)C(=O)N2)OC(=O)[C@H](C(C)C)NC1=O	540.78	'='	3.4	1	Intermediate growth	0.264119	KM12	0.146543	MSI	0.44815	Training	37	51.85	175.402	606.363	2273.73	8822.17	35145.4	142631	36.73	161.125	477.006	1758.61	6285.07	23406.3	87632.9	1.903	103.21	79.5119	509.424	789.281	3195.98	6867.07	193.3	2849.1	48454	926964	1.90281e+07	4.11753e+08	9.28837e+09	93.8024	391.992	1954.7	10980.9	67815.8	452860	3.21711e+06	-1.66278
CHEMBL2204668	CN1CCN(Cc2ccc(C(c3ccccc3)C34CC5CC(CC(C5)C3)C4)cc2)CC1	414.69	'='	3.5	1	Fast growth	0.501217	HCT 15	0.134129	MSI	0.44815	Test	36	53.22	184.812	667.077	2624.58	10802.9	46122	202890	15.58	117.003	237.087	963.501	3024.92	11544.4	42492.5	6.476	107.792	129.982	641.511	1418.44	5339.09	15554.4	6.48	112.998	140.638	745.312	1727.24	6818.75	20346.9	79.0238	299.789	1252.42	5647.99	26549.2	128620	637533	-1.57828
CHEMBL2204675	CN1CCN(CCCc2ccc(C(c3ccccc3)C34CC5CC(CC(C5)C3)C4)cc2)CC1	442.75	'='	3.5	1	Fast growth	0.501217	HCT 15	0.134129	MSI	0.44815	Training	38	56.3	193.555	692.861	2704.74	11059.1	46951.8	205572	16.94	121.928	245.876	987.553	3079.55	11678.2	42784.1	7.266	111.895	135.849	658.194	1461.74	5441.32	15861.8	6.48	116.998	140.638	757.312	1721.84	6832.79	20187.9	81.891	307.023	1268.2	5657.99	26329.5	126339	620476	-1.6872
CHEMBL2204679	c1ccc(C(c2ccc(CCCN3CCCCC3)cc2)C23CC4CC(CC(C4)C2)C3)cc1	427.73	'='	3.89	1	Fast growth	0.501217	HCT 15	0.134129	MSI	0.44815	Training	37	54.91	187.637	666.897	2591.45	10574.5	44912.3	197089	16.63	117.513	233.436	941.14	2929.04	11183.1	41201.6	7.939	108.206	133.271	635.61	1424.58	5293.05	15552.1	3.24	109.499	104.939	651.989	1325.67	5560.14	15714.9	76.3482	283.324	1154.66	5109.98	23680.9	113530	558431	-1.55365
CHEMBL2299273	Oc1c(-c2nnc(-c3ccc(Cl)cc3)o2)sc2nnc(-c3ccccc3)c(-c3ccccc3)c12	482.95	'='	3.966	1	Fast growth	0.501217	HCT 116	0.167478	MSI	0.44815	Training	39	46.49	177.631	570.538	2168.73	8316.37	33440.1	137238	7.02	120.463	152.236	792.451	1901.68	7352.72	22294.3	6.328	115.297	123.408	659.551	1345.42	5194.02	13976.6	113.17	1504.79	20783.5	330854	5.62477e+06	1.00305e+08	1.85187e+09	120.044	531.913	2714.71	15055.6	88115	536108	3.35806e+06	-1.08904
CHEMBL428647	CC(=O)O[C@H]1C(=O)[C@@]2(C)[C@H]([C@H](OC(=O)c3ccccc3)[C@]3(O)C[C@H](OC(=O)[C@H](O)[C@@H](NC(=O)c4ccccc4)c4ccccc4)C(C)=C1C3(C)C)[C@]1(OC(C)=O)CO[C@@H]1C[C@@H]2O	853.92	'='	4	1	Fast growth	0.501217	HCT 116	0.167478	MSI	0.44815	Test	68	97.35	349.93	1325.25	5523.19	24315.2	111707	530264	48.71	273.463	766.67	3173.04	12022.7	49607	204276	3.236	215.001	226.104	1366.51	3084.6	12828.2	39609.2	221.29	3471.41	57872.3	1.05363e+06	1.96225e+07	3.69971e+08	7.03448e+09	153.328	584.486	2515.8	11658.6	56291.7	279346	1.41422e+06	-2.92153
CHEMBL107	COc1cc2c(c(OC)c1OC)-c1ccc(OC)c(=O)cc1[C@@H](NC(C)=O)CC2	399.48	'='	4	1	Fast growth	0.501217	HT-29	0.199611	MSS	0.55185	Training	31	43.44	149.007	521.939	1996.74	7966.92	32777.6	137899	17.03	109.391	221.597	881.564	2596.49	9300.31	30894.8	2.941	89.2369	89.3504	498.954	1009.12	3845.02	10436.6	83.09	913.516	11770.1	184832	3.07606e+06	5.23372e+07	8.97114e+08	81.0034	308.565	1359.84	6455.98	32088.8	164792	867850	-1.29045
CHEMBL428647	CC(=O)O[C@H]1C(=O)[C@@]2(C)[C@H]([C@H](OC(=O)c3ccccc3)[C@]3(O)C[C@H](OC(=O)[C@H](O)[C@@H](NC(=O)c4ccccc4)c4ccccc4)C(C)=C1C3(C)C)[C@]1(OC(C)=O)CO[C@@H]1C[C@@H]2O	853.99	'='	4	1	Intermediate growth	0.264119	SW620	0.117575	MSS	0.55185	Training	68	97.35	349.93	1325.25	5523.19	24315.2	111707	530264	48.71	273.463	766.67	3173.04	12022.7	49607	204276	3.236	215.001	226.104	1366.51	3084.6	12828.2	39609.2	221.29	3471.41	57872.3	1.05363e+06	1.96225e+07	3.69971e+08	7.03448e+09	153.328	584.486	2515.8	11658.6	56291.7	279346	1.41422e+06	-2.92153
CHEMBL2204676	CCN1CCN(CCCc2ccc(C(c3ccccc3)C34CC5CC(CC(C5)C3)C4)cc2)CC1	456.78	'='	4.09	1	Fast growth	0.501217	HCT 15	0.134129	MSI	0.44815	Training	39	57.84	197.927	705.544	2747.55	11220.5	47603.8	208298	17.62	124.391	249.43	1001.34	3117.26	11806.3	43187.4	7.963	114.265	138.82	671.109	1490.8	5540.37	16126.5	6.48	118.998	143.878	771.977	1775.94	7049.27	21022.8	83.0912	308.579	1263.78	5596.07	25885	123641	605243	-1.72741
CHEMBL2299273	Oc1c(-c2nnc(-c3ccc(Cl)cc3)o2)sc2nnc(-c3ccccc3)c(-c3ccccc3)c12	482.97	'='	4.562	1	Fast growth	0.501217	HT-29	0.199611	MSS	0.55185	Test	39	46.49	177.631	570.538	2168.73	8316.37	33440.1	137238	7.02	120.463	152.236	792.451	1901.68	7352.72	22294.3	6.328	115.297	123.408	659.551	1345.42	5194.02	13976.6	113.17	1504.79	20783.5	330854	5.62477e+06	1.00305e+08	1.85187e+09	120.044	531.913	2714.71	15055.6	88115	536108	3.35806e+06	-1.08904
CHEMBL2299273	Oc1c(-c2nnc(-c3ccc(Cl)cc3)o2)sc2nnc(-c3ccccc3)c(-c3ccccc3)c12	482.97	'='	4.562	1	Intermediate growth	0.264119	SW620	0.117575	MSS	0.55185	Training	39	46.49	177.631	570.538	2168.73	8316.37	33440.1	137238	7.02	120.463	152.236	792.451	1901.68	7352.72	22294.3	6.328	115.297	123.408	659.551	1345.42	5194.02	13976.6	113.17	1504.79	20783.5	330854	5.62477e+06	1.00305e+08	1.85187e+09	120.044	531.913	2714.71	15055.6	88115	536108	3.35806e+06	-1.08904
CHEMBL2204672	CN1CCN(CCc2ccc(C(c3ccccc3)C34CC5CC(CC(C5)C3)C4)cc2)CC1	428.72	'='	4.64	1	Fast growth	0.501217	HCT 15	0.134129	MSI	0.44815	Training	37	54.76	189.183	679.969	2664.65	10931.2	46536.3	204205	16.26	119.466	241.481	975.79	3052.72	11609.3	42614.1	6.908	109.807	133.68	651.183	1449.17	5409.03	15781.9	6.48	114.998	140.638	751.312	1721.84	6812.79	20195.5	80.4574	302.968	1256.65	5624.85	26240	126148	620466	-1.63408
CHEMBL2299273	Oc1c(-c2nnc(-c3ccc(Cl)cc3)o2)sc2nnc(-c3ccccc3)c(-c3ccccc3)c12	482.97	'='	4.701	1	Slow growth	0.234664	COLO 205	0.131207	MSS	0.55185	Training	39	46.49	177.631	570.538	2168.73	8316.37	33440.1	137238	7.02	120.463	152.236	792.451	1901.68	7352.72	22294.3	6.328	115.297	123.408	659.551	1345.42	5194.02	13976.6	113.17	1504.79	20783.5	330854	5.62477e+06	1.00305e+08	1.85187e+09	120.044	531.913	2714.71	15055.6	88115	536108	3.35806e+06	-1.08904
CHEMBL2299273	Oc1c(-c2nnc(-c3ccc(Cl)cc3)o2)sc2nnc(-c3ccccc3)c(-c3ccccc3)c12	482.97	'='	4.701	1	Intermediate growth	0.264119	KM12	0.146543	MSI	0.44815	Test	39	46.49	177.631	570.538	2168.73	8316.37	33440.1	137238	7.02	120.463	152.236	792.451	1901.68	7352.72	22294.3	6.328	115.297	123.408	659.551	1345.42	5194.02	13976.6	113.17	1504.79	20783.5	330854	5.62477e+06	1.00305e+08	1.85187e+09	120.044	531.913	2714.71	15055.6	88115	536108	3.35806e+06	-1.08904
CHEMBL67	COc1ccc(/C=C\c2cc(OC)c(OC)c(OC)c2)cc1O	316.38	'='	4.99	1	Intermediate growth	0.264119	KM12	0.146543	MSI	0.44815	Training	24	33.58	111.006	376.032	1392.25	5370.38	21323.9	86386.1	10.04	73.3014	117.906	474.046	1166.4	3980.74	11486.6	3.488	64.8098	66.6941	342.63	663.244	2390.71	6022.04	57.15	643.639	9450.42	176720	3.50753e+06	7.08616e+07	1.4383e+09	70.229	275.356	1237.17	5964.75	30041.6	155982	828421	-1.29846
CHEMBL2299273	Oc1c(-c2nnc(-c3ccc(Cl)cc3)o2)sc2nnc(-c3ccccc3)c(-c3ccccc3)c12	482.97	'='	4.992	1	Slow growth	0.234664	HCC2998	0.103457	MSS	0.55185	Training	39	46.49	177.631	570.538	2168.73	8316.37	33440.1	137238	7.02	120.463	152.236	792.451	1901.68	7352.72	22294.3	6.328	115.297	123.408	659.551	1345.42	5194.02	13976.6	113.17	1504.79	20783.5	330854	5.62477e+06	1.00305e+08	1.85187e+09	120.044	531.913	2714.71	15055.6	88115	536108	3.35806e+06	-1.08904
CHEMBL4866957	C[C@]12C[C@H](O)[C@H]3[C@@H](CCC4=C[C@@H](O[C@@H]5O[C@H](CO)[C@@H](O)[C@H](O)[C@H]5O)CC[C@@]43CO)[C@@]1(O)CC[C@@H]2c1ccc(=O)oc1	578.66	'='	5	1	Fast growth	0.501217	HCT 116	0.167478	MSI	0.44815	Training	46	65.27	243.049	927.104	3948.32	17625.5	82098.4	394040	31.16	174.101	474.493	1885.52	6993.91	28243.8	115247	-1.054	149.201	144.222	965.662	2174.93	9352.89	29597.9	190.28	3473.68	65194.7	1.29166e+06	2.58667e+07	5.20386e+08	1.04924e+10	84.0576	314.463	1285.63	5718.87	26598.8	127560	625094	-3.03292
CHEMBL5219318	CCN(CC)C(=O)C[C@H]1C(=O)Nc2cc(NC(=O)c3cc(OC)c(OC)c(OC)c3Br)c(Oc3cc(C)cc(C)c3)cc2C(=O)N1C	711.61	'<'	5	1	Fast growth	0.501217	HCT 116	0.167478	MSI	0.44815	Test	50	70.02	242.566	857.372	3291.83	13117.9	53700.6	224122	29.49	183.489	401.915	1604.17	5099.48	19135.7	68730.8	4.701	147.445	147.02	822.54	1598.56	6081.11	15693.4	135.74	1631.64	22614.4	364574	6.12759e+06	1.04601e+08	1.79512e+09	135.967	567.395	2963.89	18324.1	130430	1.03683e+06	8.9024e+06	-1.86916
CHEMBL428647	CC(=O)O[C@H]1C(=O)[C@@]2(C)[C@H]([C@H](OC(=O)c3ccccc3)[C@]3(O)C[C@H](OC(=O)[C@H](O)[C@@H](NC(=O)c4ccccc4)c4ccccc4)C(C)=C1C3(C)C)[C@]1(OC(C)=O)CO[C@@H]1C[C@@H]2O	853.99	'='	5	1	Intermediate growth	0.264119	KM12	0.146543	MSI	0.44815	Training	68	97.35	349.93	1325.25	5523.19	24315.2	111707	530264	48.71	273.463	766.67	3173.04	12022.7	49607	204276	3.236	215.001	226.104	1366.51	3084.6	12828.2	39609.2	221.29	3471.41	57872.3	1.05363e+06	1.96225e+07	3.69971e+08	7.03448e+09	153.328	584.486	2515.8	11658.6	56291.7	279346	1.41422e+06	-2.92153
CHEMBL4875613	COc1ccc(N(C)c2nc(Cl)nc3cnn(C)c23)cc1	303.78	'='	5.14	1	Fast growth	0.501217	HCT 15	0.134129	MSI	0.44815	Training	23	30.9	109.543	373.501	1414.29	5540.61	22419.7	92697.8	4.88	70.5528	87.4045	431.54	946.359	3492.15	9614.89	1.281	67.4265	56.2403	367.095	639.441	2672.03	6476.64	56.07	390.608	2585.79	19079.9	145511	1.14585e+06	9.22035e+06	68.8251	288.59	1380.14	7088.18	38086.3	211296	1.20087e+06	-0.744459
CHEMBL2204673	CCN1CCN(CCc2ccc(C(c3ccccc3)C34CC5CC(CC(C5)C3)C4)cc2)CC1	442.75	'='	5.64	1	Fast growth	0.501217	HCT 15	0.134129	MSI	0.44815	Training	38	56.3	193.555	692.651	2707.46	11092.6	47188.3	206931	16.94	121.928	245.036	989.581	3090.42	11737.3	43017.4	7.605	112.177	136.651	664.098	1478.23	5508.07	16046.6	6.48	116.998	143.878	765.977	1775.94	7029.27	21030.4	81.6576	304.524	1252.24	5562.94	25795.5	123450	605233	-1.67429
CHEMBL4875613	COc1ccc(N(C)c2nc(Cl)nc3cnn(C)c23)cc1	303.78	'='	6.67	1	Intermediate growth	0.264119	SW620	0.117575	MSS	0.55185	Test	23	30.9	109.543	373.501	1414.29	5540.61	22419.7	92697.8	4.88	70.5528	87.4045	431.54	946.359	3492.15	9614.89	1.281	67.4265	56.2403	367.095	639.441	2672.03	6476.64	56.07	390.608	2585.79	19079.9	145511	1.14585e+06	9.22035e+06	68.8251	288.59	1380.14	7088.18	38086.3	211296	1.20087e+06	-0.744459
CHEMBL446833	C[C@H]1[C@@H](O[C@H]2CC[C@@H](O[C@H]3O[C@@H]4O[C@@]5(C)CC[C@H]6[C@H](C)CC[C@@H]([C@H]3C)[C@@]46OO5)CC2)O[C@@H]2O[C@@]3(C)CC[C@H]4[C@H](C)CC[C@@H]1[C@@]24OO3	648.92	'='	7	1	Slow growth	0.234664	COLO 205	0.131207	MSS	0.55185	Training	54	78.32	294.096	1135.09	4838.2	21496.6	98773.4	464989	38.24	204.48	581.536	2265.78	8489.13	33823.3	136917	6.51	179	223.605	1231.71	2979.66	11953.9	37364.9	92.3	687.157	4183.71	31634.6	252827	2.15123e+06	1.90344e+07	76.6978	286.524	1085.03	4524.54	19677.5	88359.5	406131	-1.88709
CHEMBL454552	C[C@H]1[C@H](OCCCCO[C@H]2O[C@@H]3O[C@@]4(C)CC[C@H]5[C@H](C)CC[C@@H]([C@H]2C)[C@@]35OO4)O[C@@H]2O[C@@]3(C)CC[C@H]4[C@H](C)CC[C@@H]1[C@@]24OO3	622.88	'='	7	1	Fast growth	0.501217	HCT 15	0.134129	MSI	0.44815	Training	51	73.7	274.981	1057.35	4510.38	20111.5	92915.5	440210	36.2	191.093	543.033	2121.13	7998.1	32093.9	130911	6.478	166.968	210.225	1156.3	2837.3	11410.4	36090.6	92.3	675.157	4144.02	31318.4	250883	2.13839e+06	1.89518e+07	73.6318	272.761	1029.64	4283.44	18626	83774.1	386189	-1.87446
CHEMBL2204677	c1ccc(CN2CCN(CCCc3ccc(C(c4ccccc4)C45CC6CC(CC(C6)C4)C5)cc3)CC2)cc1	518.79	'='	7.72	1	Fast growth	0.501217	HCT 116	0.167478	MSI	0.44815	Training	45	66.16	225.447	794.788	3060.37	12351.8	51815.2	224336	17.62	140.391	259.51	1078.48	3229.83	12307.7	44273.1	8.976	130.504	153.448	746.805	1607.61	5984.31	17052.8	6.48	134.998	149.878	839.977	1846.74	7440.23	21756.2	101.771	382.314	1592.63	7155.28	33533.4	161990	800631	-1.97465
CHEMBL428647	CC(=O)O[C@H]1C(=O)[C@@]2(C)[C@H]([C@H](OC(=O)c3ccccc3)[C@]3(O)C[C@H](OC(=O)[C@H](O)[C@@H](NC(=O)c4ccccc4)c4ccccc4)C(C)=C1C3(C)C)[C@]1(OC(C)=O)CO[C@@H]1C[C@@H]2O	853.99	'='	7.9	1	Slow growth	0.234664	COLO 205	0.131207	MSS	0.55185	Test	68	97.35	349.93	1325.25	5523.19	24315.2	111707	530264	48.71	273.463	766.67	3173.04	12022.7	49607	204276	3.236	215.001	226.104	1366.51	3084.6	12828.2	39609.2	221.29	3471.41	57872.3	1.05363e+06	1.96225e+07	3.69971e+08	7.03448e+09	153.328	584.486	2515.8	11658.6	56291.7	279346	1.41422e+06	-2.92153
CHEMBL4552837	COc1cc2c(ccc3c4c(=O)oc5cc(O)c(OC)cc5c4n(C)c23)cc1O	391.38	'='	8.8	1	Fast growth	0.501217	HCT 116	0.167478	MSI	0.44815	Training	33	43.07	161.889	567.419	2235.25	9041.91	37929.6	162553	7.96	112.358	149.464	753.183	1762.61	6774.36	20027.5	4.153	103.155	121.455	629.227	1416.92	5343.04	15650.4	94.06	1391.52	23213.5	438255	8.52464e+06	1.67926e+08	3.32872e+09	91.2089	358.431	1642.17	8100.01	41716.4	221254	1.19955e+06	-1.25864
CHEMBL185	O=c1[nH]cc(F)c(=O)[nH]1	130.08	'='	8.8	1	Fast growth	0.501217	HCT 116	0.167478	MSI	0.44815	Training	9	11.93	39.8481	135.337	493.652	1853.19	7112.3	27737.1	6.31	37.8001	86.951	344.435	1057.96	3813.67	12797.8	-0.708	24.5953	13.5148	113.2	148.261	668.749	1297.62	65.72	856.094	12399.7	195695	3.22909e+06	5.45244e+07	9.3137e+08	22.2665	80.586	342.39	1572.67	7534.79	37021.1	184906	-0.355583
CHEMBL2204671	c1ccc(C(c2ccc(CN3CCCCC3)cc2)C23CC4CC(CC(C4)C2)C3)cc1	399.67	'='	8.8	1	Fast growth	0.501217	HCT 15	0.134129	MSI	0.44815	Training	35	51.83	178.893	641.112	2511.31	10318.1	44079.8	194385	15.27	112.588	224.647	917.615	2873.97	11046.5	40873.7	7.149	104.103	127.404	618.927	1381.28	5190.52	15243.8	3.24	105.499	104.939	639.989	1331.07	5546.1	15873.8	73.481	276.089	1138.89	5099.98	23900.6	115811	575488	-1.44474
CHEMBL4875613	COc1ccc(N(C)c2nc(Cl)nc3cnn(C)c23)cc1	303.75	'='	9.07	1	Fast growth	0.501217	HCT 116	0.167478	MSI	0.44815	Test	23	30.9	109.543	373.501	1414.29	5540.61	22419.7	92697.8	4.88	70.5528	87.4045	431.54	946.359	3492.15	9614.89	1.281	67.4265	56.2403	367.095	639.441	2672.03	6476.64	56.07	390.608	2585.79	19079.9	145511	1.14585e+06	9.22035e+06	68.8251	288.59	1380.14	7088.18	38086.3	211296	1.20087e+06	-0.744459
CHEMBL2204674	c1ccc(C(c2ccc(CCN3CCCCC3)cc2)C23CC4CC(CC(C4)C2)C3)cc1	413.7	'='	9.12	1	Fast growth	0.501217	HCT 15	0.134129	MSI	0.44815	Training	36	53.37	183.265	654.004	2551.37	10446.6	44496.8	195721	15.95	115.05	229.042	929.377	2902.21	11115	41032.3	7.581	106.119	131.103	628.599	1412.01	5260.75	15472.2	3.24	107.499	104.939	645.989	1325.67	5540.14	15722.4	74.9146	279.268	1143.12	5076.84	23591.4	113339	558421	-1.50053
CHEMBL4875613	COc1ccc(N(C)c2nc(Cl)nc3cnn(C)c23)cc1	303.78	'='	9.78	1	Slow growth	0.234664	COLO 205	0.131207	MSS	0.55185	Training	23	30.9	109.543	373.501	1414.29	5540.61	22419.7	92697.8	4.88	70.5528	87.4045	431.54	946.359	3492.15	9614.89	1.281	67.4265	56.2403	367.095	639.441	2672.03	6476.64	56.07	390.608	2585.79	19079.9	145511	1.14585e+06	9.22035e+06	68.8251	288.59	1380.14	7088.18	38086.3	211296	1.20087e+06	-0.744459
CHEMBL4250191	COc1ccc(N(C)c2ncnc3occ(C)c23)cc1	269.33	'<'	10	1	Slow growth	0.234664	COLO 205	0.131207	MSS	0.55185	Training	22	27.88	100.889	334.391	1269.52	4936.51	19981.3	82568.9	3.6	64.4216	70.1785	374.516	780.683	2979.61	8080.69	3.344	63.2196	71.7657	366.96	801.693	3004.77	8475.48	51.39	360.578	2260.08	15972.9	116030	870068	6.65915e+06	58.8404	230.641	1029.33	4911.45	24385	124373	647014	-0.811503
CHEMBL4225025	CSc1ccc(N(C)c2nc(C)nc3c2CCC3)cc1	285.45	'<'	10	1	Slow growth	0.234664	COLO 205	0.131207	MSS	0.55185	Test	22	31.91	108.633	377.441	1423.44	5586.09	22593.6	93389.3	10.5	82.197	166.989	732.647	2389.07	9683.93	37237.8	3.464	63.5005	68.0643	354.059	723.532	2718.98	7249.35	54.32	551.696	5581.42	64566	785159	9.88475e+06	1.27145e+08	61.1022	263.885	1312.67	7092.65	40427.8	239627	1.46429e+06	-0.750773
CHEMBL4800264	COc1cccc2cc(N(C)c3nc(C)nc4c3CCC4)ccc12	319.44	'<'	10	1	Slow growth	0.234664	COLO 205	0.131207	MSS	0.55185	Training	27	38.08	131.776	458.752	1740.13	6873.79	28018.4	116845	6.32	82.2712	103.836	498.296	1109.57	4104.62	11541.6	3.903	79.3222	86.3459	453.653	950.757	3593.75	9855.66	38.25	290.248	1645.01	11512	81857.2	606564	4.59057e+06	70.3104	276.686	1247.79	6053.05	30655.2	159854	851718	-0.932031
CHEMBL3409053	COc1cc(/C(C#N)=C/c2cc3ccccc3o2)cc(OC)c1OC	335.38	'<'	10	1	Slow growth	0.234664	COLO 205	0.131207	MSS	0.55185	Training	27	34.84	122.63	401.215	1497.96	5734	22832.1	92713.3	12.21	95.3651	179.295	778.897	2334.28	9016.63	31996.7	4.078	75.2541	80.7943	412.459	841.291	3066.28	8146.21	64.62	854.083	15025	332104	7.7495e+06	1.83639e+08	4.36946e+09	75.0005	291.904	1298.77	6171.18	30514	155167	806094	-0.98699
CHEMBL3113121	COc1ccc(-c2c(-c3cc(OC)c4c(c3)OCCO4)noc2N)cc1	354.39	'<'	10	1	Slow growth	0.234664	COLO 205	0.131207	MSS	0.55185	Training	29	37.96	135.408	453.441	1718.54	6709.34	27216.7	112831	10.26	91.1842	143.029	614.696	1575.39	5668.63	17478.4	4.079	83.2349	87.3758	463.152	950.452	3567.95	9665.4	88.97	1183.52	21813.4	506200	1.26196e+07	3.23042e+08	8.35765e+09	78.4096	304.122	1352.96	6432.66	31851.8	162315	845532	-1.18785
CHEMBL605298	COc1ccc(-c2c(-c3cc(OC)c(OC)c(OC)c3)noc2N)cc1	356.41	'<'	10	1	Slow growth	0.234664	COLO 205	0.131207	MSS	0.55185	Test	28	36.42	129.037	431.969	1643.97	6452.5	26309.2	109502	9.58	86.7218	133.474	584.188	1493.33	5407.67	16653.8	3.741	79.1214	84.1982	445.509	929.509	3462.81	9459.12	88.97	1179.52	21785.7	506013	1.26184e+07	3.23034e+08	8.3576e+09	78.0752	306.205	1368.29	6514.29	32257.6	164320	855562	-1.26986
CHEMBL445526	C[C@H]1[C@@H](OCC(=O)CO[C@H]2O[C@@H]3O[C@@]4(C)CC[C@H]5[C@H](C)CC[C@@H]([C@H]2C)[C@@]35OO4)O[C@@H]2O[C@@]3(C)CC[C@H]4[C@H](C)CC[C@@H]1[C@@]24OO3	622.83	'<'	10	1	Slow growth	0.234664	COLO 205	0.131207	MSS	0.55185	Training	51	73.28	275.797	1067.26	4569.37	20403.1	94242.4	445973	38.39	199.25	582.379	2282.48	8655.74	34691.4	141056	4.533	168.9	203.604	1168.46	2813	11473	35985.7	109.37	968.542	9226.38	118709	1.75365e+06	2.79774e+07	4.63233e+08	75.9396	284.948	1098.68	4663.08	20650.4	94309.8	440045	-1.79137
CHEMBL2419953	COc1cc([C@@H]2c3cc4c(cc3[C@@H](NC(=O)c3ccc(NC(=O)NCCCl)cc3)[C@H]3COC(=O)[C@H]23)OCO4)cc(OC)c1OC	638.12	'='	10	1	Slow growth	0.234664	COLO 205	0.131207	MSS	0.55185	Training	50	70.58	244.012	855.113	3271.76	13075.3	54025.2	228845	29.22	179.893	385.542	1530.16	4798.71	17891.5	63675.9	4.312	146.514	130.251	792.362	1459.93	5824.98	14827.3	142.68	1490.81	18496.9	284121	4.68571e+06	7.94892e+07	1.36209e+09	129.827	509.881	2320.76	11474.2	59936	326422	1.8389e+06	-2.02212
CHEMBL2419954	COc1cc([C@@H]2c3cc4c(cc3[C@@H](NC(=O)c3ccc(NC(=O)NCCBr)cc3)[C@H]3COC(=O)[C@H]23)OCO4)cc(OC)c1OC	682.57	'='	10	1	Slow growth	0.234664	COLO 205	0.131207	MSS	0.55185	Training	50	70.76	244.678	857.502	3280.11	13104.2	54124.8	229187	29.14	179.65	384.748	1527.85	4791.99	17872.6	63623.4	4.65	147.096	132.024	795.915	1468.92	5843.56	14871.2	142.68	1490.81	18496.9	284121	4.68571e+06	7.94892e+07	1.36209e+09	132.835	558.277	2920.56	18181.8	131061	1.05749e+06	9.20886e+06	-2.01189
CHEMBL2419943	COc1cc([C@@H]2c3cc4c(cc3[C@@H](NC(=O)c3ccc(NC(=O)Nc5ccc(Cl)cc5)cc3)[C@H]3COC(=O)[C@H]23)OCO4)cc(OC)c1OC	686.16	'='	10	1	Slow growth	0.234664	COLO 205	0.131207	MSS	0.55185	Test	55	77.41	269.296	946.671	3624.97	14456.7	59484.3	250546	28.54	195.431	399.028	1626.97	4985.11	18651.7	65598.2	5.461	162.963	153.449	892.427	1675.81	6549.68	16656.4	142.68	1506.81	18526.9	284394	4.68754e+06	7.95038e+07	1.36221e+09	144.883	565.274	2549.62	12450.3	63991.7	341656	1.88055e+06	-2.10478
CHEMBL443598	C[C@H]1[C@@H](OCC(CO[C@H]2O[C@@H]3O[C@@]4(C)CC[C@H]5[C@H](C)CC[C@@H]([C@H]2C)[C@@]35OO4)OC(=O)CCC(=O)O)O[C@@H]2O[C@@]3(C)CC[C@H]4[C@H](C)CC[C@@H]1[C@@]24OO3	724.93	'<'	10	1	Slow growth	0.234664	COLO 205	0.131207	MSS	0.55185	Training	58	83.27	308.144	1177.53	4968.83	21888.7	99869.2	467562	45.41	226.617	662.415	2563.73	9621.43	38100.2	153128	5.2	187.123	221.344	1249.27	2958.87	11929.1	37046.2	155.9	1729.78	22995	380358	6.8186e+06	1.2709e+08	2.41829e+09	89.8784	331.922	1278.97	5401.1	23757.2	107532	496472	-2.20338
CHEMBL4250191	COc1ccc(N(C)c2ncnc3occ(C)c23)cc1	269.33	'<'	10	1	Slow growth	0.234664	HCC2998	0.103457	MSS	0.55185	Training	22	27.88	100.889	334.391	1269.52	4936.51	19981.3	82568.9	3.6	64.4216	70.1785	374.516	780.683	2979.61	8080.69	3.344	63.2196	71.7657	366.96	801.693	3004.77	8475.48	51.39	360.578	2260.08	15972.9	116030	870068	6.65915e+06	58.8404	230.641	1029.33	4911.45	24385	124373	647014	-0.811503
CHEMBL4225025	CSc1ccc(N(C)c2nc(C)nc3c2CCC3)cc1	285.45	'<'	10	1	Slow growth	0.234664	HCC2998	0.103457	MSS	0.55185	Training	22	31.91	108.633	377.441	1423.44	5586.09	22593.6	93389.3	10.5	82.197	166.989	732.647	2389.07	9683.93	37237.8	3.464	63.5005	68.0643	354.059	723.532	2718.98	7249.35	54.32	551.696	5581.42	64566	785159	9.88475e+06	1.27145e+08	61.1022	263.885	1312.67	7092.65	40427.8	239627	1.46429e+06	-0.750773
CHEMBL4800264	COc1cccc2cc(N(C)c3nc(C)nc4c3CCC4)ccc12	319.44	'<'	10	1	Slow growth	0.234664	HCC2998	0.103457	MSS	0.55185	Test	27	38.08	131.776	458.752	1740.13	6873.79	28018.4	116845	6.32	82.2712	103.836	498.296	1109.57	4104.62	11541.6	3.903	79.3222	86.3459	453.653	950.757	3593.75	9855.66	38.25	290.248	1645.01	11512	81857.2	606564	4.59057e+06	70.3104	276.686	1247.79	6053.05	30655.2	159854	851718	-0.932031
CHEMBL3409053	COc1cc(/C(C#N)=C/c2cc3ccccc3o2)cc(OC)c1OC	335.38	'='	10	1	Slow growth	0.234664	HCC2998	0.103457	MSS	0.55185	Training	27	34.84	122.63	401.215	1497.96	5734	22832.1	92713.3	12.21	95.3651	179.295	778.897	2334.28	9016.63	31996.7	4.078	75.2541	80.7943	412.459	841.291	3066.28	8146.21	64.62	854.083	15025	332104	7.7495e+06	1.83639e+08	4.36946e+09	75.0005	291.904	1298.77	6171.18	30514	155167	806094	-0.98699
CHEMBL4532384	COc1ccc2c(c1)CCc1n[nH]c(-c3cc(OC)c(OC)c(OC)c3)c1-2	366.45	'<'	10	1	Slow growth	0.234664	HCC2998	0.103457	MSS	0.55185	Training	30	40.88	143.686	496.027	1901.47	7583.45	31261.5	131791	11.69	96.8091	159.71	678.594	1794.41	6469.44	20387.1	3.869	86.9706	92.0641	501.31	1049.17	3992.36	11043.4	65.6	565.89	4991.58	57663.8	745692	1.02906e+07	1.46346e+08	79.2373	309.737	1381.29	6590.99	32784.2	167947	879760	-1.24065
CHEMBL4568550	COc1ccc(/C=C(/c2cc(OC)c(OC)c(OC)c2)c2nnn[nH]2)cc1O	384.43	'<'	10	1	Slow growth	0.234664	HCC2998	0.103457	MSS	0.55185	Training	30	37.72	134.729	445.997	1700.54	6635.77	26872.1	110700	11.19	92.6239	148.677	633.135	1657.29	5954.07	18622.6	2.039	83.361	69.5864	446.452	783.831	3162.94	7650.12	111.61	1303.45	17824.2	287985	5.0261e+06	9.19715e+07	1.73562e+09	92.3567	397.91	1994.59	10926.2	63872.3	393465	2.53099e+06	-1.39511
CHEMBL445526	C[C@H]1[C@@H](OCC(=O)CO[C@H]2O[C@@H]3O[C@@]4(C)CC[C@H]5[C@H](C)CC[C@@H]([C@H]2C)[C@@]35OO4)O[C@@H]2O[C@@]3(C)CC[C@H]4[C@H](C)CC[C@@H]1[C@@]24OO3	622.83	'<'	10	1	Slow growth	0.234664	HCC2998	0.103457	MSS	0.55185	Test	51	73.28	275.797	1067.26	4569.37	20403.1	94242.4	445973	38.39	199.25	582.379	2282.48	8655.74	34691.4	141056	4.533	168.9	203.604	1168.46	2813	11473	35985.7	109.37	968.542	9226.38	118709	1.75365e+06	2.79774e+07	4.63233e+08	75.9396	284.948	1098.68	4663.08	20650.4	94309.8	440045	-1.79137
CHEMBL500849	C[C@H]1[C@@H](O[C@@H](C)CO[C@H]2O[C@@H]3O[C@@]4(C)CC[C@H]5[C@H](C)CC[C@@H]([C@H]2C)[C@@]35OO4)O[C@@H]2O[C@@]3(C)CC[C@H]4[C@H](C)CC[C@@H]1[C@@]24OO3	608.77	'<'	10	1	Fast growth	0.501217	HCT 116	0.167478	MSI	0.44815	Training	50	72.16	272.61	1059.37	4550.85	20368.4	94232.8	446395	35.52	190.63	549.259	2152.27	8132.78	32606	132794	5.948	166.918	212.986	1170.44	2876.2	11551.6	36447.3	92.3	675.157	4163.87	31452.5	251845	2.14481e+06	1.89945e+07	71.897	269.867	1031.59	4340.19	19029.7	86050.9	397847	-1.79056
CHEMBL449452	C[C@H]1[C@@H](O[C@H]2CC[C@H](O[C@H]3O[C@@H]4O[C@@]5(C)CC[C@H]6[C@H](C)CC[C@@H]([C@H]3C)[C@@]46OO5)CC2)O[C@@H]2O[C@@]3(C)CC[C@H]4[C@H](C)CC[C@@H]1[C@@]24OO3	648.83	'<'	10	1	Fast growth	0.501217	HCT 116	0.167478	MSI	0.44815	Training	54	78.32	294.096	1135.09	4838.2	21496.6	98773.4	464989	38.24	204.48	581.536	2265.78	8489.13	33823.3	136917	6.51	179	223.605	1231.71	2979.66	11953.9	37364.9	92.3	687.157	4183.71	31634.6	252827	2.15123e+06	1.90344e+07	76.6978	286.524	1085.03	4524.54	19677.5	88359.5	406131	-1.88709
CHEMBL445526	C[C@H]1[C@@H](OCC(=O)CO[C@H]2O[C@@H]3O[C@@]4(C)CC[C@H]5[C@H](C)CC[C@@H]([C@H]2C)[C@@]35OO4)O[C@@H]2O[C@@]3(C)CC[C@H]4[C@H](C)CC[C@@H]1[C@@]24OO3	622.75	'<'	10	1	Fast growth	0.501217	HCT 116	0.167478	MSI	0.44815	Training	51	73.28	275.797	1067.26	4569.37	20403.1	94242.4	445973	38.39	199.25	582.379	2282.48	8655.74	34691.4	141056	4.533	168.9	203.604	1168.46	2813	11473	35985.7	109.37	968.542	9226.38	118709	1.75365e+06	2.79774e+07	4.63233e+08	75.9396	284.948	1098.68	4663.08	20650.4	94309.8	440045	-1.79137
CHEMBL443598	C[C@H]1[C@@H](OCC(CO[C@H]2O[C@@H]3O[C@@]4(C)CC[C@H]5[C@H](C)CC[C@@H]([C@H]2C)[C@@]35OO4)OC(=O)CCC(=O)O)O[C@@H]2O[C@@]3(C)CC[C@H]4[C@H](C)CC[C@@H]1[C@@]24OO3	724.84	'<'	10	1	Fast growth	0.501217	HCT 116	0.167478	MSI	0.44815	Test	58	83.27	308.144	1177.53	4968.83	21888.7	99869.2	467562	45.41	226.617	662.415	2563.73	9621.43	38100.2	153128	5.2	187.123	221.344	1249.27	2958.87	11929.1	37046.2	155.9	1729.78	22995	380358	6.8186e+06	1.2709e+08	2.41829e+09	89.8784	331.922	1278.97	5401.1	23757.2	107532	496472	-2.20338
CHEMBL454552	C[C@H]1[C@H](OCCCCO[C@H]2O[C@@H]3O[C@@]4(C)CC[C@H]5[C@H](C)CC[C@@H]([C@H]2C)[C@@]35OO4)O[C@@H]2O[C@@]3(C)CC[C@H]4[C@H](C)CC[C@@H]1[C@@]24OO3	622.8	'='	10	1	Fast growth	0.501217	HCT 116	0.167478	MSI	0.44815	Training	51	73.7	274.981	1057.35	4510.38	20111.5	92915.5	440210	36.2	191.093	543.033	2121.13	7998.1	32093.9	130911	6.478	166.968	210.225	1156.3	2837.3	11410.4	36090.6	92.3	675.157	4144.02	31318.4	250883	2.13839e+06	1.89518e+07	73.6318	272.761	1029.64	4283.44	18626	83774.1	386189	-1.87446
CHEMBL3261811	C=CCOc1cc2c3c(n(CCCN4CCOCC4)c(=O)c2cc1OC)-c1cc2c(cc1C3=O)OCO2	504.54	'='	10	1	Fast growth	0.501217	HCT 116	0.167478	MSI	0.44815	Training	42	59.21	205.669	717.724	2739.05	10931.8	45205.6	192031	21.85	147.835	288.739	1172.28	3515.96	13249.1	46874.4	5.758	123.962	133.809	713.571	1547.25	5899.47	17081.5	88.46	929.353	11638.6	182987	3.05242e+06	5.1995e+07	8.91387e+08	107.046	409.96	1816.19	8678.74	43480.5	225248	1.19669e+06	-1.52126
CHEMBL4798082	CC(C)[C@H]1NC(=O)C[C@H]2/C=C/CCSSC[C@@H](NC1=O)C(=O)N[C@H](C)C(=O)NCC(=O)O2	486.62	'='	10	1	Fast growth	0.501217	HCT 116	0.167478	MSI	0.44815	Test	33	46.03	154.91	530.88	1970.62	7555.51	29714.2	118973	34.69	147.738	452.183	1675.59	6069.12	22743.9	85694.9	0.236	90.5004	58.0433	423.704	573.775	2482.67	4821.35	193.3	2837.1	48423.9	926699	1.90261e+07	4.11735e+08	9.2882e+09	83.8601	352.196	1773.16	10087.8	63217.7	428484	3.08542e+06	-1.52473
CHEMBL2381620	CCCCCCCCCCCC[C@@H](O)[C@H]1CC[C@H]([C@H](O)CCCCCCCCCCNC(=O)c2ccnn2C)O1	563.87	'='	10	1	Fast growth	0.501217	HCT 116	0.167478	MSI	0.44815	Training	41	59.65	187.207	599.777	2097.27	7653.84	29004.6	113037	26.55	121.006	255.411	870.344	2618.82	8980.35	30627	6.222	102.088	77.2825	438.435	652.13	2480.7	5181.61	96.61	1435.21	23671.4	442785	8.56563e+06	1.68272e+08	3.33129e+09	73.2317	245.096	911.535	3745.14	16500.9	76772.3	372672	-2.41721
CHEMBL4782890	CCN(C(=O)c1cc(C(C)C)c(O)cc1O)c1ccc(Cn2c(=O)c(F)cn(C3CCCO3)c2=O)cc1	511.55	'='	10	1	Fast growth	0.501217	HCT 116	0.167478	MSI	0.44815	Training	40	55.83	194.2	684.384	2616.16	10385	42392.9	176523	20.74	144.34	291.456	1180.56	3555.2	13170.9	45526.2	5.257	118.813	134.519	680.202	1455.92	5296.03	14540.1	114	1870.96	32560.5	607075	1.14839e+07	2.19188e+08	4.21257e+09	97.8453	367.083	1604.86	7601.32	37746.4	193405	1.01338e+06	-1.63378
CHEMBL4572492	CCn1c2c3cc(OC)c(O)cc3ccc2c2c(=O)oc3cc(O)c(OC)cc3c21	405.41	'<'	10	1	Fast growth	0.501217	HCT 116	0.167478	MSI	0.44815	Training	34	44.61	166.26	580.101	2278.06	9202.04	38579.1	165344	8.64	114.82	153.019	766.974	1796.31	6895.82	20406.1	4.41	105.258	122.218	638.547	1430.46	5413.32	15838.4	94.06	1393.52	23218.4	438276	8.52473e+06	1.67927e+08	3.32872e+09	92.4091	359.757	1636.23	8028.81	41203.7	218003	1.17983e+06	-1.29811
CHEMBL373114	COc1cc(-c2c3c4cc(OC)c(O)cc4oc(=O)c3n3ccc4cc(O)c(OC)cc4c23)ccc1O	499.48	'<'	10	1	Fast growth	0.501217	HCT 116	0.167478	MSI	0.44815	Test	42	55.55	205.199	717.886	2808.37	11316.7	47251.5	201657	11.29	141.739	197.709	964.096	2322.18	8832.59	26544.3	5.464	129.503	150.387	780.99	1740.93	6563.33	19102	123	1867.75	31879.4	610653	1.20085e+07	2.38655e+08	4.76626e+09	114.331	446.209	2027.89	9934.95	50891.4	268761	1.45204e+06	-1.72075
CHEMBL4568550	COc1ccc(/C=C(/c2cc(OC)c(OC)c(OC)c2)c2nnn[nH]2)cc1O	384.39	'<'	10	1	Fast growth	0.501217	HCT 116	0.167478	MSI	0.44815	Training	30	37.72	134.729	445.997	1700.54	6635.77	26872.1	110700	11.19	92.6239	148.677	633.135	1657.29	5954.07	18622.6	2.039	83.361	69.5864	446.452	783.831	3162.94	7650.12	111.61	1303.45	17824.2	287985	5.0261e+06	9.19715e+07	1.73562e+09	92.3567	397.91	1994.59	10926.2	63872.3	393465	2.53099e+06	-1.39511
CHEMBL605298	COc1ccc(-c2c(-c3cc(OC)c(OC)c(OC)c3)noc2N)cc1	356.38	'<'	10	1	Fast growth	0.501217	HCT 116	0.167478	MSI	0.44815	Training	28	36.42	129.037	431.969	1643.97	6452.5	26309.2	109502	9.58	86.7218	133.474	584.188	1493.33	5407.67	16653.8	3.741	79.1214	84.1982	445.509	929.509	3462.81	9459.12	88.97	1179.52	21785.7	506013	1.26184e+07	3.23034e+08	8.3576e+09	78.0752	306.205	1368.29	6514.29	32257.6	164320	855562	-1.26986
CHEMBL3113121	COc1ccc(-c2c(-c3cc(OC)c4c(c3)OCCO4)noc2N)cc1	354.36	'<'	10	1	Fast growth	0.501217	HCT 116	0.167478	MSI	0.44815	Training	29	37.96	135.408	453.441	1718.54	6709.34	27216.7	112831	10.26	91.1842	143.029	614.696	1575.39	5668.63	17478.4	4.079	83.2349	87.3758	463.152	950.452	3567.95	9665.4	88.97	1183.52	21813.4	506200	1.26196e+07	3.23042e+08	8.35765e+09	78.4096	304.122	1352.96	6432.66	31851.8	162315	845532	-1.18785
CHEMBL3105456	COc1ccc(-c2nn[nH]c2-c2cc(OC)c(OC)c(OC)c2)cc1	341.37	'<'	10	1	Fast growth	0.501217	HCT 116	0.167478	MSI	0.44815	Test	27	34.96	122.912	409.747	1554.61	6091.56	24761.3	102659	9.18	82.5618	125.01	551.682	1397.33	5052.54	15405.5	3.137	75.2263	72.5139	414.742	807.54	3104.63	8059.51	78.49	720.043	7198.62	87221.5	1.1468e+06	1.57977e+07	2.23034e+08	77.0304	318.868	1511.39	7785.29	42614.2	245092	1.4688e+06	-1.17487
CHEMBL4250191	COc1ccc(N(C)c2ncnc3occ(C)c23)cc1	269.3	'<'	10	1	Fast growth	0.501217	HCT 116	0.167478	MSI	0.44815	Training	22	27.88	100.889	334.391	1269.52	4936.51	19981.3	82568.9	3.6	64.4216	70.1785	374.516	780.683	2979.61	8080.69	3.344	63.2196	71.7657	366.96	801.693	3004.77	8475.48	51.39	360.578	2260.08	15972.9	116030	870068	6.65915e+06	58.8404	230.641	1029.33	4911.45	24385	124373	647014	-0.811503
CHEMBL4800264	COc1cccc2cc(N(C)c3nc(C)nc4c3CCC4)ccc12	319.41	'<'	10	1	Fast growth	0.501217	HCT 116	0.167478	MSI	0.44815	Training	27	38.08	131.776	458.752	1740.13	6873.79	28018.4	116845	6.32	82.2712	103.836	498.296	1109.57	4104.62	11541.6	3.903	79.3222	86.3459	453.653	950.757	3593.75	9855.66	38.25	290.248	1645.01	11512	81857.2	606564	4.59057e+06	70.3104	276.686	1247.79	6053.05	30655.2	159854	851718	-0.932031
CHEMBL4225025	CSc1ccc(N(C)c2nc(C)nc3c2CCC3)cc1	285.42	'<'	10	1	Fast growth	0.501217	HCT 116	0.167478	MSI	0.44815	Training	22	31.91	108.633	377.441	1423.44	5586.09	22593.6	93389.3	10.5	82.197	166.989	732.647	2389.07	9683.93	37237.8	3.464	63.5005	68.0643	354.059	723.532	2718.98	7249.35	54.32	551.696	5581.42	64566	785159	9.88475e+06	1.27145e+08	61.1022	263.885	1312.67	7092.65	40427.8	239627	1.46429e+06	-0.750773
CHEMBL2402314	O=C(CCCn1c2c(sc3ccccc32)c(=O)n2nnc(-c3ccccc3)c12)NCCc1c[nH]cn1	497.58	'<'	10	1	Fast growth	0.501217	HCT 116	0.167478	MSI	0.44815	Test	41	51.55	188.009	611.658	2296.54	8814.48	35409.6	145617	11.02	132.495	185.049	912.681	2316.56	8919.78	28121.1	3.716	118.369	105.64	646.846	1247.36	5053.39	13710.7	138.21	1660.38	21566.8	315579	4.85617e+06	7.70391e+07	1.24526e+09	109.69	457.358	2196.41	11571	64922.7	382083	2.33416e+06	-1.36516
CHEMBL4250191	COc1ccc(N(C)c2ncnc3occ(C)c23)cc1	269.33	'<'	10	1	Fast growth	0.501217	HCT 15	0.134129	MSI	0.44815	Training	22	27.88	100.889	334.391	1269.52	4936.51	19981.3	82568.9	3.6	64.4216	70.1785	374.516	780.683	2979.61	8080.69	3.344	63.2196	71.7657	366.96	801.693	3004.77	8475.48	51.39	360.578	2260.08	15972.9	116030	870068	6.65915e+06	58.8404	230.641	1029.33	4911.45	24385	124373	647014	-0.811503
CHEMBL4225025	CSc1ccc(N(C)c2nc(C)nc3c2CCC3)cc1	285.45	'<'	10	1	Fast growth	0.501217	HCT 15	0.134129	MSI	0.44815	Training	22	31.91	108.633	377.441	1423.44	5586.09	22593.6	93389.3	10.5	82.197	166.989	732.647	2389.07	9683.93	37237.8	3.464	63.5005	68.0643	354.059	723.532	2718.98	7249.35	54.32	551.696	5581.42	64566	785159	9.88475e+06	1.27145e+08	61.1022	263.885	1312.67	7092.65	40427.8	239627	1.46429e+06	-0.750773
CHEMBL4800264	COc1cccc2cc(N(C)c3nc(C)nc4c3CCC4)ccc12	319.44	'<'	10	1	Fast growth	0.501217	HCT 15	0.134129	MSI	0.44815	Training	27	38.08	131.776	458.752	1740.13	6873.79	28018.4	116845	6.32	82.2712	103.836	498.296	1109.57	4104.62	11541.6	3.903	79.3222	86.3459	453.653	950.757	3593.75	9855.66	38.25	290.248	1645.01	11512	81857.2	606564	4.59057e+06	70.3104	276.686	1247.79	6053.05	30655.2	159854	851718	-0.932031
CHEMBL3105457	COc1ccc(-c2nn[nH]c2-c2cc(OC)c3c(c2)OCO3)cc1	325.35	'<'	10	1	Fast growth	0.501217	HCT 15	0.134129	MSI	0.44815	Test	27	34.96	124.912	418.327	1589.15	6230.85	25351.3	105267	9.18	84.5618	130.17	570.557	1463.05	5301.17	16328.8	3.338	77.3211	74.8669	426.248	834.415	3210.52	8376.99	78.49	722.043	7226.31	87487.1	1.14901e+06	1.58148e+07	2.23162e+08	75.2246	310.197	1473.34	7621.35	41914.5	242123	1.45627e+06	-1.03355
CHEMBL3105456	COc1ccc(-c2nn[nH]c2-c2cc(OC)c(OC)c(OC)c2)cc1	341.4	'<'	10	1	Fast growth	0.501217	HCT 15	0.134129	MSI	0.44815	Training	27	34.96	122.912	409.747	1554.61	6091.56	24761.3	102659	9.18	82.5618	125.01	551.682	1397.33	5052.54	15405.5	3.137	75.2263	72.5139	414.742	807.54	3104.63	8059.51	78.49	720.043	7198.62	87221.5	1.1468e+06	1.57977e+07	2.23034e+08	77.0304	318.868	1511.39	7785.29	42614.2	245092	1.4688e+06	-1.17487
CHEMBL3113121	COc1ccc(-c2c(-c3cc(OC)c4c(c3)OCCO4)noc2N)cc1	354.39	'<'	10	1	Fast growth	0.501217	HCT 15	0.134129	MSI	0.44815	Training	29	37.96	135.408	453.441	1718.54	6709.34	27216.7	112831	10.26	91.1842	143.029	614.696	1575.39	5668.63	17478.4	4.079	83.2349	87.3758	463.152	950.452	3567.95	9665.4	88.97	1183.52	21813.4	506200	1.26196e+07	3.23042e+08	8.35765e+09	78.4096	304.122	1352.96	6432.66	31851.8	162315	845532	-1.18785
CHEMBL605298	COc1ccc(-c2c(-c3cc(OC)c(OC)c(OC)c3)noc2N)cc1	356.41	'<'	10	1	Fast growth	0.501217	HCT 15	0.134129	MSI	0.44815	Training	28	36.42	129.037	431.969	1643.97	6452.5	26309.2	109502	9.58	86.7218	133.474	584.188	1493.33	5407.67	16653.8	3.741	79.1214	84.1982	445.509	929.509	3462.81	9459.12	88.97	1179.52	21785.7	506013	1.26184e+07	3.23034e+08	8.3576e+09	78.0752	306.205	1368.29	6514.29	32257.6	164320	855562	-1.26986
CHEMBL4532384	COc1ccc2c(c1)CCc1n[nH]c(-c3cc(OC)c(OC)c(OC)c3)c1-2	366.45	'<'	10	1	Fast growth	0.501217	HCT 15	0.134129	MSI	0.44815	Test	30	40.88	143.686	496.027	1901.47	7583.45	31261.5	131791	11.69	96.8091	159.71	678.594	1794.41	6469.44	20387.1	3.869	86.9706	92.0641	501.31	1049.17	3992.36	11043.4	65.6	565.89	4991.58	57663.8	745692	1.02906e+07	1.46346e+08	79.2373	309.737	1381.29	6590.99	32784.2	167947	879760	-1.24065
CHEMBL590574	COc1ccc(/C=C/C(=O)c2cc(OC)c(OC)c(OC)c2)cc1B(O)O	372.21	'<'	10	1	Fast growth	0.501217	HCT 15	0.134129	MSI	0.44815	Training	28	34.9	124.777	407.125	1524.59	5858.1	23340.7	94725.7	12.73	91.6443	167.655	695.839	2009.68	7474.43	25472.4	2.533	77.4482	74.9833	411.886	802.137	2954.83	7612.45	94.45	1356.28	22939.3	436722	8.57318e+06	1.7061e+08	3.42273e+09	76.6067	299.761	1341.37	6449.75	32433.3	168263	893361	-1.58818
CHEMBL4568550	COc1ccc(/C=C(/c2cc(OC)c(OC)c(OC)c2)c2nnn[nH]2)cc1O	384.43	'<'	10	1	Fast growth	0.501217	HCT 15	0.134129	MSI	0.44815	Training	30	37.72	134.729	445.997	1700.54	6635.77	26872.1	110700	11.19	92.6239	148.677	633.135	1657.29	5954.07	18622.6	2.039	83.361	69.5864	446.452	783.831	3162.94	7650.12	111.61	1303.45	17824.2	287985	5.0261e+06	9.19715e+07	1.73562e+09	92.3567	397.91	1994.59	10926.2	63872.3	393465	2.53099e+06	-1.39511
CHEMBL500849	C[C@H]1[C@@H](O[C@@H](C)CO[C@H]2O[C@@H]3O[C@@]4(C)CC[C@H]5[C@H](C)CC[C@@H]([C@H]2C)[C@@]35OO4)O[C@@H]2O[C@@]3(C)CC[C@H]4[C@H](C)CC[C@@H]1[C@@]24OO3	608.85	'<'	10	1	Fast growth	0.501217	HCT 15	0.134129	MSI	0.44815	Training	50	72.16	272.61	1059.37	4550.85	20368.4	94232.8	446395	35.52	190.63	549.259	2152.27	8132.78	32606	132794	5.948	166.918	212.986	1170.44	2876.2	11551.6	36447.3	92.3	675.157	4163.87	31452.5	251845	2.14481e+06	1.89945e+07	71.897	269.867	1031.59	4340.19	19029.7	86050.9	397847	-1.79056
CHEMBL445526	C[C@H]1[C@@H](OCC(=O)CO[C@H]2O[C@@H]3O[C@@]4(C)CC[C@H]5[C@H](C)CC[C@@H]([C@H]2C)[C@@]35OO4)O[C@@H]2O[C@@]3(C)CC[C@H]4[C@H](C)CC[C@@H]1[C@@]24OO3	622.83	'<'	10	1	Fast growth	0.501217	HCT 15	0.134129	MSI	0.44815	Test	51	73.28	275.797	1067.26	4569.37	20403.1	94242.4	445973	38.39	199.25	582.379	2282.48	8655.74	34691.4	141056	4.533	168.9	203.604	1168.46	2813	11473	35985.7	109.37	968.542	9226.38	118709	1.75365e+06	2.79774e+07	4.63233e+08	75.9396	284.948	1098.68	4663.08	20650.4	94309.8	440045	-1.79137
CHEMBL449452	C[C@H]1[C@@H](O[C@H]2CC[C@H](O[C@H]3O[C@@H]4O[C@@]5(C)CC[C@H]6[C@H](C)CC[C@@H]([C@H]3C)[C@@]46OO5)CC2)O[C@@H]2O[C@@]3(C)CC[C@H]4[C@H](C)CC[C@@H]1[C@@]24OO3	648.92	'<'	10	1	Fast growth	0.501217	HCT 15	0.134129	MSI	0.44815	Training	54	78.32	294.096	1135.09	4838.2	21496.6	98773.4	464989	38.24	204.48	581.536	2265.78	8489.13	33823.3	136917	6.51	179	223.605	1231.71	2979.66	11953.9	37364.9	92.3	687.157	4183.71	31634.6	252827	2.15123e+06	1.90344e+07	76.6978	286.524	1085.03	4524.54	19677.5	88359.5	406131	-1.88709
CHEMBL443598	C[C@H]1[C@@H](OCC(CO[C@H]2O[C@@H]3O[C@@]4(C)CC[C@H]5[C@H](C)CC[C@@H]([C@H]2C)[C@@]35OO4)OC(=O)CCC(=O)O)O[C@@H]2O[C@@]3(C)CC[C@H]4[C@H](C)CC[C@@H]1[C@@]24OO3	724.93	'<'	10	1	Fast growth	0.501217	HCT 15	0.134129	MSI	0.44815	Training	58	83.27	308.144	1177.53	4968.83	21888.7	99869.2	467562	45.41	226.617	662.415	2563.73	9621.43	38100.2	153128	5.2	187.123	221.344	1249.27	2958.87	11929.1	37046.2	155.9	1729.78	22995	380358	6.8186e+06	1.2709e+08	2.41829e+09	89.8784	331.922	1278.97	5401.1	23757.2	107532	496472	-2.20338
CHEMBL4250191	COc1ccc(N(C)c2ncnc3occ(C)c23)cc1	269.33	'<'	10	1	Fast growth	0.501217	HT-29	0.199611	MSS	0.55185	Training	22	27.88	100.889	334.391	1269.52	4936.51	19981.3	82568.9	3.6	64.4216	70.1785	374.516	780.683	2979.61	8080.69	3.344	63.2196	71.7657	366.96	801.693	3004.77	8475.48	51.39	360.578	2260.08	15972.9	116030	870068	6.65915e+06	58.8404	230.641	1029.33	4911.45	24385	124373	647014	-0.811503
CHEMBL4225025	CSc1ccc(N(C)c2nc(C)nc3c2CCC3)cc1	285.45	'<'	10	1	Fast growth	0.501217	HT-29	0.199611	MSS	0.55185	Test	22	31.91	108.633	377.441	1423.44	5586.09	22593.6	93389.3	10.5	82.197	166.989	732.647	2389.07	9683.93	37237.8	3.464	63.5005	68.0643	354.059	723.532	2718.98	7249.35	54.32	551.696	5581.42	64566	785159	9.88475e+06	1.27145e+08	61.1022	263.885	1312.67	7092.65	40427.8	239627	1.46429e+06	-0.750773
CHEMBL3403517	COc1ccc2c(c1)CCCN2c1nc(C)nc2oc(C)cc12	309.4	'<'	10	1	Fast growth	0.501217	HT-29	0.199611	MSS	0.55185	Training	26	33.88	123.896	416.95	1586.64	6166.31	24882	102514	6.32	80.2712	102.996	486.325	1073.14	3919.18	10932.3	4.178	77.4193	89.962	451.807	973.727	3639.04	10181.2	51.39	374.578	2333.7	16716.2	122723	931408	7.21299e+06	63.127	244.546	1089.24	5215.81	26079.3	134329	707285	-0.80338
CHEMBL4800264	COc1cccc2cc(N(C)c3nc(C)nc4c3CCC4)ccc12	319.44	'<'	10	1	Fast growth	0.501217	HT-29	0.199611	MSS	0.55185	Training	27	38.08	131.776	458.752	1740.13	6873.79	28018.4	116845	6.32	82.2712	103.836	498.296	1109.57	4104.62	11541.6	3.903	79.3222	86.3459	453.653	950.757	3593.75	9855.66	38.25	290.248	1645.01	11512	81857.2	606564	4.59057e+06	70.3104	276.686	1247.79	6053.05	30655.2	159854	851718	-0.932031
CHEMBL3409050	COc1cc(/C(C#N)=C/c2cc3ccccc3[nH]2)cc(OC)c1OC	334.4	'<'	10	1	Fast growth	0.501217	HT-29	0.199611	MSS	0.55185	Training	27	37.52	126.222	430.147	1606.47	6262.83	25198.9	103662	12.21	95.3651	179.295	778.897	2334.28	9016.63	31996.7	3.809	75.1712	78.3506	408.861	818.299	3008.13	7899.77	67.27	892.415	15465.9	336705	7.7953e+06	1.84082e+08	4.37369e+09	75.53	293.93	1309.62	6231.2	30851.6	157092	817205	-1.11743
CHEMBL3409053	COc1cc(/C(C#N)=C/c2cc3ccccc3o2)cc(OC)c1OC	335.38	'<'	10	1	Fast growth	0.501217	HT-29	0.199611	MSS	0.55185	Test	27	34.84	122.63	401.215	1497.96	5734	22832.1	92713.3	12.21	95.3651	179.295	778.897	2334.28	9016.63	31996.7	4.078	75.2541	80.7943	412.459	841.291	3066.28	8146.21	64.62	854.083	15025	332104	7.7495e+06	1.83639e+08	4.36946e+09	75.0005	291.904	1298.77	6171.18	30514	155167	806094	-0.98699
CHEMBL3105456	COc1ccc(-c2nn[nH]c2-c2cc(OC)c(OC)c(OC)c2)cc1	341.4	'<'	10	1	Fast growth	0.501217	HT-29	0.199611	MSS	0.55185	Training	27	34.96	122.912	409.747	1554.61	6091.56	24761.3	102659	9.18	82.5618	125.01	551.682	1397.33	5052.54	15405.5	3.137	75.2263	72.5139	414.742	807.54	3104.63	8059.51	78.49	720.043	7198.62	87221.5	1.1468e+06	1.57977e+07	2.23034e+08	77.0304	318.868	1511.39	7785.29	42614.2	245092	1.4688e+06	-1.17487
CHEMBL4173956	S=C(N/N=C/c1c[nH]c2ccccc12)Nc1cccc2ccccc12	344.47	'='	10	1	Fast growth	0.501217	HT-29	0.199611	MSS	0.55185	Training	28	36.26	126.585	414.152	1513.49	5747.64	22704.7	92213.4	6.05	86.4525	109.744	574.358	1411.14	5593.9	17645.6	5.73	77.6193	85.6411	408.213	840.188	3010.52	8126.79	84.3	1525.88	37357.6	1.11148e+06	3.4883e+07	1.11317e+09	3.57113e+10	86.8093	406.595	2534.64	19604.2	175898	1.72392e+06	1.77123e+07	-1.269
CHEMBL3113121	COc1ccc(-c2c(-c3cc(OC)c4c(c3)OCCO4)noc2N)cc1	354.39	'<'	10	1	Fast growth	0.501217	HT-29	0.199611	MSS	0.55185	Training	29	37.96	135.408	453.441	1718.54	6709.34	27216.7	112831	10.26	91.1842	143.029	614.696	1575.39	5668.63	17478.4	4.079	83.2349	87.3758	463.152	950.452	3567.95	9665.4	88.97	1183.52	21813.4	506200	1.26196e+07	3.23042e+08	8.35765e+09	78.4096	304.122	1352.96	6432.66	31851.8	162315	845532	-1.18785
CHEMBL605298	COc1ccc(-c2c(-c3cc(OC)c(OC)c(OC)c3)noc2N)cc1	356.41	'<'	10	1	Fast growth	0.501217	HT-29	0.199611	MSS	0.55185	Test	28	36.42	129.037	431.969	1643.97	6452.5	26309.2	109502	9.58	86.7218	133.474	584.188	1493.33	5407.67	16653.8	3.741	79.1214	84.1982	445.509	929.509	3462.81	9459.12	88.97	1179.52	21785.7	506013	1.26184e+07	3.23034e+08	8.3576e+09	78.0752	306.205	1368.29	6514.29	32257.6	164320	855562	-1.26986
CHEMBL396252	Clc1nc(Cl)c2ncn(Cc3ccc(Cn4cnc5c(Cl)nc(Cl)nc54)cc3)c2n1	480.16	'<'	10	1	Fast growth	0.501217	HT-29	0.199611	MSS	0.55185	Training	34	48.28	169.065	593.786	2262.01	8922.23	36162.3	149538	8.87	111.839	150.259	718.726	1630.32	5940.43	16550.8	2.304	103.734	88.0181	576.415	975.445	4146.62	9730.73	87.2	614.66	4067.17	29314.1	215595	1.62176e+06	1.23829e+07	105.234	468.296	2354.81	12694.1	71451.6	414089	2.45031e+06	-0.635161
CHEMBL445526	C[C@H]1[C@@H](OCC(=O)CO[C@H]2O[C@@H]3O[C@@]4(C)CC[C@H]5[C@H](C)CC[C@@H]([C@H]2C)[C@@]35OO4)O[C@@H]2O[C@@]3(C)CC[C@H]4[C@H](C)CC[C@@H]1[C@@]24OO3	622.83	'<'	10	1	Fast growth	0.501217	HT-29	0.199611	MSS	0.55185	Training	51	73.28	275.797	1067.26	4569.37	20403.1	94242.4	445973	38.39	199.25	582.379	2282.48	8655.74	34691.4	141056	4.533	168.9	203.604	1168.46	2813	11473	35985.7	109.37	968.542	9226.38	118709	1.75365e+06	2.79774e+07	4.63233e+08	75.9396	284.948	1098.68	4663.08	20650.4	94309.8	440045	-1.79137
CHEMBL443598	C[C@H]1[C@@H](OCC(CO[C@H]2O[C@@H]3O[C@@]4(C)CC[C@H]5[C@H](C)CC[C@@H]([C@H]2C)[C@@]35OO4)OC(=O)CCC(=O)O)O[C@@H]2O[C@@]3(C)CC[C@H]4[C@H](C)CC[C@@H]1[C@@]24OO3	724.93	'<'	10	1	Fast growth	0.501217	HT-29	0.199611	MSS	0.55185	Training	58	83.27	308.144	1177.53	4968.83	21888.7	99869.2	467562	45.41	226.617	662.415	2563.73	9621.43	38100.2	153128	5.2	187.123	221.344	1249.27	2958.87	11929.1	37046.2	155.9	1729.78	22995	380358	6.8186e+06	1.2709e+08	2.41829e+09	89.8784	331.922	1278.97	5401.1	23757.2	107532	496472	-2.20338
CHEMBL4250191	COc1ccc(N(C)c2ncnc3occ(C)c23)cc1	269.33	'<'	10	1	Intermediate growth	0.264119	KM12	0.146543	MSI	0.44815	Test	22	27.88	100.889	334.391	1269.52	4936.51	19981.3	82568.9	3.6	64.4216	70.1785	374.516	780.683	2979.61	8080.69	3.344	63.2196	71.7657	366.96	801.693	3004.77	8475.48	51.39	360.578	2260.08	15972.9	116030	870068	6.65915e+06	58.8404	230.641	1029.33	4911.45	24385	124373	647014	-0.811503
CHEMBL4225025	CSc1ccc(N(C)c2nc(C)nc3c2CCC3)cc1	285.45	'<'	10	1	Intermediate growth	0.264119	KM12	0.146543	MSI	0.44815	Training	22	31.91	108.633	377.441	1423.44	5586.09	22593.6	93389.3	10.5	82.197	166.989	732.647	2389.07	9683.93	37237.8	3.464	63.5005	68.0643	354.059	723.532	2718.98	7249.35	54.32	551.696	5581.42	64566	785159	9.88475e+06	1.27145e+08	61.1022	263.885	1312.67	7092.65	40427.8	239627	1.46429e+06	-0.750773
CHEMBL3403517	COc1ccc2c(c1)CCCN2c1nc(C)nc2oc(C)cc12	309.4	'<'	10	1	Intermediate growth	0.264119	KM12	0.146543	MSI	0.44815	Training	26	33.88	123.896	416.95	1586.64	6166.31	24882	102514	6.32	80.2712	102.996	486.325	1073.14	3919.18	10932.3	4.178	77.4193	89.962	451.807	973.727	3639.04	10181.2	51.39	374.578	2333.7	16716.2	122723	931408	7.21299e+06	63.127	244.546	1089.24	5215.81	26079.3	134329	707285	-0.80338
CHEMBL4800264	COc1cccc2cc(N(C)c3nc(C)nc4c3CCC4)ccc12	319.44	'<'	10	1	Intermediate growth	0.264119	KM12	0.146543	MSI	0.44815	Training	27	38.08	131.776	458.752	1740.13	6873.79	28018.4	116845	6.32	82.2712	103.836	498.296	1109.57	4104.62	11541.6	3.903	79.3222	86.3459	453.653	950.757	3593.75	9855.66	38.25	290.248	1645.01	11512	81857.2	606564	4.59057e+06	70.3104	276.686	1247.79	6053.05	30655.2	159854	851718	-0.932031
CHEMBL3409050	COc1cc(/C(C#N)=C/c2cc3ccccc3[nH]2)cc(OC)c1OC	334.4	'<'	10	1	Intermediate growth	0.264119	KM12	0.146543	MSI	0.44815	Test	27	37.52	126.222	430.147	1606.47	6262.83	25198.9	103662	12.21	95.3651	179.295	778.897	2334.28	9016.63	31996.7	3.809	75.1712	78.3506	408.861	818.299	3008.13	7899.77	67.27	892.415	15465.9	336705	7.7953e+06	1.84082e+08	4.37369e+09	75.53	293.93	1309.62	6231.2	30851.6	157092	817205	-1.11743
CHEMBL3409053	COc1cc(/C(C#N)=C/c2cc3ccccc3o2)cc(OC)c1OC	335.38	'<'	10	1	Intermediate growth	0.264119	KM12	0.146543	MSI	0.44815	Training	27	34.84	122.63	401.215	1497.96	5734	22832.1	92713.3	12.21	95.3651	179.295	778.897	2334.28	9016.63	31996.7	4.078	75.2541	80.7943	412.459	841.291	3066.28	8146.21	64.62	854.083	15025	332104	7.7495e+06	1.83639e+08	4.36946e+09	75.0005	291.904	1298.77	6171.18	30514	155167	806094	-0.98699
CHEMBL3105456	COc1ccc(-c2nn[nH]c2-c2cc(OC)c(OC)c(OC)c2)cc1	341.4	'<'	10	1	Intermediate growth	0.264119	KM12	0.146543	MSI	0.44815	Training	27	34.96	122.912	409.747	1554.61	6091.56	24761.3	102659	9.18	82.5618	125.01	551.682	1397.33	5052.54	15405.5	3.137	75.2263	72.5139	414.742	807.54	3104.63	8059.51	78.49	720.043	7198.62	87221.5	1.1468e+06	1.57977e+07	2.23034e+08	77.0304	318.868	1511.39	7785.29	42614.2	245092	1.4688e+06	-1.17487
CHEMBL1835000	COc1ccc(C(=O)c2cc(OC)c(OC)c(OC)c2)c(OC)c1O	348.38	'<'	10	1	Intermediate growth	0.264119	KM12	0.146543	MSI	0.44815	Training	26	36.25	122.594	425.852	1624.03	6480.95	26692.3	112335	14.16	88.5406	176.622	719.62	2205.01	8365.71	29901.7	2.745	72.9022	72.8655	404.902	812.685	3055.18	8110.05	83.45	985.62	14790.7	265531	5.01843e+06	9.67517e+07	1.88299e+09	72.6996	279.775	1238.61	5880.72	29178.1	149461	784606	-1.26787
CHEMBL3113121	COc1ccc(-c2c(-c3cc(OC)c4c(c3)OCCO4)noc2N)cc1	354.39	'<'	10	1	Intermediate growth	0.264119	KM12	0.146543	MSI	0.44815	Test	29	37.96	135.408	453.441	1718.54	6709.34	27216.7	112831	10.26	91.1842	143.029	614.696	1575.39	5668.63	17478.4	4.079	83.2349	87.3758	463.152	950.452	3567.95	9665.4	88.97	1183.52	21813.4	506200	1.26196e+07	3.23042e+08	8.35765e+09	78.4096	304.122	1352.96	6432.66	31851.8	162315	845532	-1.18785
CHEMBL605298	COc1ccc(-c2c(-c3cc(OC)c(OC)c(OC)c3)noc2N)cc1	356.41	'<'	10	1	Intermediate growth	0.264119	KM12	0.146543	MSI	0.44815	Training	28	36.42	129.037	431.969	1643.97	6452.5	26309.2	109502	9.58	86.7218	133.474	584.188	1493.33	5407.67	16653.8	3.741	79.1214	84.1982	445.509	929.509	3462.81	9459.12	88.97	1179.52	21785.7	506013	1.26184e+07	3.23034e+08	8.3576e+09	78.0752	306.205	1368.29	6514.29	32257.6	164320	855562	-1.26986
CHEMBL4532384	COc1ccc2c(c1)CCc1n[nH]c(-c3cc(OC)c(OC)c(OC)c3)c1-2	366.45	'<'	10	1	Intermediate growth	0.264119	KM12	0.146543	MSI	0.44815	Training	30	40.88	143.686	496.027	1901.47	7583.45	31261.5	131791	11.69	96.8091	159.71	678.594	1794.41	6469.44	20387.1	3.869	86.9706	92.0641	501.31	1049.17	3992.36	11043.4	65.6	565.89	4991.58	57663.8	745692	1.02906e+07	1.46346e+08	79.2373	309.737	1381.29	6590.99	32784.2	167947	879760	-1.24065
CHEMBL3740841	COc1cc(-c2n[nH]nc2-c2ccc3c(c2)OCCO3)cc(OC)c1OC	369.41	'<'	10	1	Intermediate growth	0.264119	KM12	0.146543	MSI	0.44815	Training	30	39.29	139.179	467.589	1777.13	6977.32	28409.2	118095	11.58	94.5034	152.157	642.956	1664.21	5934.52	18277.4	3.39	85.1021	79.631	464.531	886.725	3448.98	8897.26	87.72	791.33	8062.65	101428	1.39419e+06	2.00388e+07	2.94037e+08	82.3784	325.53	1462.22	7026.71	35224.6	182080	963856	-1.21003
CHEMBL4568550	COc1ccc(/C=C(/c2cc(OC)c(OC)c(OC)c2)c2nnn[nH]2)cc1O	384.43	'<'	10	1	Intermediate growth	0.264119	KM12	0.146543	MSI	0.44815	Test	30	37.72	134.729	445.997	1700.54	6635.77	26872.1	110700	11.19	92.6239	148.677	633.135	1657.29	5954.07	18622.6	2.039	83.361	69.5864	446.452	783.831	3162.94	7650.12	111.61	1303.45	17824.2	287985	5.0261e+06	9.19715e+07	1.73562e+09	92.3567	397.91	1994.59	10926.2	63872.3	393465	2.53099e+06	-1.39511
CHEMBL500849	C[C@H]1[C@@H](O[C@@H](C)CO[C@H]2O[C@@H]3O[C@@]4(C)CC[C@H]5[C@H](C)CC[C@@H]([C@H]2C)[C@@]35OO4)O[C@@H]2O[C@@]3(C)CC[C@H]4[C@H](C)CC[C@@H]1[C@@]24OO3	608.85	'<'	10	1	Intermediate growth	0.264119	KM12	0.146543	MSI	0.44815	Training	50	72.16	272.61	1059.37	4550.85	20368.4	94232.8	446395	35.52	190.63	549.259	2152.27	8132.78	32606	132794	5.948	166.918	212.986	1170.44	2876.2	11551.6	36447.3	92.3	675.157	4163.87	31452.5	251845	2.14481e+06	1.89945e+07	71.897	269.867	1031.59	4340.19	19029.7	86050.9	397847	-1.79056
CHEMBL445526	C[C@H]1[C@@H](OCC(=O)CO[C@H]2O[C@@H]3O[C@@]4(C)CC[C@H]5[C@H](C)CC[C@@H]([C@H]2C)[C@@]35OO4)O[C@@H]2O[C@@]3(C)CC[C@H]4[C@H](C)CC[C@@H]1[C@@]24OO3	622.83	'<'	10	1	Intermediate growth	0.264119	KM12	0.146543	MSI	0.44815	Training	51	73.28	275.797	1067.26	4569.37	20403.1	94242.4	445973	38.39	199.25	582.379	2282.48	8655.74	34691.4	141056	4.533	168.9	203.604	1168.46	2813	11473	35985.7	109.37	968.542	9226.38	118709	1.75365e+06	2.79774e+07	4.63233e+08	75.9396	284.948	1098.68	4663.08	20650.4	94309.8	440045	-1.79137
CHEMBL443598	C[C@H]1[C@@H](OCC(CO[C@H]2O[C@@H]3O[C@@]4(C)CC[C@H]5[C@H](C)CC[C@@H]([C@H]2C)[C@@]35OO4)OC(=O)CCC(=O)O)O[C@@H]2O[C@@]3(C)CC[C@H]4[C@H](C)CC[C@@H]1[C@@]24OO3	724.93	'<'	10	1	Intermediate growth	0.264119	KM12	0.146543	MSI	0.44815	Training	58	83.27	308.144	1177.53	4968.83	21888.7	99869.2	467562	45.41	226.617	662.415	2563.73	9621.43	38100.2	153128	5.2	187.123	221.344	1249.27	2958.87	11929.1	37046.2	155.9	1729.78	22995	380358	6.8186e+06	1.2709e+08	2.41829e+09	89.8784	331.922	1278.97	5401.1	23757.2	107532	496472	-2.20338
CHEMBL4250191	COc1ccc(N(C)c2ncnc3occ(C)c23)cc1	269.33	'<'	10	1	Intermediate growth	0.264119	SW620	0.117575	MSS	0.55185	Test	22	27.88	100.889	334.391	1269.52	4936.51	19981.3	82568.9	3.6	64.4216	70.1785	374.516	780.683	2979.61	8080.69	3.344	63.2196	71.7657	366.96	801.693	3004.77	8475.48	51.39	360.578	2260.08	15972.9	116030	870068	6.65915e+06	58.8404	230.641	1029.33	4911.45	24385	124373	647014	-0.811503
CHEMBL4225025	CSc1ccc(N(C)c2nc(C)nc3c2CCC3)cc1	285.45	'<'	10	1	Intermediate growth	0.264119	SW620	0.117575	MSS	0.55185	Training	22	31.91	108.633	377.441	1423.44	5586.09	22593.6	93389.3	10.5	82.197	166.989	732.647	2389.07	9683.93	37237.8	3.464	63.5005	68.0643	354.059	723.532	2718.98	7249.35	54.32	551.696	5581.42	64566	785159	9.88475e+06	1.27145e+08	61.1022	263.885	1312.67	7092.65	40427.8	239627	1.46429e+06	-0.750773
CHEMBL3403517	COc1ccc2c(c1)CCCN2c1nc(C)nc2oc(C)cc12	309.4	'<'	10	1	Intermediate growth	0.264119	SW620	0.117575	MSS	0.55185	Training	26	33.88	123.896	416.95	1586.64	6166.31	24882	102514	6.32	80.2712	102.996	486.325	1073.14	3919.18	10932.3	4.178	77.4193	89.962	451.807	973.727	3639.04	10181.2	51.39	374.578	2333.7	16716.2	122723	931408	7.21299e+06	63.127	244.546	1089.24	5215.81	26079.3	134329	707285	-0.80338
CHEMBL4800264	COc1cccc2cc(N(C)c3nc(C)nc4c3CCC4)ccc12	319.44	'<'	10	1	Intermediate growth	0.264119	SW620	0.117575	MSS	0.55185	Training	27	38.08	131.776	458.752	1740.13	6873.79	28018.4	116845	6.32	82.2712	103.836	498.296	1109.57	4104.62	11541.6	3.903	79.3222	86.3459	453.653	950.757	3593.75	9855.66	38.25	290.248	1645.01	11512	81857.2	606564	4.59057e+06	70.3104	276.686	1247.79	6053.05	30655.2	159854	851718	-0.932031
CHEMBL3409050	COc1cc(/C(C#N)=C/c2cc3ccccc3[nH]2)cc(OC)c1OC	334.4	'<'	10	1	Intermediate growth	0.264119	SW620	0.117575	MSS	0.55185	Test	27	37.52	126.222	430.147	1606.47	6262.83	25198.9	103662	12.21	95.3651	179.295	778.897	2334.28	9016.63	31996.7	3.809	75.1712	78.3506	408.861	818.299	3008.13	7899.77	67.27	892.415	15465.9	336705	7.7953e+06	1.84082e+08	4.37369e+09	75.53	293.93	1309.62	6231.2	30851.6	157092	817205	-1.11743
CHEMBL3409053	COc1cc(/C(C#N)=C/c2cc3ccccc3o2)cc(OC)c1OC	335.38	'<'	10	1	Intermediate growth	0.264119	SW620	0.117575	MSS	0.55185	Training	27	34.84	122.63	401.215	1497.96	5734	22832.1	92713.3	12.21	95.3651	179.295	778.897	2334.28	9016.63	31996.7	4.078	75.2541	80.7943	412.459	841.291	3066.28	8146.21	64.62	854.083	15025	332104	7.7495e+06	1.83639e+08	4.36946e+09	75.0005	291.904	1298.77	6171.18	30514	155167	806094	-0.98699
CHEMBL3105456	COc1ccc(-c2nn[nH]c2-c2cc(OC)c(OC)c(OC)c2)cc1	341.4	'<'	10	1	Intermediate growth	0.264119	SW620	0.117575	MSS	0.55185	Training	27	34.96	122.912	409.747	1554.61	6091.56	24761.3	102659	9.18	82.5618	125.01	551.682	1397.33	5052.54	15405.5	3.137	75.2263	72.5139	414.742	807.54	3104.63	8059.51	78.49	720.043	7198.62	87221.5	1.1468e+06	1.57977e+07	2.23034e+08	77.0304	318.868	1511.39	7785.29	42614.2	245092	1.4688e+06	-1.17487
CHEMBL3113121	COc1ccc(-c2c(-c3cc(OC)c4c(c3)OCCO4)noc2N)cc1	354.39	'<'	10	1	Intermediate growth	0.264119	SW620	0.117575	MSS	0.55185	Training	29	37.96	135.408	453.441	1718.54	6709.34	27216.7	112831	10.26	91.1842	143.029	614.696	1575.39	5668.63	17478.4	4.079	83.2349	87.3758	463.152	950.452	3567.95	9665.4	88.97	1183.52	21813.4	506200	1.26196e+07	3.23042e+08	8.35765e+09	78.4096	304.122	1352.96	6432.66	31851.8	162315	845532	-1.18785
CHEMBL605298	COc1ccc(-c2c(-c3cc(OC)c(OC)c(OC)c3)noc2N)cc1	356.41	'<'	10	1	Intermediate growth	0.264119	SW620	0.117575	MSS	0.55185	Test	28	36.42	129.037	431.969	1643.97	6452.5	26309.2	109502	9.58	86.7218	133.474	584.188	1493.33	5407.67	16653.8	3.741	79.1214	84.1982	445.509	929.509	3462.81	9459.12	88.97	1179.52	21785.7	506013	1.26184e+07	3.23034e+08	8.3576e+09	78.0752	306.205	1368.29	6514.29	32257.6	164320	855562	-1.26986
CHEMBL4532384	COc1ccc2c(c1)CCc1n[nH]c(-c3cc(OC)c(OC)c(OC)c3)c1-2	366.45	'<'	10	1	Intermediate growth	0.264119	SW620	0.117575	MSS	0.55185	Training	30	40.88	143.686	496.027	1901.47	7583.45	31261.5	131791	11.69	96.8091	159.71	678.594	1794.41	6469.44	20387.1	3.869	86.9706	92.0641	501.31	1049.17	3992.36	11043.4	65.6	565.89	4991.58	57663.8	745692	1.02906e+07	1.46346e+08	79.2373	309.737	1381.29	6590.99	32784.2	167947	879760	-1.24065
CHEMBL4568550	COc1ccc(/C=C(/c2cc(OC)c(OC)c(OC)c2)c2nnn[nH]2)cc1O	384.43	'<'	10	1	Intermediate growth	0.264119	SW620	0.117575	MSS	0.55185	Training	30	37.72	134.729	445.997	1700.54	6635.77	26872.1	110700	11.19	92.6239	148.677	633.135	1657.29	5954.07	18622.6	2.039	83.361	69.5864	446.452	783.831	3162.94	7650.12	111.61	1303.45	17824.2	287985	5.0261e+06	9.19715e+07	1.73562e+09	92.3567	397.91	1994.59	10926.2	63872.3	393465	2.53099e+06	-1.39511
CHEMBL396252	Clc1nc(Cl)c2ncn(Cc3ccc(Cn4cnc5c(Cl)nc(Cl)nc54)cc3)c2n1	480.16	'<'	10	1	Intermediate growth	0.264119	SW620	0.117575	MSS	0.55185	Training	34	48.28	169.065	593.786	2262.01	8922.23	36162.3	149538	8.87	111.839	150.259	718.726	1630.32	5940.43	16550.8	2.304	103.734	88.0181	576.415	975.445	4146.62	9730.73	87.2	614.66	4067.17	29314.1	215595	1.62176e+06	1.23829e+07	105.234	468.296	2354.81	12694.1	71451.6	414089	2.45031e+06	-0.635161
CHEMBL500849	C[C@H]1[C@@H](O[C@@H](C)CO[C@H]2O[C@@H]3O[C@@]4(C)CC[C@H]5[C@H](C)CC[C@@H]([C@H]2C)[C@@]35OO4)O[C@@H]2O[C@@]3(C)CC[C@H]4[C@H](C)CC[C@@H]1[C@@]24OO3	608.85	'<'	10	1	Intermediate growth	0.264119	SW620	0.117575	MSS	0.55185	Test	50	72.16	272.61	1059.37	4550.85	20368.4	94232.8	446395	35.52	190.63	549.259	2152.27	8132.78	32606	132794	5.948	166.918	212.986	1170.44	2876.2	11551.6	36447.3	92.3	675.157	4163.87	31452.5	251845	2.14481e+06	1.89945e+07	71.897	269.867	1031.59	4340.19	19029.7	86050.9	397847	-1.79056
CHEMBL445526	C[C@H]1[C@@H](OCC(=O)CO[C@H]2O[C@@H]3O[C@@]4(C)CC[C@H]5[C@H](C)CC[C@@H]([C@H]2C)[C@@]35OO4)O[C@@H]2O[C@@]3(C)CC[C@H]4[C@H](C)CC[C@@H]1[C@@]24OO3	622.83	'<'	10	1	Intermediate growth	0.264119	SW620	0.117575	MSS	0.55185	Training	51	73.28	275.797	1067.26	4569.37	20403.1	94242.4	445973	38.39	199.25	582.379	2282.48	8655.74	34691.4	141056	4.533	168.9	203.604	1168.46	2813	11473	35985.7	109.37	968.542	9226.38	118709	1.75365e+06	2.79774e+07	4.63233e+08	75.9396	284.948	1098.68	4663.08	20650.4	94309.8	440045	-1.79137
CHEMBL1835000	COc1ccc(C(=O)c2cc(OC)c(OC)c(OC)c2)c(OC)c1O	348.38	'='	10.6	1	Fast growth	0.501217	HCT 15	0.134129	MSI	0.44815	Training	26	36.25	122.594	425.852	1624.03	6480.95	26692.3	112335	14.16	88.5406	176.622	719.62	2205.01	8365.71	29901.7	2.745	72.9022	72.8655	404.902	812.685	3055.18	8110.05	83.45	985.62	14790.7	265531	5.01843e+06	9.67517e+07	1.88299e+09	72.6996	279.775	1238.61	5880.72	29178.1	149461	784606	-1.26787
CHEMBL4875613	COc1ccc(N(C)c2nc(Cl)nc3cnn(C)c23)cc1	303.78	'='	10.76	1	Intermediate growth	0.264119	KM12	0.146543	MSI	0.44815	Training	23	30.9	109.543	373.501	1414.29	5540.61	22419.7	92697.8	4.88	70.5528	87.4045	431.54	946.359	3492.15	9614.89	1.281	67.4265	56.2403	367.095	639.441	2672.03	6476.64	56.07	390.608	2585.79	19079.9	145511	1.14585e+06	9.22035e+06	68.8251	288.59	1380.14	7088.18	38086.3	211296	1.20087e+06	-0.744459
CHEMBL443659	COCC(CO[C@H]1O[C@@H]2O[C@@]3(C)CC[C@H]4[C@H](C)CC[C@@H]([C@H]1C)[C@@]24OO3)O[C@H]1O[C@@H]2O[C@@]3(C)CC[C@H]4[C@H](C)CC[C@@H]([C@H]1C)[C@@]24OO3	638.88	'='	11	1	Slow growth	0.234664	COLO 205	0.131207	MSS	0.55185	Test	52	75.02	280.699	1082.71	4626.23	20632.7	95224.1	450298	37.24	196.11	560.311	2185.39	8228.2	32914.4	133815	5.609	170.719	210.827	1181.18	2868.17	11588.8	36425.2	101.53	721.754	4401.98	32716.5	258707	2.18277e+06	1.92073e+07	76.9644	287.153	1095.6	4589.99	20044.3	90302.7	416111	-1.99104
CHEMBL449452	C[C@H]1[C@@H](O[C@H]2CC[C@H](O[C@H]3O[C@@H]4O[C@@]5(C)CC[C@H]6[C@H](C)CC[C@@H]([C@H]3C)[C@@]46OO5)CC2)O[C@@H]2O[C@@]3(C)CC[C@H]4[C@H](C)CC[C@@H]1[C@@]24OO3	648.92	'='	11	1	Fast growth	0.501217	HT-29	0.199611	MSS	0.55185	Training	54	78.32	294.096	1135.09	4838.2	21496.6	98773.4	464989	38.24	204.48	581.536	2265.78	8489.13	33823.3	136917	6.51	179	223.605	1231.71	2979.66	11953.9	37364.9	92.3	687.157	4183.71	31634.6	252827	2.15123e+06	1.90344e+07	76.6978	286.524	1085.03	4524.54	19677.5	88359.5	406131	-1.88709
CHEMBL449452	C[C@H]1[C@@H](O[C@H]2CC[C@H](O[C@H]3O[C@@H]4O[C@@]5(C)CC[C@H]6[C@H](C)CC[C@@H]([C@H]3C)[C@@]46OO5)CC2)O[C@@H]2O[C@@]3(C)CC[C@H]4[C@H](C)CC[C@@H]1[C@@]24OO3	648.92	'='	11	1	Intermediate growth	0.264119	KM12	0.146543	MSI	0.44815	Training	54	78.32	294.096	1135.09	4838.2	21496.6	98773.4	464989	38.24	204.48	581.536	2265.78	8489.13	33823.3	136917	6.51	179	223.605	1231.71	2979.66	11953.9	37364.9	92.3	687.157	4183.71	31634.6	252827	2.15123e+06	1.90344e+07	76.6978	286.524	1085.03	4524.54	19677.5	88359.5	406131	-1.88709
CHEMBL1651649	C[C@@H]1O[C@@H](O[C@H]2CC[C@@]3(C)[C@H](CC[C@@H]4[C@@H]3CC[C@]3(C)[C@@H](C5=CC(=O)OC5)CC[C@]43O)C2)CC[C@H]1O	488.73	'='	11.1	1	Intermediate growth	0.264119	SW620	0.117575	MSS	0.55185	Training	40	59.95	218.055	845.624	3586.39	16036.1	74664.9	358701	30.62	155.269	449.828	1745.37	6620.52	26671	109643	3.538	130.612	160.091	893.535	2275.19	9312.34	31238.1	85.22	1365.68	22895.3	437032	8.5455e+06	1.68853e+08	3.35422e+09	65.6686	246.759	980.178	4274.3	19547.8	92623.9	450437	-1.85397
CHEMBL1651649	C[C@@H]1O[C@@H](O[C@H]2CC[C@@]3(C)[C@H](CC[C@@H]4[C@@H]3CC[C@]3(C)[C@@H](C5=CC(=O)OC5)CC[C@]43O)C2)CC[C@H]1O	488.73	'='	11.9	1	Fast growth	0.501217	HT-29	0.199611	MSS	0.55185	Test	40	59.95	218.055	845.624	3586.39	16036.1	74664.9	358701	30.62	155.269	449.828	1745.37	6620.52	26671	109643	3.538	130.612	160.091	893.535	2275.19	9312.34	31238.1	85.22	1365.68	22895.3	437032	8.5455e+06	1.68853e+08	3.35422e+09	65.6686	246.759	980.178	4274.3	19547.8	92623.9	450437	-1.85397
CHEMBL500849	C[C@H]1[C@@H](O[C@@H](C)CO[C@H]2O[C@@H]3O[C@@]4(C)CC[C@H]5[C@H](C)CC[C@@H]([C@H]2C)[C@@]35OO4)O[C@@H]2O[C@@]3(C)CC[C@H]4[C@H](C)CC[C@@H]1[C@@]24OO3	608.85	'='	12	1	Slow growth	0.234664	COLO 205	0.131207	MSS	0.55185	Training	50	72.16	272.61	1059.37	4550.85	20368.4	94232.8	446395	35.52	190.63	549.259	2152.27	8132.78	32606	132794	5.948	166.918	212.986	1170.44	2876.2	11551.6	36447.3	92.3	675.157	4163.87	31452.5	251845	2.14481e+06	1.89945e+07	71.897	269.867	1031.59	4340.19	19029.7	86050.9	397847	-1.79056
CHEMBL454552	C[C@H]1[C@H](OCCCCO[C@H]2O[C@@H]3O[C@@]4(C)CC[C@H]5[C@H](C)CC[C@@H]([C@H]2C)[C@@]35OO4)O[C@@H]2O[C@@]3(C)CC[C@H]4[C@H](C)CC[C@@H]1[C@@]24OO3	622.88	'='	12	1	Slow growth	0.234664	COLO 205	0.131207	MSS	0.55185	Training	51	73.7	274.981	1057.35	4510.38	20111.5	92915.5	440210	36.2	191.093	543.033	2121.13	7998.1	32093.9	130911	6.478	166.968	210.225	1156.3	2837.3	11410.4	36090.6	92.3	675.157	4144.02	31318.4	250883	2.13839e+06	1.89518e+07	73.6318	272.761	1029.64	4283.44	18626	83774.1	386189	-1.87446
CHEMBL443659	COCC(CO[C@H]1O[C@@H]2O[C@@]3(C)CC[C@H]4[C@H](C)CC[C@@H]([C@H]1C)[C@@]24OO3)O[C@H]1O[C@@H]2O[C@@]3(C)CC[C@H]4[C@H](C)CC[C@@H]([C@H]1C)[C@@]24OO3	638.8	'='	12	1	Fast growth	0.501217	HCT 116	0.167478	MSI	0.44815	Training	52	75.02	280.699	1082.71	4626.23	20632.7	95224.1	450298	37.24	196.11	560.311	2185.39	8228.2	32914.4	133815	5.609	170.719	210.827	1181.18	2868.17	11588.8	36425.2	101.53	721.754	4401.98	32716.5	258707	2.18277e+06	1.92073e+07	76.9644	287.153	1095.6	4589.99	20044.3	90302.7	416111	-1.99104
CHEMBL509526	C=C1[C@@H](OCCCO[C@H]2O[C@@H]3O[C@@]4(C)CC[C@H]5[C@H](C)CC[C@@H](C2=C)[C@@]35OO4)O[C@@H]2O[C@@]3(C)CC[C@H]4[C@H](C)CC[C@@H]1[C@@]24OO3	604.81	'='	12	1	Fast growth	0.501217	HCT 15	0.134129	MSI	0.44815	Test	50	71.56	268.855	1035.81	4427.93	19771.8	91435.6	433470	35.1	189.426	543.543	2138.12	8114.29	32699.2	133873	5.01	164.542	196.08	1128.16	2682.96	10951.4	34011.4	92.3	673.157	4144.02	31312.4	250883	2.13837e+06	1.89518e+07	79.2624	304.432	1222.88	5405.87	25046.2	120122	590577	-1.84484
CHEMBL500849	C[C@H]1[C@@H](O[C@@H](C)CO[C@H]2O[C@@H]3O[C@@]4(C)CC[C@H]5[C@H](C)CC[C@@H]([C@H]2C)[C@@]35OO4)O[C@@H]2O[C@@]3(C)CC[C@H]4[C@H](C)CC[C@@H]1[C@@]24OO3	608.85	'='	12	1	Fast growth	0.501217	HT-29	0.199611	MSS	0.55185	Training	50	72.16	272.61	1059.37	4550.85	20368.4	94232.8	446395	35.52	190.63	549.259	2152.27	8132.78	32606	132794	5.948	166.918	212.986	1170.44	2876.2	11551.6	36447.3	92.3	675.157	4163.87	31452.5	251845	2.14481e+06	1.89945e+07	71.897	269.867	1031.59	4340.19	19029.7	86050.9	397847	-1.79056
CHEMBL454552	C[C@H]1[C@H](OCCCCO[C@H]2O[C@@H]3O[C@@]4(C)CC[C@H]5[C@H](C)CC[C@@H]([C@H]2C)[C@@]35OO4)O[C@@H]2O[C@@]3(C)CC[C@H]4[C@H](C)CC[C@@H]1[C@@]24OO3	622.88	'='	12	1	Intermediate growth	0.264119	KM12	0.146543	MSI	0.44815	Training	51	73.7	274.981	1057.35	4510.38	20111.5	92915.5	440210	36.2	191.093	543.033	2121.13	7998.1	32093.9	130911	6.478	166.968	210.225	1156.3	2837.3	11410.4	36090.6	92.3	675.157	4144.02	31318.4	250883	2.13839e+06	1.89518e+07	73.6318	272.761	1029.64	4283.44	18626	83774.1	386189	-1.87446
CHEMBL446833	C[C@H]1[C@@H](O[C@H]2CC[C@@H](O[C@H]3O[C@@H]4O[C@@]5(C)CC[C@H]6[C@H](C)CC[C@@H]([C@H]3C)[C@@]46OO5)CC2)O[C@@H]2O[C@@]3(C)CC[C@H]4[C@H](C)CC[C@@H]1[C@@]24OO3	648.92	'='	12	1	Intermediate growth	0.264119	SW620	0.117575	MSS	0.55185	Training	54	78.32	294.096	1135.09	4838.2	21496.6	98773.4	464989	38.24	204.48	581.536	2265.78	8489.13	33823.3	136917	6.51	179	223.605	1231.71	2979.66	11953.9	37364.9	92.3	687.157	4183.71	31634.6	252827	2.15123e+06	1.90344e+07	76.6978	286.524	1085.03	4524.54	19677.5	88359.5	406131	-1.88709
CHEMBL5220712	CCN(CC)C(=O)C[C@@H]1NC(=O)c2cc(Oc3cc(C)cc(C)c3)c(NC(=O)c3cc(OC)c(OC)c(OC)c3Cl)cc2NC1=O	653.13	'<'	13	1	Fast growth	0.501217	HCT 116	0.167478	MSI	0.44815	Test	49	68.54	236.244	830.458	3169.85	12547.8	50996.5	211217	29.17	179.572	392.086	1562.42	4928.53	18385.5	65423.8	4.383	143.165	138.458	785.872	1486.18	5693.07	14395.6	144.53	1696.51	23115.7	368498	6.16403e+06	1.05041e+08	1.80186e+09	129.499	502.079	2281.27	11264	58616.1	316970	1.7677e+06	-1.88173
CHEMBL5219068	CCN(CC)C(=O)C[C@H]1C(=O)Nc2cc(NC(=O)c3cc(OC)c(OC)c(OC)c3Cl)c(Oc3cc(C)cc(C)c3)cc2C(=O)N1C	667.16	'='	13	1	Fast growth	0.501217	HCT 116	0.167478	MSI	0.44815	Training	50	69.86	241.987	854.838	3280.32	13064	53443.5	222880	29.57	183.732	402.95	1607.88	5113.6	19188.8	68933.6	4.525	147.146	145.581	818.13	1581.64	6021.1	15471.8	135.74	1631.64	22614.4	364574	6.12759e+06	1.04601e+08	1.79512e+09	132.551	515.696	2346.65	11590.7	60298.5	325847	1.81545e+06	-1.86917
CHEMBL4798082	CC(C)[C@H]1NC(=O)C[C@H]2/C=C/CCSSC[C@@H](NC1=O)C(=O)N[C@H](C)C(=O)NCC(=O)O2	486.68	'='	13	1	Fast growth	0.501217	HT-29	0.199611	MSS	0.55185	Training	33	46.03	154.91	530.88	1970.62	7555.51	29714.2	118973	34.69	147.738	452.183	1675.59	6069.12	22743.9	85694.9	0.236	90.5004	58.0433	423.704	573.775	2482.67	4821.35	193.3	2837.1	48423.9	926699	1.90261e+07	4.11735e+08	9.2882e+09	83.8601	352.196	1773.16	10087.8	63217.7	428484	3.08542e+06	-1.52473
CHEMBL4798082	CC(C)[C@H]1NC(=O)C[C@H]2/C=C/CCSSC[C@@H](NC1=O)C(=O)N[C@H](C)C(=O)NCC(=O)O2	486.68	'='	14	1	Slow growth	0.234664	HCC2998	0.103457	MSS	0.55185	Training	33	46.03	154.91	530.88	1970.62	7555.51	29714.2	118973	34.69	147.738	452.183	1675.59	6069.12	22743.9	85694.9	0.236	90.5004	58.0433	423.704	573.775	2482.67	4821.35	193.3	2837.1	48423.9	926699	1.90261e+07	4.11735e+08	9.2882e+09	83.8601	352.196	1773.16	10087.8	63217.7	428484	3.08542e+06	-1.52473
CHEMBL3105457	COc1ccc(-c2nn[nH]c2-c2cc(OC)c3c(c2)OCO3)cc1	325.35	'='	14	1	Intermediate growth	0.264119	SW620	0.117575	MSS	0.55185	Test	27	34.96	124.912	418.327	1589.15	6230.85	25351.3	105267	9.18	84.5618	130.17	570.557	1463.05	5301.17	16328.8	3.338	77.3211	74.8669	426.248	834.415	3210.52	8376.99	78.49	722.043	7226.31	87487.1	1.14901e+06	1.58148e+07	2.23162e+08	75.2246	310.197	1473.34	7621.35	41914.5	242123	1.45627e+06	-1.03355
CHEMBL4295176	C#C[C@@]1(O)[C@@H](CO)O[C@@H](n2cc(I)c3c(N)ncnc32)[C@@H]1O	416.2	'='	14.2	1	Fast growth	0.501217	HT-29	0.199611	MSS	0.55185	Training	24	34.5	124.2	466.34	1923.47	8339.59	37508.4	173240	10.59	83.7221	180.294	791.739	2725.87	11327.4	45558	-0.074	77.2431	72.8849	491.062	1043.86	4403.4	12767.8	126.65	2195.65	44657.8	989128	2.26543e+07	5.2985e+08	1.26e+10	69.6148	430.137	3944.68	46498.4	615684	8.53636e+06	1.20421e+08	-1.51605
CHEMBL444211	C[C@H]1[C@H](OCCO[C@H]2O[C@@H]3O[C@@]4(C)CC[C@H]5[C@H](C)CC[C@@H]([C@H]2C)[C@@]35OO4)O[C@@H]2O[C@@]3(C)CC[C@H]4[C@H](C)CC[C@@H]1[C@@]24OO3	594.82	'='	15	1	Slow growth	0.234664	COLO 205	0.131207	MSS	0.55185	Training	49	70.62	266.238	1031.57	4430.21	19855.7	92084.6	437477	34.84	186.168	534.244	2097.6	7944.43	31957.8	130577	5.762	162.737	205.855	1141.62	2814.48	11350.7	35975.7	92.3	671.157	4144.02	31306.4	250883	2.13848e+06	1.89531e+07	70.7646	265.371	1010.93	4239.4	18545.7	83764.4	387195	-1.76843
CHEMBL4852084	C[C@]12CC[C@H](O[C@@H]3O[C@H](CO)[C@@H](O)[C@H](O)[C@H]3O)C=C1CC[C@@H]1[C@@H]2[C@@H](O)C[C@]2(C)[C@@H](c3ccc(=O)oc3)CC[C@]12O	562.66	'='	15	1	Fast growth	0.501217	HCT 116	0.167478	MSI	0.44815	Test	45	63.9	239.183	916.57	3911.72	17467.4	81306.6	389768	30.77	172.221	477.494	1903.05	7114.35	28842.7	118210	-0.196	147.186	149.896	963.281	2219.93	9444.15	30175.4	170.05	3062.43	56854.8	1.12253e+06	2.24366e+07	4.50824e+08	9.08171e+09	81.4568	306.166	1256.07	5597.89	26039.8	124744	610141	-2.78155
CHEMBL4866957	C[C@]12C[C@H](O)[C@H]3[C@@H](CCC4=C[C@@H](O[C@@H]5O[C@H](CO)[C@@H](O)[C@H](O)[C@H]5O)CC[C@@]43CO)[C@@]1(O)CC[C@@H]2c1ccc(=O)oc1	578.72	'='	15	1	Fast growth	0.501217	HT-29	0.199611	MSS	0.55185	Training	46	65.27	243.049	927.104	3948.32	17625.5	82098.4	394040	31.16	174.101	474.493	1885.52	6993.91	28243.8	115247	-1.054	149.201	144.222	965.662	2174.93	9352.89	29597.9	190.28	3473.68	65194.7	1.29166e+06	2.58667e+07	5.20386e+08	1.04924e+10	84.0576	314.463	1285.63	5718.87	26598.8	127560	625094	-3.03292
CHEMBL454552	C[C@H]1[C@H](OCCCCO[C@H]2O[C@@H]3O[C@@]4(C)CC[C@H]5[C@H](C)CC[C@@H]([C@H]2C)[C@@]35OO4)O[C@@H]2O[C@@]3(C)CC[C@H]4[C@H](C)CC[C@@H]1[C@@]24OO3	622.88	'='	15	1	Fast growth	0.501217	HT-29	0.199611	MSS	0.55185	Training	51	73.7	274.981	1057.35	4510.38	20111.5	92915.5	440210	36.2	191.093	543.033	2121.13	7998.1	32093.9	130911	6.478	166.968	210.225	1156.3	2837.3	11410.4	36090.6	92.3	675.157	4144.02	31318.4	250883	2.13839e+06	1.89518e+07	73.6318	272.761	1029.64	4283.44	18626	83774.1	386189	-1.87446
CHEMBL443659	COCC(CO[C@H]1O[C@@H]2O[C@@]3(C)CC[C@H]4[C@H](C)CC[C@@H]([C@H]1C)[C@@]24OO3)O[C@H]1O[C@@H]2O[C@@]3(C)CC[C@H]4[C@H](C)CC[C@@H]([C@H]1C)[C@@]24OO3	638.88	'='	15	1	Intermediate growth	0.264119	SW620	0.117575	MSS	0.55185	Training	52	75.02	280.699	1082.71	4626.23	20632.7	95224.1	450298	37.24	196.11	560.311	2185.39	8228.2	32914.4	133815	5.609	170.719	210.827	1181.18	2868.17	11588.8	36425.2	101.53	721.754	4401.98	32716.5	258707	2.18277e+06	1.92073e+07	76.9644	287.153	1095.6	4589.99	20044.3	90302.7	416111	-1.99104
CHEMBL3409050	COc1cc(/C(C#N)=C/c2cc3ccccc3[nH]2)cc(OC)c1OC	334.4	'='	16	1	Slow growth	0.234664	COLO 205	0.131207	MSS	0.55185	Test	27	37.52	126.222	430.147	1606.47	6262.83	25198.9	103662	12.21	95.3651	179.295	778.897	2334.28	9016.63	31996.7	3.809	75.1712	78.3506	408.861	818.299	3008.13	7899.77	67.27	892.415	15465.9	336705	7.7953e+06	1.84082e+08	4.37369e+09	75.53	293.93	1309.62	6231.2	30851.6	157092	817205	-1.11743
CHEMBL454552	C[C@H]1[C@H](OCCCCO[C@H]2O[C@@H]3O[C@@]4(C)CC[C@H]5[C@H](C)CC[C@@H]([C@H]2C)[C@@]35OO4)O[C@@H]2O[C@@]3(C)CC[C@H]4[C@H](C)CC[C@@H]1[C@@]24OO3	622.88	'='	16	1	Intermediate growth	0.264119	SW620	0.117575	MSS	0.55185	Training	51	73.7	274.981	1057.35	4510.38	20111.5	92915.5	440210	36.2	191.093	543.033	2121.13	7998.1	32093.9	130911	6.478	166.968	210.225	1156.3	2837.3	11410.4	36090.6	92.3	675.157	4144.02	31318.4	250883	2.13839e+06	1.89518e+07	73.6318	272.761	1029.64	4283.44	18626	83774.1	386189	-1.87446
CHEMBL1651649	C[C@@H]1O[C@@H](O[C@H]2CC[C@@]3(C)[C@H](CC[C@@H]4[C@@H]3CC[C@]3(C)[C@@H](C5=CC(=O)OC5)CC[C@]43O)C2)CC[C@H]1O	488.73	'='	16.5	1	Slow growth	0.234664	HCC2998	0.103457	MSS	0.55185	Training	40	59.95	218.055	845.624	3586.39	16036.1	74664.9	358701	30.62	155.269	449.828	1745.37	6620.52	26671	109643	3.538	130.612	160.091	893.535	2275.19	9312.34	31238.1	85.22	1365.68	22895.3	437032	8.5455e+06	1.68853e+08	3.35422e+09	65.6686	246.759	980.178	4274.3	19547.8	92623.9	450437	-1.85397
CHEMBL5219804	CCN(CC)C(=O)C[C@@H]1NC(=O)c2cc(Oc3cc(C)c(F)c(C)c3)c(NC(=O)c3cc(OC)c(OC)c(OC)c3Cl)cc2NC1=O	671.12	'='	17	1	Fast growth	0.501217	HCT 116	0.167478	MSI	0.44815	Test	50	69.87	242.013	855.191	3282.75	13078.5	53506.2	223033	30.68	185.852	410.589	1629.94	5165.91	19231	68389.5	4.544	147.191	146.193	822.566	1607.09	6139.82	15930.7	144.53	1700.51	23121.7	368530	6.16412e+06	1.05041e+08	1.80186e+09	131.167	507.842	2309.04	11413.1	59462.7	321957	1.79768e+06	-1.82014
CHEMBL5219881	CCN(CC)C(=O)C[C@@H]1NC(=O)c2cc(Oc3cc(C)cc(C)c3)c(NC(=O)c3c(F)c(OC)c(OC)c(OC)c3Cl)cc2NC1=O	671.12	'='	17	1	Fast growth	0.501217	HCT 116	0.167478	MSI	0.44815	Training	50	69.87	242.013	855.191	3282.75	13078	53529.6	223454	30.68	185.852	410.589	1629.94	5169.16	19289.3	68876.3	4.544	147.212	145.756	821.598	1594.14	6111.9	15853.2	144.53	1700.51	23121.7	368530	6.16414e+06	1.05041e+08	1.80186e+09	131.167	507.957	2309.39	11413.3	59447.9	321727	1.79533e+06	-1.81653
CHEMBL4785331	COc1ccc(CCN2CC=Cn3c2nc2ccccc2c3=O)cc1	333.42	'='	17	1	Fast growth	0.501217	HCT 15	0.134129	MSI	0.44815	Training	28	39.09	132.679	450.641	1672.36	6465.08	25814.4	105557	8.23	88.1265	122.922	569.788	1375.83	5128.83	15488.9	3.974	79.5503	81.0613	432.499	850.579	3208.57	8386.69	47.36	506.658	6131.48	94377.6	1.55145e+06	2.62246e+07	4.47909e+08	78.6713	310.63	1399.73	6769.31	34192	178117	950309	-1.04305
CHEMBL4866957	C[C@]12C[C@H](O)[C@H]3[C@@H](CCC4=C[C@@H](O[C@@H]5O[C@H](CO)[C@@H](O)[C@H](O)[C@H]5O)CC[C@@]43CO)[C@@]1(O)CC[C@@H]2c1ccc(=O)oc1	578.72	'='	17	1	Fast growth	0.501217	HCT 15	0.134129	MSI	0.44815	Training	46	65.27	243.049	927.104	3948.32	17625.5	82098.4	394040	31.16	174.101	474.493	1885.52	6993.91	28243.8	115247	-1.054	149.201	144.222	965.662	2174.93	9352.89	29597.9	190.28	3473.68	65194.7	1.29166e+06	2.58667e+07	5.20386e+08	1.04924e+10	84.0576	314.463	1285.63	5718.87	26598.8	127560	625094	-3.03292
CHEMBL444211	C[C@H]1[C@H](OCCO[C@H]2O[C@@H]3O[C@@]4(C)CC[C@H]5[C@H](C)CC[C@@H]([C@H]2C)[C@@]35OO4)O[C@@H]2O[C@@]3(C)CC[C@H]4[C@H](C)CC[C@@H]1[C@@]24OO3	594.82	'='	17	1	Fast growth	0.501217	HCT 15	0.134129	MSI	0.44815	Test	49	70.62	266.238	1031.57	4430.21	19855.7	92084.6	437477	34.84	186.168	534.244	2097.6	7944.43	31957.8	130577	5.762	162.737	205.855	1141.62	2814.48	11350.7	35975.7	92.3	671.157	4144.02	31306.4	250883	2.13848e+06	1.89531e+07	70.7646	265.371	1010.93	4239.4	18545.7	83764.4	387195	-1.76843
CHEMBL443659	COCC(CO[C@H]1O[C@@H]2O[C@@]3(C)CC[C@H]4[C@H](C)CC[C@@H]([C@H]1C)[C@@]24OO3)O[C@H]1O[C@@H]2O[C@@]3(C)CC[C@H]4[C@H](C)CC[C@@H]([C@H]1C)[C@@]24OO3	638.88	'='	17	1	Fast growth	0.501217	HCT 15	0.134129	MSI	0.44815	Training	52	75.02	280.699	1082.71	4626.23	20632.7	95224.1	450298	37.24	196.11	560.311	2185.39	8228.2	32914.4	133815	5.609	170.719	210.827	1181.18	2868.17	11588.8	36425.2	101.53	721.754	4401.98	32716.5	258707	2.18277e+06	1.92073e+07	76.9644	287.153	1095.6	4589.99	20044.3	90302.7	416111	-1.99104
CHEMBL4866957	C[C@]12C[C@H](O)[C@H]3[C@@H](CCC4=C[C@@H](O[C@@H]5O[C@H](CO)[C@@H](O)[C@H](O)[C@H]5O)CC[C@@]43CO)[C@@]1(O)CC[C@@H]2c1ccc(=O)oc1	578.72	'='	17	1	Intermediate growth	0.264119	SW620	0.117575	MSS	0.55185	Training	46	65.27	243.049	927.104	3948.32	17625.5	82098.4	394040	31.16	174.101	474.493	1885.52	6993.91	28243.8	115247	-1.054	149.201	144.222	965.662	2174.93	9352.89	29597.9	190.28	3473.68	65194.7	1.29166e+06	2.58667e+07	5.20386e+08	1.04924e+10	84.0576	314.463	1285.63	5718.87	26598.8	127560	625094	-3.03292
CHEMBL3409050	COc1cc(/C(C#N)=C/c2cc3ccccc3[nH]2)cc(OC)c1OC	334.4	'='	18	1	Slow growth	0.234664	HCC2998	0.103457	MSS	0.55185	Training	27	37.52	126.222	430.147	1606.47	6262.83	25198.9	103662	12.21	95.3651	179.295	778.897	2334.28	9016.63	31996.7	3.809	75.1712	78.3506	408.861	818.299	3008.13	7899.77	67.27	892.415	15465.9	336705	7.7953e+06	1.84082e+08	4.37369e+09	75.53	293.93	1309.62	6231.2	30851.6	157092	817205	-1.11743
CHEMBL446833	C[C@H]1[C@@H](O[C@H]2CC[C@@H](O[C@H]3O[C@@H]4O[C@@]5(C)CC[C@H]6[C@H](C)CC[C@@H]([C@H]3C)[C@@]46OO5)CC2)O[C@@H]2O[C@@]3(C)CC[C@H]4[C@H](C)CC[C@@H]1[C@@]24OO3	648.92	'='	18	1	Slow growth	0.234664	HCC2998	0.103457	MSS	0.55185	Test	54	78.32	294.096	1135.09	4838.2	21496.6	98773.4	464989	38.24	204.48	581.536	2265.78	8489.13	33823.3	136917	6.51	179	223.605	1231.71	2979.66	11953.9	37364.9	92.3	687.157	4183.71	31634.6	252827	2.15123e+06	1.90344e+07	76.6978	286.524	1085.03	4524.54	19677.5	88359.5	406131	-1.88709
CHEMBL2172557	COc1ccc(C2CC(c3ccc4ccccc4c3)=NN2C2=NC(=O)/C(=C3\C(=O)Nc4ccc(Br)cc43)S2)cc1	609.51	'='	18	1	Fast growth	0.501217	HCT 116	0.167478	MSI	0.44815	Training	46	60.65	221.927	756.184	2896.01	11371.1	46236.8	191753	24.81	178.552	407.048	1795.01	6342.3	26731.1	110044	6.289	139.144	145.765	788.297	1589.45	6035.8	16005.7	108.66	1323.39	16671.9	247525	3.88424e+06	6.29391e+07	1.03848e+09	137.196	602.561	3264.87	20566.8	146396	1.14825e+06	9.67215e+06	-1.29767
CHEMBL443659	COCC(CO[C@H]1O[C@@H]2O[C@@]3(C)CC[C@H]4[C@H](C)CC[C@@H]([C@H]1C)[C@@]24OO3)O[C@H]1O[C@@H]2O[C@@]3(C)CC[C@H]4[C@H](C)CC[C@@H]([C@H]1C)[C@@]24OO3	638.88	'='	18	1	Intermediate growth	0.264119	KM12	0.146543	MSI	0.44815	Training	52	75.02	280.699	1082.71	4626.23	20632.7	95224.1	450298	37.24	196.11	560.311	2185.39	8228.2	32914.4	133815	5.609	170.719	210.827	1181.18	2868.17	11588.8	36425.2	101.53	721.754	4401.98	32716.5	258707	2.18277e+06	1.92073e+07	76.9644	287.153	1095.6	4589.99	20044.3	90302.7	416111	-1.99104
CHEMBL3113118	COc1ccc(-c2c(-c3cc(OC)c4c(c3)OCO4)noc2N)cc1	340.36	'='	18.1	1	Intermediate growth	0.264119	KM12	0.146543	MSI	0.44815	Training	28	36.42	131.037	440.549	1678.51	6591.79	26899.2	112111	9.58	88.7218	138.634	603.063	1559.05	5656.3	17577.1	3.942	81.2162	86.5512	457.016	956.384	3568.7	9776.6	88.97	1181.52	21813.4	506279	1.26206e+07	3.23051e+08	8.35772e+09	76.2694	297.535	1330.24	6350.36	31557.8	161351	843031	-1.12854
CHEMBL238615	N#Cc1c(N)nc(N2CCOCC2)c(C#N)c1-c1c(Cl)cccc1Cl	374.25	'='	18.2	1	Slow growth	0.234664	HCC2998	0.103457	MSS	0.55185	Test	27	38.43	131.082	458.442	1753.46	7011.53	29010.7	123125	18.45	113.799	269.324	1099.68	3686.84	14317.1	53696.5	4.944	78.7674	102.344	485.832	1158.59	4240.96	12717.5	98.96	2014.14	45837.6	1.11641e+06	2.75598e+07	6.8382e+08	1.70155e+10	82.9446	360.892	1815.61	9863.61	56275.6	332431	2.01554e+06	-0.849389
CHEMBL4276891	C#C[C@@]1(O)[C@@H](CO)O[C@@H](n2cc(Cl)c3c(N)ncnc32)[C@@H]1O	324.72	'='	18.5	1	Fast growth	0.501217	HCT 116	0.167478	MSI	0.44815	Training	24	34.13	122.783	460.037	1894.54	8205.14	36881.9	170310	10.86	84.4916	183.564	803.208	2767.88	11474.8	46083.9	-0.52	76.3648	68.8894	478.036	996.175	4237.79	12170.4	126.65	2195.65	44657.8	989128	2.26543e+07	5.2985e+08	1.26e+10	61.4031	266.49	1311.05	6957.94	38682.6	221978	1.3034e+06	-1.51648
CHEMBL3105457	COc1ccc(-c2nn[nH]c2-c2cc(OC)c3c(c2)OCO3)cc1	325.32	'='	19	1	Fast growth	0.501217	HCT 116	0.167478	MSI	0.44815	Training	27	34.96	124.912	418.327	1589.15	6230.85	25351.3	105267	9.18	84.5618	130.17	570.557	1463.05	5301.17	16328.8	3.338	77.3211	74.8669	426.248	834.415	3210.52	8376.99	78.49	722.043	7226.31	87487.1	1.14901e+06	1.58148e+07	2.23162e+08	75.2246	310.197	1473.34	7621.35	41914.5	242123	1.45627e+06	-1.03355
CHEMBL443659	COCC(CO[C@H]1O[C@@H]2O[C@@]3(C)CC[C@H]4[C@H](C)CC[C@@H]([C@H]1C)[C@@]24OO3)O[C@H]1O[C@@H]2O[C@@]3(C)CC[C@H]4[C@H](C)CC[C@@H]([C@H]1C)[C@@]24OO3	638.88	'='	19	1	Fast growth	0.501217	HT-29	0.199611	MSS	0.55185	Training	52	75.02	280.699	1082.71	4626.23	20632.7	95224.1	450298	37.24	196.11	560.311	2185.39	8228.2	32914.4	133815	5.609	170.719	210.827	1181.18	2868.17	11588.8	36425.2	101.53	721.754	4401.98	32716.5	258707	2.18277e+06	1.92073e+07	76.9644	287.153	1095.6	4589.99	20044.3	90302.7	416111	-1.99104
CHEMBL2419950	COc1ccc(NC(=O)Nc2ccc(C(=O)N[C@@H]3c4cc5c(cc4[C@@H](c4cc(OC)c(OC)c(OC)c4)[C@H]4C(=O)OC[C@@H]43)OCO5)cc2)cc1	681.75	'='	20	1	Slow growth	0.234664	COLO 205	0.131207	MSS	0.55185	Training	56	78.59	272.555	955.322	3652.67	14562	59937	252634	29.64	198.196	411.156	1678.22	5231.49	19788.4	70859.2	4.754	164.33	147.792	887.419	1632.27	6451	16266.5	151.91	1551.41	18778.9	285774	4.69527e+06	7.95474e+07	1.36246e+09	144.618	549.336	2393.27	11187.6	54541	273673	1.40295e+06	-2.2657
CHEMBL5219053	CCN(CC)C(=O)C[C@@H]1NC(=O)c2cc(Oc3cc(C)cc(C)c3)c(NC(=O)c3cc(OC)c(OC)c(OC)c3)cc2NC1=O	618.69	'='	20	1	Fast growth	0.501217	HCT 116	0.167478	MSI	0.44815	Training	48	66.81	229.251	800.5	3033.66	11909.5	47957.1	196620	27.61	173.139	372.93	1492.54	4678.94	17453.9	61905.8	3.761	138.629	127.979	741.778	1343.42	5159.83	12537	144.53	1692.51	23109.7	368466	6.16391e+06	1.0504e+08	1.80185e+09	124.22	466.932	2041.77	9624.67	47383.1	240030	1.24127e+06	-1.94683
CHEMBL450309	COc1cc2c(cc1OCCCN1CCN(CCCOc3cc4c(cc3OC)C(=O)N3CC(F)C[C@H]3C=N4)CC1)N=C[C@@H]1CC(F)CN1C2=O	694.78	'<'	20	1	Fast growth	0.501217	HCT 116	0.167478	MSI	0.44815	Training	56	79.92	274.419	956.377	3616.78	14214.9	57502.1	237563	34.39	195.836	423.257	1595.52	4930.43	17765.1	62056.9	5.91	161.952	152.93	866.369	1616.11	6163.17	15494.2	108.74	1079.92	12570.5	189524	3.09952e+06	5.23464e+07	8.94167e+08	134.185	495.705	2114.05	9698.42	46576	231180	1.17719e+06	-2.15568
CHEMBL3752997	COc1cc(-c2n[nH]nc2-c2cc3ccccc3s2)cc(OC)c1OC	367.46	'='	20	1	Fast growth	0.501217	HT-29	0.199611	MSS	0.55185	Test	29	34.97	130.938	424.465	1623.21	6300.6	25558.2	105536	7.46	89.0826	119.418	576.916	1391.11	5208.11	15671.1	3.947	83.289	85.5906	469.341	957.928	3639.48	9813.62	97.5	1102.89	13415.5	183820	2.6189e+06	3.80737e+07	5.59331e+08	84.5643	352.625	1660.63	8405.25	44567	244751	1.38224e+06	-1.09521
CHEMBL4798082	CC(C)[C@H]1NC(=O)C[C@H]2/C=C/CCSSC[C@@H](NC1=O)C(=O)N[C@H](C)C(=O)NCC(=O)O2	486.68	'='	20	1	Intermediate growth	0.264119	KM12	0.146543	MSI	0.44815	Training	33	46.03	154.91	530.88	1970.62	7555.51	29714.2	118973	34.69	147.738	452.183	1675.59	6069.12	22743.9	85694.9	0.236	90.5004	58.0433	423.704	573.775	2482.67	4821.35	193.3	2837.1	48423.9	926699	1.90261e+07	4.11735e+08	9.2882e+09	83.8601	352.196	1773.16	10087.8	63217.7	428484	3.08542e+06	-1.52473
CHEMBL3763244	COc1ncc(-c2ccc3nccc(C#CCN4CCN(S(C)(=O)=O)CC4)c3c2)cc1NS(=O)(=O)c1ccc(F)cc1F	627.75	'='	20.42	1	Fast growth	0.501217	HT-29	0.199611	MSS	0.55185	Training	47	58.35	221.493	743.223	2834.21	11022.4	44355.2	181873	18.18	168.165	348.829	1605.38	5576.73	23874.4	98570.1	5.231	140.945	164.721	838.967	1863.33	6901.71	19591.3	138.56	1942.58	31588.8	584197	1.1205e+07	2.18287e+08	4.28449e+09	131.492	524.59	2443.9	12324.8	65149.3	355328	1.98202e+06	-1.57414
CHEMBL1651649	C[C@@H]1O[C@@H](O[C@H]2CC[C@@]3(C)[C@H](CC[C@@H]4[C@@H]3CC[C@]3(C)[C@@H](C5=CC(=O)OC5)CC[C@]43O)C2)CC[C@H]1O	488.73	'='	20.5	1	Fast growth	0.501217	HCT 15	0.134129	MSI	0.44815	Training	40	59.95	218.055	845.624	3586.39	16036.1	74664.9	358701	30.62	155.269	449.828	1745.37	6620.52	26671	109643	3.538	130.612	160.091	893.535	2275.19	9312.34	31238.1	85.22	1365.68	22895.3	437032	8.5455e+06	1.68853e+08	3.35422e+09	65.6686	246.759	980.178	4274.3	19547.8	92623.9	450437	-1.85397
CHEMBL2172557	COc1ccc(C2CC(c3ccc4ccccc4c3)=NN2C2=NC(=O)/C(=C3\C(=O)Nc4ccc(Br)cc43)S2)cc1	609.53	'='	21	1	Slow growth	0.234664	COLO 205	0.131207	MSS	0.55185	Test	46	60.65	221.927	756.184	2896.01	11371.1	46236.8	191753	24.81	178.552	407.048	1795.01	6342.3	26731.1	110044	6.289	139.144	145.765	788.297	1589.45	6035.8	16005.7	108.66	1323.39	16671.9	247525	3.88424e+06	6.29391e+07	1.03848e+09	137.196	602.561	3264.87	20566.8	146396	1.14825e+06	9.67215e+06	-1.29767
CHEMBL5219951	CCN(CC)C(=O)C[C@H]1C(=O)Nc2cc(NC(=O)c3cc(OC)c(OC)c(OC)c3)c(Oc3cc(C)cc(C)c3)cc2C(=O)N1C	632.71	'='	21	1	Fast growth	0.501217	HCT 116	0.167478	MSI	0.44815	Training	49	68.13	234.994	824.88	3144.12	12425.8	50404.1	208283	28.01	177.299	383.794	1538.01	4864.01	18257.2	65415.6	3.903	142.61	135.102	774.037	1438.88	5487.86	13613.2	135.74	1627.64	22608.4	364542	6.12748e+06	1.04601e+08	1.79511e+09	127.272	480.549	2107.15	9951.39	49065.5	248908	1.28902e+06	-1.93428
CHEMBL185	O=c1[nH]cc(F)c(=O)[nH]1	130.09	'='	21.1	1	Fast growth	0.501217	HCT 15	0.134129	MSI	0.44815	Training	9	11.93	39.8481	135.337	493.652	1853.19	7112.3	27737.1	6.31	37.8001	86.951	344.435	1057.96	3813.67	12797.8	-0.708	24.5953	13.5148	113.2	148.261	668.749	1297.62	65.72	856.094	12399.7	195695	3.22909e+06	5.45244e+07	9.3137e+08	22.2665	80.586	342.39	1572.67	7534.79	37021.1	184906	-0.355583
CHEMBL3297898	COc1ccc(N(C)c2nc(C)nc3oc(C)cc23)cc1	283.36	'='	21.1	1	Intermediate growth	0.264119	KM12	0.146543	MSI	0.44815	Training	23	29.34	107.021	356.103	1347.03	5183.13	20699.6	84198.4	4.28	68.884	80.573	403.869	842.397	3121.82	8316.31	3.7	67.3176	79.0833	388.082	833.947	3063.17	8442.06	51.39	364.578	2324.46	16653.6	122578	930753	7.21067e+06	58.8267	230.913	1036.29	4974.94	24859.2	127730	670275	-0.78019
CHEMBL1818694	CC(C)[C@@H]1O[C@@H](O[C@H]2CC[C@@]3(C)[C@H](CC[C@@H]4[C@@H]3CC[C@]3(C)[C@@H](C5=CC(=O)OC5)CC[C@]43O)C2)CC[C@H]1O	516.72	'='	21.5	1	Fast growth	0.501217	HCT 116	0.167478	MSI	0.44815	Test	42	63.03	228.798	886.649	3753.98	16745.5	77748.4	372366	31.98	162.194	468.697	1812.76	6854.83	27533.8	112865	4.193	137.052	170.139	937.758	2378.4	9683.8	32273	85.22	1371.68	22901.3	437066	8.54562e+06	1.68854e+08	3.35422e+09	68.7084	257.27	1020.35	4438.43	20243.3	95654.2	463935	-1.94992
CHEMBL4777615	CC(C)C[C@H]1NC(=O)[C@H]2CSSCC/C=C/[C@H](CC(=O)N[C@H](C(C)C)C(=O)N2)OC(=O)CNC1=O	528.7	'='	22	1	Fast growth	0.501217	HCT 116	0.167478	MSI	0.44815	Training	36	50.59	169.846	583.497	2166.88	8302.48	32602.9	130304	36.26	156.265	467.19	1711.48	6100.91	22595.5	84175.3	1.249	99.0242	71.3222	475.143	681.969	2834.7	5680.43	193.3	2845.1	48429.9	926735	1.90261e+07	4.11736e+08	9.2882e+09	88.3335	366.78	1824.53	10278.6	63939.8	431251	3.09612e+06	-1.67671
CHEMBL5218613	CCN(CC)C(=O)C[C@H]1C(=O)Nc2cc(NC(=O)c3cc(OC)c(OC)c(OC)c3Cl)c(Oc3cc(C)c(F)c(C)c3)cc2C(=O)N1C	685.15	'='	22	1	Fast growth	0.501217	HCT 116	0.167478	MSI	0.44815	Training	51	71.19	247.756	879.571	3393.22	13594.8	55953.3	234696	31.08	190.012	421.453	1675.4	5350.98	20034.3	71899.2	4.686	151.171	153.316	854.824	1702.55	6467.84	17006.9	135.74	1635.64	22620.4	364606	6.12768e+06	1.04602e+08	1.79512e+09	134.219	521.459	2374.42	11739.8	61145.1	330835	1.84543e+06	-1.80758
CHEMBL3752997	COc1cc(-c2n[nH]nc2-c2cc3ccccc3s2)cc(OC)c1OC	367.46	'='	22	1	Intermediate growth	0.264119	KM12	0.146543	MSI	0.44815	Training	29	34.97	130.938	424.465	1623.21	6300.6	25558.2	105536	7.46	89.0826	119.418	576.916	1391.11	5208.11	15671.1	3.947	83.289	85.5906	469.341	957.928	3639.48	9813.62	97.5	1102.89	13415.5	183820	2.6189e+06	3.80737e+07	5.59331e+08	84.5643	352.625	1660.63	8405.25	44567	244751	1.38224e+06	-1.09521
CHEMBL2172557	COc1ccc(C2CC(c3ccc4ccccc4c3)=NN2C2=NC(=O)/C(=C3\C(=O)Nc4ccc(Br)cc43)S2)cc1	609.53	'='	22	1	Intermediate growth	0.264119	SW620	0.117575	MSS	0.55185	Test	46	60.65	221.927	756.184	2896.01	11371.1	46236.8	191753	24.81	178.552	407.048	1795.01	6342.3	26731.1	110044	6.289	139.144	145.765	788.297	1589.45	6035.8	16005.7	108.66	1323.39	16671.9	247525	3.88424e+06	6.29391e+07	1.03848e+09	137.196	602.561	3264.87	20566.8	146396	1.14825e+06	9.67215e+06	-1.29767
CHEMBL837	CCc1c2c(nc3ccc(O)cc13)-c1cc3c(c(=O)n1C2)COC(=O)[C@]3(O)CC	392.41	'='	23	1	Fast growth	0.501217	HCT 116	0.167478	MSI	0.44815	Training	33	46.34	169.254	626.587	2542.16	10789.5	47397	213558	15.7	124.52	258.729	1126.32	3640.16	14530.5	54833.9	1.902	106.545	110.107	660.574	1429.26	5750.34	16668.9	101.65	1639.05	28095.3	526028	1.0067e+07	1.94899e+08	3.80108e+09	81.1435	320.35	1464.88	7267.17	37812	203126	1.11672e+06	-1.16731
CHEMBL3105457	COc1ccc(-c2nn[nH]c2-c2cc(OC)c3c(c2)OCO3)cc1	325.35	'='	23	1	Intermediate growth	0.264119	KM12	0.146543	MSI	0.44815	Training	27	34.96	124.912	418.327	1589.15	6230.85	25351.3	105267	9.18	84.5618	130.17	570.557	1463.05	5301.17	16328.8	3.338	77.3211	74.8669	426.248	834.415	3210.52	8376.99	78.49	722.043	7226.31	87487.1	1.14901e+06	1.58148e+07	2.23162e+08	75.2246	310.197	1473.34	7621.35	41914.5	242123	1.45627e+06	-1.03355
CHEMBL2172557	COc1ccc(C2CC(c3ccc4ccccc4c3)=NN2C2=NC(=O)/C(=C3\C(=O)Nc4ccc(Br)cc43)S2)cc1	609.53	'='	23.1	1	Intermediate growth	0.264119	KM12	0.146543	MSI	0.44815	Training	46	60.65	221.927	756.184	2896.01	11371.1	46236.8	191753	24.81	178.552	407.048	1795.01	6342.3	26731.1	110044	6.289	139.144	145.765	788.297	1589.45	6035.8	16005.7	108.66	1323.39	16671.9	247525	3.88424e+06	6.29391e+07	1.03848e+09	137.196	602.561	3264.87	20566.8	146396	1.14825e+06	9.67215e+06	-1.29767
CHEMBL4875613	COc1ccc(N(C)c2nc(Cl)nc3cnn(C)c23)cc1	303.78	'='	23.56	1	Slow growth	0.234664	HCC2998	0.103457	MSS	0.55185	Test	23	30.9	109.543	373.501	1414.29	5540.61	22419.7	92697.8	4.88	70.5528	87.4045	431.54	946.359	3492.15	9614.89	1.281	67.4265	56.2403	367.095	639.441	2672.03	6476.64	56.07	390.608	2585.79	19079.9	145511	1.14585e+06	9.22035e+06	68.8251	288.59	1380.14	7088.18	38086.3	211296	1.20087e+06	-0.744459
CHEMBL2402314	O=C(CCCn1c2c(sc3ccccc32)c(=O)n2nnc(-c3ccccc3)c12)NCCc1c[nH]cn1	497.63	'='	23.99	1	Intermediate growth	0.264119	SW620	0.117575	MSS	0.55185	Training	41	51.55	188.009	611.658	2296.54	8814.48	35409.6	145617	11.02	132.495	185.049	912.681	2316.56	8919.78	28121.1	3.716	118.369	105.64	646.846	1247.36	5053.39	13710.7	138.21	1660.38	21566.8	315579	4.85617e+06	7.70391e+07	1.24526e+09	109.69	457.358	2196.41	11571	64922.7	382083	2.33416e+06	-1.36516
CHEMBL67	COc1ccc(/C=C\c2cc(OC)c(OC)c(OC)c2)cc1O	316.38	'='	25	1	Slow growth	0.234664	COLO 205	0.131207	MSS	0.55185	Training	24	33.58	111.006	376.032	1392.25	5370.38	21323.9	86386.1	10.04	73.3014	117.906	474.046	1166.4	3980.74	11486.6	3.488	64.8098	66.6941	342.63	663.244	2390.71	6022.04	57.15	643.639	9450.42	176720	3.50753e+06	7.08616e+07	1.4383e+09	70.229	275.356	1237.17	5964.75	30041.6	155982	828421	-1.29846
CHEMBL4542789	C=CCn1c2c3cc(OC)c(O)cc3ccc2c2c(=O)oc3cc(O)c(OC)cc3c21	417.42	'='	25	1	Fast growth	0.501217	HCT 116	0.167478	MSI	0.44815	Training	35	45.87	169.816	590.127	2308.3	9295.43	38877.5	166337	8.64	116.82	155.059	774.824	1810.09	6939.81	20512.1	4.256	107.586	119.911	643.285	1405.85	5386.55	15572.3	94.06	1395.52	23218.4	438282	8.52474e+06	1.67927e+08	3.32872e+09	98.3327	391.645	1807.41	8951.89	46208.3	245260	1.32879e+06	-1.39896
CHEMBL3740841	COc1cc(-c2n[nH]nc2-c2ccc3c(c2)OCCO3)cc(OC)c1OC	369.41	'='	25	1	Fast growth	0.501217	HT-29	0.199611	MSS	0.55185	Test	30	39.29	139.179	467.589	1777.13	6977.32	28409.2	118095	11.58	94.5034	152.157	642.956	1664.21	5934.52	18277.4	3.39	85.1021	79.631	464.531	886.725	3448.98	8897.26	87.72	791.33	8062.65	101428	1.39419e+06	2.00388e+07	2.94037e+08	82.3784	325.53	1462.22	7026.71	35224.6	182080	963856	-1.21003
CHEMBL444211	C[C@H]1[C@H](OCCO[C@H]2O[C@@H]3O[C@@]4(C)CC[C@H]5[C@H](C)CC[C@@H]([C@H]2C)[C@@]35OO4)O[C@@H]2O[C@@]3(C)CC[C@H]4[C@H](C)CC[C@@H]1[C@@]24OO3	594.82	'='	25	1	Intermediate growth	0.264119	SW620	0.117575	MSS	0.55185	Training	49	70.62	266.238	1031.57	4430.21	19855.7	92084.6	437477	34.84	186.168	534.244	2097.6	7944.43	31957.8	130577	5.762	162.737	205.855	1141.62	2814.48	11350.7	35975.7	92.3	671.157	4144.02	31306.4	250883	2.13848e+06	1.89531e+07	70.7646	265.371	1010.93	4239.4	18545.7	83764.4	387195	-1.76843
CHEMBL196309	COc1ccc2c(c1)OC(N)=C(C#N)C2c1cc(OC)c(OC)c(OC)c1	368.42	'='	25.1	1	Intermediate growth	0.264119	KM12	0.146543	MSI	0.44815	Training	29	40.47	138.575	483.703	1852.06	7404.86	30554.6	128974	16.26	106.086	227.181	923.216	2923.01	11099.3	40210.8	2.523	83.0776	79.3607	460.372	884.256	3422.7	8869.92	95.96	1537.99	32655.9	794564	1.98598e+07	5.00198e+08	1.26379e+10	77.3515	298.97	1318.73	6195.07	30235.2	151578	775590	-1.25445
CHEMBL2172557	COc1ccc(C2CC(c3ccc4ccccc4c3)=NN2C2=NC(=O)/C(=C3\C(=O)Nc4ccc(Br)cc43)S2)cc1	609.53	'='	25.2	1	Slow growth	0.234664	HCC2998	0.103457	MSS	0.55185	Training	46	60.65	221.927	756.184	2896.01	11371.1	46236.8	191753	24.81	178.552	407.048	1795.01	6342.3	26731.1	110044	6.289	139.144	145.765	788.297	1589.45	6035.8	16005.7	108.66	1323.39	16671.9	247525	3.88424e+06	6.29391e+07	1.03848e+09	137.196	602.561	3264.87	20566.8	146396	1.14825e+06	9.67215e+06	-1.29767
CHEMBL4287532	C#C[C@@]1(O)[C@@H](CO)O[C@@H](n2cc(Br)c3c(N)ncnc32)[C@@H]1O	369.18	'='	25.8	1	Fast growth	0.501217	HCT 116	0.167478	MSI	0.44815	Test	24	34.29	123.362	462.571	1906.05	8258.21	37127.6	171454	10.78	84.2484	182.53	799.498	2754.16	11426.1	45908.6	-0.344	76.6639	70.3279	482.526	1012.61	4293.92	12372.1	126.65	2195.65	44657.8	989128	2.26543e+07	5.2985e+08	1.26e+10	64.8194	318.19	1928.29	13683.8	108593	928850	8.3285e+06	-1.51612
CHEMBL4287532	C#C[C@@]1(O)[C@@H](CO)O[C@@H](n2cc(Br)c3c(N)ncnc32)[C@@H]1O	369.2	'='	25.8	1	Fast growth	0.501217	HT-29	0.199611	MSS	0.55185	Training	24	34.29	123.362	462.571	1906.05	8258.21	37127.6	171454	10.78	84.2484	182.53	799.498	2754.16	11426.1	45908.6	-0.344	76.6639	70.3279	482.526	1012.61	4293.92	12372.1	126.65	2195.65	44657.8	989128	2.26543e+07	5.2985e+08	1.26e+10	64.8194	318.19	1928.29	13683.8	108593	928850	8.3285e+06	-1.51612
CHEMBL4776416	C/C=C1\NC(=O)[C@H]2CSSCC/C=C/[C@H](CC(=O)N[C@H](C(C)C)C(=O)N2)OC(=O)CNC1=O	498.63	'='	26	1	Fast growth	0.501217	HCT 116	0.167478	MSI	0.44815	Training	34	47.23	158.287	538.106	1986.36	7583.94	29730.6	118735	34.69	149.738	444.503	1639.79	5861.17	21797.1	81387.8	0.722	92.5866	61.0381	434.653	604.16	2573.45	5114.14	193.3	2839.1	48423.9	926709	1.90261e+07	4.11736e+08	9.2882e+09	89.6302	377.029	1894.86	10727.3	66701.6	447813	3.19362e+06	-1.54045
CHEMBL508289	C[C@H]1[C@@H](OCCO[C@H]2O[C@@H]3O[C@@]4(C)CC[C@H]5[C@H](C)CC[C@@H]([C@H]2C)[C@@]35OO4)O[C@@H]2O[C@@]3(C)CC[C@H]4[C@H](C)CC[C@@H]1[C@@]24OO3	594.74	'='	26	1	Fast growth	0.501217	HCT 116	0.167478	MSI	0.44815	Training	49	70.62	266.238	1031.57	4430.21	19855.7	92084.6	437477	34.84	186.168	534.244	2097.6	7944.43	31957.8	130577	5.762	162.737	205.855	1141.62	2814.48	11350.7	35975.7	92.3	671.157	4144.02	31306.4	250883	2.13848e+06	1.89531e+07	70.7646	265.371	1010.93	4239.4	18545.7	83764.4	387195	-1.76843
CHEMBL1818812	CC(C)C[C@@H]1O[C@@H](O[C@H]2CC[C@@]3(C)[C@H](CC[C@@H]4[C@@H]3CC[C@]3(C)[C@@H](C5=CC(=O)OC5)CC[C@]43O)C2)CC[C@H]1O	530.75	'='	26.1	1	Fast growth	0.501217	HCT 116	0.167478	MSI	0.44815	Test	43	64.57	233.169	899.541	3790.06	16823.2	77760.5	371066	32.66	164.656	473.092	1820.53	6847.16	27400.4	112019	4.551	139.113	173.451	944.694	2384.25	9664.05	32106.3	85.22	1373.68	22901.3	437068	8.54558e+06	1.68853e+08	3.35422e+09	70.142	261.343	1031.55	4465.63	20274.2	95416.7	461294	-2.00539
CHEMBL4777615	CC(C)C[C@H]1NC(=O)[C@H]2CSSCC/C=C/[C@H](CC(=O)N[C@H](C(C)C)C(=O)N2)OC(=O)CNC1=O	528.77	'='	27	1	Slow growth	0.234664	HCC2998	0.103457	MSS	0.55185	Training	36	50.59	169.846	583.497	2166.88	8302.48	32602.9	130304	36.26	156.265	467.19	1711.48	6100.91	22595.5	84175.3	1.249	99.0242	71.3222	475.143	681.969	2834.7	5680.43	193.3	2845.1	48429.9	926735	1.90261e+07	4.11736e+08	9.2882e+09	88.3335	366.78	1824.53	10278.6	63939.8	431251	3.09612e+06	-1.67671
CHEMBL509526	C=C1[C@@H](OCCCO[C@H]2O[C@@H]3O[C@@]4(C)CC[C@H]5[C@H](C)CC[C@@H](C2=C)[C@@]35OO4)O[C@@H]2O[C@@]3(C)CC[C@H]4[C@H](C)CC[C@@H]1[C@@]24OO3	604.74	'='	27	1	Fast growth	0.501217	HCT 116	0.167478	MSI	0.44815	Training	50	71.56	268.855	1035.81	4427.93	19771.8	91435.6	433470	35.1	189.426	543.543	2138.12	8114.29	32699.2	133873	5.01	164.542	196.08	1128.16	2682.96	10951.4	34011.4	92.3	673.157	4144.02	31312.4	250883	2.13837e+06	1.89518e+07	79.2624	304.432	1222.88	5405.87	25046.2	120122	590577	-1.84484
CHEMBL505741	C[C@H]1[C@@H](OCC(O)CO[C@@H]2C[C@@H]3CC[C@@H](C)[C@@H]4CC[C@@]5(C)OO[C@@]34[C@H](O2)O5)O[C@@H]2O[C@@]3(C)CC[C@H]4[C@H](C)CC[C@@H]1[C@@]24OO3	610.82	'='	27	1	Fast growth	0.501217	HCT 15	0.134129	MSI	0.44815	Training	50	72.05	270.283	1043.07	4456	19853.3	91527.6	432432	35.7	188.908	540.04	2106.33	7922.74	31678.1	128749	4.793	164.723	200.456	1132.71	2738.55	11088.9	34864.7	112.53	1082.41	12544.6	202228	3.72682e+06	7.28196e+07	1.45618e+09	72.8916	271.403	1035.08	4344.8	19016.6	85865.2	396448	-2.00144
CHEMBL196309	COc1ccc2c(c1)OC(N)=C(C#N)C2c1cc(OC)c(OC)c(OC)c1	368.42	'='	27.8	1	Fast growth	0.501217	HT-29	0.199611	MSS	0.55185	Test	29	40.47	138.575	483.703	1852.06	7404.86	30554.6	128974	16.26	106.086	227.181	923.216	2923.01	11099.3	40210.8	2.523	83.0776	79.3607	460.372	884.256	3422.7	8869.92	95.96	1537.99	32655.9	794564	1.98598e+07	5.00198e+08	1.26379e+10	77.3515	298.97	1318.73	6195.07	30235.2	151578	775590	-1.25445
CHEMBL4785331	COc1ccc(CCN2CC=Cn3c2nc2ccccc2c3=O)cc1	333.42	'='	28.9	1	Slow growth	0.234664	COLO 205	0.131207	MSS	0.55185	Training	28	39.09	132.679	450.641	1672.36	6465.08	25814.4	105557	8.23	88.1265	122.922	569.788	1375.83	5128.83	15488.9	3.974	79.5503	81.0613	432.499	850.579	3208.57	8386.69	47.36	506.658	6131.48	94377.6	1.55145e+06	2.62246e+07	4.47909e+08	78.6713	310.63	1399.73	6769.31	34192	178117	950309	-1.04305
CHEMBL4866957	C[C@]12C[C@H](O)[C@H]3[C@@H](CCC4=C[C@@H](O[C@@H]5O[C@H](CO)[C@@H](O)[C@H](O)[C@H]5O)CC[C@@]43CO)[C@@]1(O)CC[C@@H]2c1ccc(=O)oc1	578.72	'='	29	1	Intermediate growth	0.264119	KM12	0.146543	MSI	0.44815	Training	46	65.27	243.049	927.104	3948.32	17625.5	82098.4	394040	31.16	174.101	474.493	1885.52	6993.91	28243.8	115247	-1.054	149.201	144.222	965.662	2174.93	9352.89	29597.9	190.28	3473.68	65194.7	1.29166e+06	2.58667e+07	5.20386e+08	1.04924e+10	84.0576	314.463	1285.63	5718.87	26598.8	127560	625094	-3.03292
CHEMBL443598	C[C@H]1[C@@H](OCC(CO[C@H]2O[C@@H]3O[C@@]4(C)CC[C@H]5[C@H](C)CC[C@@H]([C@H]2C)[C@@]35OO4)OC(=O)CCC(=O)O)O[C@@H]2O[C@@]3(C)CC[C@H]4[C@H](C)CC[C@@H]1[C@@]24OO3	724.93	'='	29	1	Intermediate growth	0.264119	SW620	0.117575	MSS	0.55185	Training	58	83.27	308.144	1177.53	4968.83	21888.7	99869.2	467562	45.41	226.617	662.415	2563.73	9621.43	38100.2	153128	5.2	187.123	221.344	1249.27	2958.87	11929.1	37046.2	155.9	1729.78	22995	380358	6.8186e+06	1.2709e+08	2.41829e+09	89.8784	331.922	1278.97	5401.1	23757.2	107532	496472	-2.20338
CHEMBL3113118	COc1ccc(-c2c(-c3cc(OC)c4c(c3)OCO4)noc2N)cc1	340.36	'='	29.4	1	Intermediate growth	0.264119	SW620	0.117575	MSS	0.55185	Test	28	36.42	131.037	440.549	1678.51	6591.79	26899.2	112111	9.58	88.7218	138.634	603.063	1559.05	5656.3	17577.1	3.942	81.2162	86.5512	457.016	956.384	3568.7	9776.6	88.97	1181.52	21813.4	506279	1.26206e+07	3.23051e+08	8.35772e+09	76.2694	297.535	1330.24	6350.36	31557.8	161351	843031	-1.12854
CHEMBL1651649	C[C@@H]1O[C@@H](O[C@H]2CC[C@@]3(C)[C@H](CC[C@@H]4[C@@H]3CC[C@]3(C)[C@@H](C5=CC(=O)OC5)CC[C@]43O)C2)CC[C@H]1O	488.73	'='	29.6	1	Slow growth	0.234664	COLO 205	0.131207	MSS	0.55185	Training	40	59.95	218.055	845.624	3586.39	16036.1	74664.9	358701	30.62	155.269	449.828	1745.37	6620.52	26671	109643	3.538	130.612	160.091	893.535	2275.19	9312.34	31238.1	85.22	1365.68	22895.3	437032	8.5455e+06	1.68853e+08	3.35422e+09	65.6686	246.759	980.178	4274.3	19547.8	92623.9	450437	-1.85397
CHEMBL3297898	COc1ccc(N(C)c2nc(C)nc3oc(C)cc23)cc1	283.36	'='	29.8	1	Intermediate growth	0.264119	SW620	0.117575	MSS	0.55185	Training	23	29.34	107.021	356.103	1347.03	5183.13	20699.6	84198.4	4.28	68.884	80.573	403.869	842.397	3121.82	8316.31	3.7	67.3176	79.0833	388.082	833.947	3063.17	8442.06	51.39	364.578	2324.46	16653.6	122578	930753	7.21067e+06	58.8267	230.913	1036.29	4974.94	24859.2	127730	670275	-0.78019
CHEMBL65	CC[C@@]1(O)C(=O)OCc2c1cc1n(c2=O)Cc2cc3ccccc3nc2-1	348.36	'='	30	1	Fast growth	0.501217	HCT 116	0.167478	MSI	0.44815	Training	30	42.16	153.437	566.126	2293.8	9743.89	42929.8	194295	14.89	115.436	254.093	1131.48	3896.01	16264.7	65278.4	1.829	96.525	97.4339	591.049	1256.3	5086.44	14602.1	81.42	1219.8	19682.8	355039	6.59085e+06	1.24218e+08	2.36388e+09	74.864	297.291	1354	6668.47	34414.9	183437	1.00153e+06	-0.937301
CHEMBL4787861	CCN(C(=O)c1cc(C(C)C)c(O)cc1O)c1ccc(Cn2c(=O)[nH]cc(F)c2=O)cc1	441.46	'='	30	1	Fast growth	0.501217	HCT 116	0.167478	MSI	0.44815	Test	34	47.03	163.252	575.609	2199.42	8711.15	35436.5	146937	16.58	123.314	245.196	1017.98	3051.3	11400.4	39384.5	3.768	100.48	110.214	569.303	1182.8	4345.69	11663.8	115.63	1926.92	33317.8	615050	1.15698e+07	2.20212e+08	4.2267e+09	88.5558	335.025	1487.78	7141.63	35843.9	185194	976688	-1.4623
CHEMBL5219379	COC(=O)C[C@@H]1NC(=O)c2cc(Oc3cc(C)cc(C)c3)c(NC(=O)c3cc(OC)c(OC)c(OC)c3)cc2NC1=O	577.59	'='	30	1	Fast growth	0.501217	HCT 116	0.167478	MSI	0.44815	Training	45	62.48	214.958	752.022	2851.01	11181.5	44953.2	183983	26.77	165.213	361.621	1449.48	4567.74	17080.7	60671.4	2.756	129.977	118.52	694.34	1244.73	4805.47	11616.4	150.52	1723.6	23319.5	369934	6.17845e+06	1.0525e+08	1.80558e+09	119.122	452.239	1991.94	9433.8	46574.3	236339	1.2236e+06	-1.79125
CHEMBL5219843	COc1cc(C(=O)Nc2cc3c(cc2Oc2cc(C)cc(C)c2)C(=O)N[C@@H](CC(=O)N(C)C)C(=O)N3)cc(OC)c1OC	590.63	'='	30	1	Fast growth	0.501217	HCT 116	0.167478	MSI	0.44815	Training	46	63.79	220.687	776.976	2957.65	11635.9	46894.4	192290	26.72	169.074	371.257	1487.12	4710.46	17666	63115.4	2.367	133.9	122.201	716.357	1288.66	4964.99	12005	144.53	1688.51	23103.2	368437	6.16381e+06	1.0504e+08	1.80185e+09	121.819	463.822	2050.61	9751.88	48329.6	246017	1.27662e+06	-1.86728
CHEMBL3793990	N#C/C(=C\c1cc2ccccc2s1)c1ccc2c(c1)OCO2	305.37	'='	30	1	Fast growth	0.501217	HT-29	0.199611	MSS	0.55185	Training	25	31.98	114.538	372.375	1379.71	5222.03	20573	82641.6	10.49	89.8859	166.863	737.006	2215.19	8638.23	30818.6	4.631	71.4657	81.212	392.146	828.573	2956.84	8018.46	70.49	1119.91	19993.8	411230	8.94749e+06	2.01456e+08	4.63299e+09	73.8027	299.897	1412.55	7178.87	38266.8	211177	1.19781e+06	-0.744303
CHEMBL65	CC[C@@]1(O)C(=O)OCc2c1cc1n(c2=O)Cc2cc3ccccc3nc2-1	348.38	'='	30	1	Fast growth	0.501217	HT-29	0.199611	MSS	0.55185	Test	30	42.16	153.437	566.126	2293.8	9743.89	42929.8	194295	14.89	115.436	254.093	1131.48	3896.01	16264.7	65278.4	1.829	96.525	97.4339	591.049	1256.3	5086.44	14602.1	81.42	1219.8	19682.8	355039	6.59085e+06	1.24218e+08	2.36388e+09	74.864	297.291	1354	6668.47	34414.9	183437	1.00153e+06	-0.937301
CHEMBL3741727	COc1ccc(-c2n[nH]nc2-c2cc(OC)cc(OC)c2)cc1	311.37	'='	30	1	Intermediate growth	0.264119	KM12	0.146543	MSI	0.44815	Training	25	32.17	113.018	373.377	1402.66	5415.03	21650.5	88156.6	7.46	75.0826	107.418	486.916	1183.91	4286.92	12701.4	3.222	68.9749	68.1269	371.837	719.599	2687.86	6871.76	69.26	690.137	7519.03	98421.3	1.37722e+06	1.99413e+07	2.93469e+08	72.0168	289.131	1310.21	6335.77	31887.9	165180	875004	-1.10323
CHEMBL372210	COc1cccc(C2C(C#N)=C(N)Oc3cc(OC)ccc32)c1	308.36	'='	30.3	1	Intermediate growth	0.264119	KM12	0.146543	MSI	0.44815	Training	25	34.95	118.964	412.084	1562.16	6179.57	25248.9	105678	13.29	91.9875	198.843	830.103	2696.49	10515.7	39182.6	2.693	71.1597	69.7551	386.467	740.486	2813.61	7232.82	77.5	1440.79	32139.9	791747	1.98441e+07	5.00109e+08	1.26373e+10	67.3243	260.657	1151.05	5414.08	26429	132331	675304	-1.06065
CHEMBL3753885	COc1cc(OC)cc(-c2n[nH]nc2-c2c[nH]c3ccccc23)c1	320.38	'='	31	1	Fast growth	0.501217	HT-29	0.199611	MSS	0.55185	Training	27	34.86	124.635	417.208	1585.25	6217.49	25332.1	105488	5.74	81.6034	101.826	516.15	1203.44	4574.02	13567.6	3.407	77.0306	76.2146	425.722	850.12	3251.76	8693.61	75.82	780.202	8375.7	106433	1.44971e+06	2.05904e+07	2.99256e+08	75.8097	303.376	1378.74	6707.58	34026.9	177848	951105	-1.14859
CHEMBL4287532	C#C[C@@]1(O)[C@@H](CO)O[C@@H](n2cc(Br)c3c(N)ncnc32)[C@@H]1O	369.2	'='	31.2	1	Intermediate growth	0.264119	SW620	0.117575	MSS	0.55185	Test	24	34.29	123.362	462.571	1906.05	8258.21	37127.6	171454	10.78	84.2484	182.53	799.498	2754.16	11426.1	45908.6	-0.344	76.6639	70.3279	482.526	1012.61	4293.92	12372.1	126.65	2195.65	44657.8	989128	2.26543e+07	5.2985e+08	1.26e+10	64.8194	318.19	1928.29	13683.8	108593	928850	8.3285e+06	-1.51612
CHEMBL1818812	CC(C)C[C@@H]1O[C@@H](O[C@H]2CC[C@@]3(C)[C@H](CC[C@@H]4[C@@H]3CC[C@]3(C)[C@@H](C5=CC(=O)OC5)CC[C@]43O)C2)CC[C@H]1O	530.82	'='	31.5	1	Fast growth	0.501217	HT-29	0.199611	MSS	0.55185	Training	43	64.57	233.169	899.541	3790.06	16823.2	77760.5	371066	32.66	164.656	473.092	1820.53	6847.16	27400.4	112019	4.551	139.113	173.451	944.694	2384.25	9664.05	32106.3	85.22	1373.68	22901.3	437068	8.54558e+06	1.68853e+08	3.35422e+09	70.142	261.343	1031.55	4465.63	20274.2	95416.7	461294	-2.00539
CHEMBL4785331	COc1ccc(CCN2CC=Cn3c2nc2ccccc2c3=O)cc1	333.42	'='	31.9	1	Fast growth	0.501217	HT-29	0.199611	MSS	0.55185	Training	28	39.09	132.679	450.641	1672.36	6465.08	25814.4	105557	8.23	88.1265	122.922	569.788	1375.83	5128.83	15488.9	3.974	79.5503	81.0613	432.499	850.579	3208.57	8386.69	47.36	506.658	6131.48	94377.6	1.55145e+06	2.62246e+07	4.47909e+08	78.6713	310.63	1399.73	6769.31	34192	178117	950309	-1.04305
CHEMBL4776416	C/C=C1\NC(=O)[C@H]2CSSCC/C=C/[C@H](CC(=O)N[C@H](C(C)C)C(=O)N2)OC(=O)CNC1=O	498.69	'='	32	1	Slow growth	0.234664	HCC2998	0.103457	MSS	0.55185	Training	34	47.23	158.287	538.106	1986.36	7583.94	29730.6	118735	34.69	149.738	444.503	1639.79	5861.17	21797.1	81387.8	0.722	92.5866	61.0381	434.653	604.16	2573.45	5114.14	193.3	2839.1	48423.9	926709	1.90261e+07	4.11736e+08	9.2882e+09	89.6302	377.029	1894.86	10727.3	66701.6	447813	3.19362e+06	-1.54045
CHEMBL1835000	COc1ccc(C(=O)c2cc(OC)c(OC)c(OC)c2)c(OC)c1O	348.35	'='	32	1	Fast growth	0.501217	HCT 116	0.167478	MSI	0.44815	Test	26	36.25	122.594	425.852	1624.03	6480.95	26692.3	112335	14.16	88.5406	176.622	719.62	2205.01	8365.71	29901.7	2.745	72.9022	72.8655	404.902	812.685	3055.18	8110.05	83.45	985.62	14790.7	265531	5.01843e+06	9.67517e+07	1.88299e+09	72.6996	279.775	1238.61	5880.72	29178.1	149461	784606	-1.26787
CHEMBL1818812	CC(C)C[C@@H]1O[C@@H](O[C@H]2CC[C@@]3(C)[C@H](CC[C@@H]4[C@@H]3CC[C@]3(C)[C@@H](C5=CC(=O)OC5)CC[C@]43O)C2)CC[C@H]1O	530.82	'='	32	1	Intermediate growth	0.264119	SW620	0.117575	MSS	0.55185	Training	43	64.57	233.169	899.541	3790.06	16823.2	77760.5	371066	32.66	164.656	473.092	1820.53	6847.16	27400.4	112019	4.551	139.113	173.451	944.694	2384.25	9664.05	32106.3	85.22	1373.68	22901.3	437068	8.54558e+06	1.68853e+08	3.35422e+09	70.142	261.343	1031.55	4465.63	20274.2	95416.7	461294	-2.00539
CHEMBL4276891	C#C[C@@]1(O)[C@@H](CO)O[C@@H](n2cc(Cl)c3c(N)ncnc32)[C@@H]1O	324.75	'='	32.2	1	Fast growth	0.501217	HT-29	0.199611	MSS	0.55185	Training	24	34.13	122.783	460.037	1894.54	8205.14	36881.9	170310	10.86	84.4916	183.564	803.208	2767.88	11474.8	46083.9	-0.52	76.3648	68.8894	478.036	996.175	4237.79	12170.4	126.65	2195.65	44657.8	989128	2.26543e+07	5.2985e+08	1.26e+10	61.4031	266.49	1311.05	6957.94	38682.6	221978	1.3034e+06	-1.51648
CHEMBL1835007	COc1ccc(C(=O)c2cc(OC)c(OC)c(OC)c2)c(OC)c1N	347.4	'='	32.3	1	Fast growth	0.501217	HT-29	0.199611	MSS	0.55185	Training	26	36.29	122.704	426.32	1626.11	6490.51	26737.5	112551	13.7	87.961	173.29	710.781	2170.03	8244.99	29450.7	2.334	73.0451	70.3449	403.108	793.652	3014.63	7924.99	89.24	1253.41	24162.9	558616	1.36536e+07	3.42174e+08	8.69609e+09	73.9651	289.289	1300.35	6268.72	31592.6	164436	877354	-1.29847
CHEMBL3403513	Cc1nc(N(C)c2ccc3c(c2)CCO3)c2cc(C)oc2n1	295.37	'='	32.4	1	Fast growth	0.501217	HT-29	0.199611	MSS	0.55185	Test	25	32.4	119.703	404.697	1545.2	6019.92	24332.6	100265	6.11	78.6689	104.008	486.308	1097.93	3994.33	11228	3.82	75.3243	87.3782	439.342	949.852	3525.12	9800.66	51.39	372.578	2344.3	16786.8	123298	935302	7.23922e+06	61.6934	240.177	1078.95	5205.87	26202.1	135735	718192	-0.738387
CHEMBL1651649	C[C@@H]1O[C@@H](O[C@H]2CC[C@@]3(C)[C@H](CC[C@@H]4[C@@H]3CC[C@]3(C)[C@@H](C5=CC(=O)OC5)CC[C@]43O)C2)CC[C@H]1O	488.73	'='	32.4	1	Intermediate growth	0.264119	KM12	0.146543	MSI	0.44815	Training	40	59.95	218.055	845.624	3586.39	16036.1	74664.9	358701	30.62	155.269	449.828	1745.37	6620.52	26671	109643	3.538	130.612	160.091	893.535	2275.19	9312.34	31238.1	85.22	1365.68	22895.3	437032	8.5455e+06	1.68853e+08	3.35422e+09	65.6686	246.759	980.178	4274.3	19547.8	92623.9	450437	-1.85397
CHEMBL3297898	COc1ccc(N(C)c2nc(C)nc3oc(C)cc23)cc1	283.36	'='	32.5	1	Fast growth	0.501217	HT-29	0.199611	MSS	0.55185	Training	23	29.34	107.021	356.103	1347.03	5183.13	20699.6	84198.4	4.28	68.884	80.573	403.869	842.397	3121.82	8316.31	3.7	67.3176	79.0833	388.082	833.947	3063.17	8442.06	51.39	364.578	2324.46	16653.6	122578	930753	7.21067e+06	58.8267	230.913	1036.29	4974.94	24859.2	127730	670275	-0.78019
CHEMBL3105456	COc1ccc(-c2nn[nH]c2-c2cc(OC)c(OC)c(OC)c2)cc1	341.4	'='	33	1	Slow growth	0.234664	COLO 205	0.131207	MSS	0.55185	Training	27	34.96	122.912	409.747	1554.61	6091.56	24761.3	102659	9.18	82.5618	125.01	551.682	1397.33	5052.54	15405.5	3.137	75.2263	72.5139	414.742	807.54	3104.63	8059.51	78.49	720.043	7198.62	87221.5	1.1468e+06	1.57977e+07	2.23034e+08	77.0304	318.868	1511.39	7785.29	42614.2	245092	1.4688e+06	-1.17487
CHEMBL4469659	COc1cc2c(cc1O)oc(=O)c1c2c(C)c2c3cc(OC)c(O)cc3ccn21	391.38	'='	33	1	Fast growth	0.501217	HCT 116	0.167478	MSI	0.44815	Test	33	43	161.695	566.417	2230.68	9019.88	37822.7	162028	8.24	112.66	151.395	758.03	1782.27	6838.46	20268.4	4.241	103.24	122.163	632.22	1429.82	5397.78	15872.9	93.54	1389.9	23208.9	438221	8.5245e+06	1.67926e+08	3.32872e+09	88.0904	342.83	1558.72	7645.94	39213.4	207265	1.12025e+06	-1.2363
CHEMBL4540087	COc1cc2c(cc1O)oc(=O)c1c2cc2c3cc(OC)c(O)cc3ccn21	377.35	'='	33	1	Fast growth	0.501217	HCT 116	0.167478	MSI	0.44815	Training	32	41.54	155.563	540.144	2110.97	8458.53	35128	148837	7.56	108.198	141	716.677	1650.36	6344.97	18493.6	4.015	99.1505	114.453	595.594	1317.47	4948.47	14229.3	93.54	1385.9	23202.9	438189	8.5244e+06	1.67925e+08	3.32872e+09	85.7915	333.708	1511.84	7380.63	37651.7	197879	1.06304e+06	-1.21685
CHEMBL99988	COc1ccc(C(=O)c2cc(OC)c(OC)c(OC)c2)cc1N	317.37	'='	33	1	Fast growth	0.501217	HT-29	0.199611	MSS	0.55185	Training	24	33.5	112.81	389.951	1474.16	5813.28	23611.6	97855.6	11.98	80.4818	155.698	646.015	1957.46	7478.31	26680.6	2.419	67.0556	66.3904	364.007	716.244	2655.05	6890.79	80.01	1204.81	23904.9	557203	1.36456e+07	3.42124e+08	8.69566e+09	68.9515	270.08	1217.2	5888.96	29773.4	155274	828849	-1.20372
CHEMBL3753880	COc1cc(-c2n[nH]nc2-c2c[nH]c3ccccc23)cc(OC)c1OC	350.41	'='	33	1	Fast growth	0.501217	HT-29	0.199611	MSS	0.55185	Training	29	37.65	134.529	453.578	1737.2	6894.02	28442.8	119990	7.46	89.0826	119.418	580.916	1416.86	5339.64	16271.7	3.322	83.0853	79.7383	463.885	924.249	3602.29	9682.66	85.05	828.799	8633.66	107845	1.45762e+06	2.06356e+07	2.99517e+08	80.8233	322.701	1462.25	7089.75	35867.7	187140	999907	-1.24046
CHEMBL4777615	CC(C)C[C@H]1NC(=O)[C@H]2CSSCC/C=C/[C@H](CC(=O)N[C@H](C(C)C)C(=O)N2)OC(=O)CNC1=O	528.77	'='	33	1	Fast growth	0.501217	HT-29	0.199611	MSS	0.55185	Test	36	50.59	169.846	583.497	2166.88	8302.48	32602.9	130304	36.26	156.265	467.19	1711.48	6100.91	22595.5	84175.3	1.249	99.0242	71.3222	475.143	681.969	2834.7	5680.43	193.3	2845.1	48429.9	926735	1.90261e+07	4.11736e+08	9.2882e+09	88.3335	366.78	1824.53	10278.6	63939.8	431251	3.09612e+06	-1.67671
CHEMBL4777615	CC(C)C[C@H]1NC(=O)[C@H]2CSSCC/C=C/[C@H](CC(=O)N[C@H](C(C)C)C(=O)N2)OC(=O)CNC1=O	528.77	'='	33	1	Intermediate growth	0.264119	KM12	0.146543	MSI	0.44815	Training	36	50.59	169.846	583.497	2166.88	8302.48	32602.9	130304	36.26	156.265	467.19	1711.48	6100.91	22595.5	84175.3	1.249	99.0242	71.3222	475.143	681.969	2834.7	5680.43	193.3	2845.1	48429.9	926735	1.90261e+07	4.11736e+08	9.2882e+09	88.3335	366.78	1824.53	10278.6	63939.8	431251	3.09612e+06	-1.67671
CHEMBL444211	C[C@H]1[C@H](OCCO[C@H]2O[C@@H]3O[C@@]4(C)CC[C@H]5[C@H](C)CC[C@@H]([C@H]2C)[C@@]35OO4)O[C@@H]2O[C@@]3(C)CC[C@H]4[C@H](C)CC[C@@H]1[C@@]24OO3	594.82	'='	33	1	Intermediate growth	0.264119	KM12	0.146543	MSI	0.44815	Training	49	70.62	266.238	1031.57	4430.21	19855.7	92084.6	437477	34.84	186.168	534.244	2097.6	7944.43	31957.8	130577	5.762	162.737	205.855	1141.62	2814.48	11350.7	35975.7	92.3	671.157	4144.02	31306.4	250883	2.13848e+06	1.89531e+07	70.7646	265.371	1010.93	4239.4	18545.7	83764.4	387195	-1.76843
CHEMBL4785331	COc1ccc(CCN2CC=Cn3c2nc2ccccc2c3=O)cc1	333.39	'='	33.8	1	Fast growth	0.501217	HCT 116	0.167478	MSI	0.44815	Training	28	39.09	132.679	450.641	1672.36	6465.08	25814.4	105557	8.23	88.1265	122.922	569.788	1375.83	5128.83	15488.9	3.974	79.5503	81.0613	432.499	850.579	3208.57	8386.69	47.36	506.658	6131.48	94377.6	1.55145e+06	2.62246e+07	4.47909e+08	78.6713	310.63	1399.73	6769.31	34192	178117	950309	-1.04305
CHEMBL2314124	C/C(=C\C=C\[C@@H]1[C@H]2[C@H](C)[C@@H](O)[C@H](C)C[C@@H]2C=C[C@@H]1C)C(=O)NCc1cccnc1	394.61	'='	33.88	1	Fast growth	0.501217	HT-29	0.199611	MSS	0.55185	Test	31	45.01	151.599	533.949	2039.58	8126.54	33423.1	140783	18.65	105.443	245.82	929.598	3030.48	11130.4	40107.2	2.776	88.2521	79.3502	465.346	840.178	3281.67	8110.17	62.22	942.074	14675.2	266953	5.04757e+06	9.72191e+07	1.89073e+09	74.4285	289.903	1266.98	5930.66	28871.9	144377	736303	-1.63348
CHEMBL4560360	C#CCn1c2c3cc(OC)c(O)cc3ccc2c2c(=O)oc3cc(O)c(OC)cc3c21	415.4	'='	34	1	Fast growth	0.501217	HCT 116	0.167478	MSI	0.44815	Training	35	45.65	169.233	588.065	2301.32	9271.38	38793.3	166034	9.44	118.548	162.786	794.512	1874.41	7122.13	21083.9	3.909	107.328	118.431	642.341	1399.87	5383.12	15543.8	94.06	1395.52	23218.4	438282	8.52474e+06	1.67927e+08	3.32872e+09	98.8176	396.265	1842.84	9202.83	47912.4	256524	1.40183e+06	-1.37585
CHEMBL1090207	Cc1c2c(nn1C(=O)c1nn(-c3ccc(Cl)cc3)cc1O)-c1ccccc1CC2	404.86	'='	34	1	Fast growth	0.501217	HCT 116	0.167478	MSI	0.44815	Training	33	43.77	160.002	548.938	2105.85	8321.5	34000.3	141872	11.11	112.608	185.23	840.528	2337.21	8912.09	30015.6	3.453	100.147	98.2345	568.179	1103.15	4348.09	11315.1	72.94	1023.36	15495.9	274676	5.1148e+06	9.77133e+07	1.89258e+09	87.5465	358.712	1690.65	8614.86	46164.7	256701	1.46929e+06	-1.01143
CHEMBL3105457	COc1ccc(-c2nn[nH]c2-c2cc(OC)c3c(c2)OCO3)cc1	325.35	'='	34	1	Fast growth	0.501217	HT-29	0.199611	MSS	0.55185	Training	27	34.96	124.912	418.327	1589.15	6230.85	25351.3	105267	9.18	84.5618	130.17	570.557	1463.05	5301.17	16328.8	3.338	77.3211	74.8669	426.248	834.415	3210.52	8376.99	78.49	722.043	7226.31	87487.1	1.14901e+06	1.58148e+07	2.23162e+08	75.2246	310.197	1473.34	7621.35	41914.5	242123	1.45627e+06	-1.03355
CHEMBL3113118	COc1ccc(-c2c(-c3cc(OC)c4c(c3)OCO4)noc2N)cc1	340.36	'='	34.1	1	Slow growth	0.234664	COLO 205	0.131207	MSS	0.55185	Test	28	36.42	131.037	440.549	1678.51	6591.79	26899.2	112111	9.58	88.7218	138.634	603.063	1559.05	5656.3	17577.1	3.942	81.2162	86.5512	457.016	956.384	3568.7	9776.6	88.97	1181.52	21813.4	506279	1.26206e+07	3.23051e+08	8.35772e+09	76.2694	297.535	1330.24	6350.36	31557.8	161351	843031	-1.12854
CHEMBL4295176	C#C[C@@]1(O)[C@@H](CO)O[C@@H](n2cc(I)c3c(N)ncnc32)[C@@H]1O	416.18	'='	34.4	1	Fast growth	0.501217	HCT 116	0.167478	MSI	0.44815	Training	24	34.5	124.2	466.34	1923.47	8339.59	37508.4	173240	10.59	83.7221	180.294	791.739	2725.87	11327.4	45558	-0.074	77.2431	72.8849	491.062	1043.86	4403.4	12767.8	126.65	2195.65	44657.8	989128	2.26543e+07	5.2985e+08	1.26e+10	69.6148	430.137	3944.68	46498.4	615684	8.53636e+06	1.20421e+08	-1.51605
CHEMBL3113118	COc1ccc(-c2c(-c3cc(OC)c4c(c3)OCO4)noc2N)cc1	340.36	'='	34.6	1	Fast growth	0.501217	HT-29	0.199611	MSS	0.55185	Training	28	36.42	131.037	440.549	1678.51	6591.79	26899.2	112111	9.58	88.7218	138.634	603.063	1559.05	5656.3	17577.1	3.942	81.2162	86.5512	457.016	956.384	3568.7	9776.6	88.97	1181.52	21813.4	506279	1.26206e+07	3.23051e+08	8.35772e+09	76.2694	297.535	1330.24	6350.36	31557.8	161351	843031	-1.12854
CHEMBL3742024	COc1cc(-c2n[nH]nc2-c2ccc3ccccc3n2)cc(OC)c1OC	362.42	'='	35	1	Intermediate growth	0.264119	KM12	0.146543	MSI	0.44815	Training	30	39.05	138.489	464.542	1765.07	6928.39	28209.3	117261	7.46	91.0826	119.418	582.916	1381.11	5198.11	15464.9	3.089	85.3466	76.3731	463.333	851.613	3391.27	8510.67	82.15	789.213	8182.47	103234	1.4123e+06	2.02011e+07	2.95411e+08	86.4051	353.51	1628.41	8035.11	41384.9	219969	1.19811e+06	-1.15916
CHEMBL2314124	C/C(=C\C=C\[C@@H]1[C@H]2[C@H](C)[C@@H](O)[C@H](C)C[C@@H]2C=C[C@@H]1C)C(=O)NCc1cccnc1	394.61	'='	35.48	1	Intermediate growth	0.264119	KM12	0.146543	MSI	0.44815	Test	31	45.01	151.599	533.949	2039.58	8126.54	33423.1	140783	18.65	105.443	245.82	929.598	3030.48	11130.4	40107.2	2.776	88.2521	79.3502	465.346	840.178	3281.67	8110.17	62.22	942.074	14675.2	266953	5.04757e+06	9.72191e+07	1.89073e+09	74.4285	289.903	1266.98	5930.66	28871.9	144377	736303	-1.63348
CHEMBL3409056	COc1cc(/C(C#N)=C/c2nc3ccccc3s2)cc(OC)c1OC	352.44	'='	36	1	Slow growth	0.234664	COLO 205	0.131207	MSS	0.55185	Training	27	34.72	122.302	399.459	1490.14	5697.9	22667.8	91965.7	12.21	95.3651	179.295	778.897	2334.28	9016.63	31996.7	2.894	75.2326	70.0529	401.672	745.235	2871.48	7190.63	92.61	1249.58	20875.5	417453	8.99817e+06	2.01952e+08	4.63889e+09	83.2166	344.671	1643.46	8448.14	45583	254871	1.46593e+06	-0.922085
CHEMBL4172358	COc1ccc(-c2nocc2-c2cc(OC)c(OC)c(OC)c2)cc1	341.39	'='	36.31	1	Fast growth	0.501217	HT-29	0.199611	MSS	0.55185	Training	27	35.02	123.077	410.625	1558.37	6109.43	24845.9	103068	9.18	82.5618	125.01	551.682	1397.33	5052.54	15405.5	3.83	75.0389	77.3682	414.671	843.747	3143.03	8397.01	62.95	498.479	3987.29	41068.1	475404	5.91817e+06	7.63124e+07	74.6599	289.558	1284.04	6081.74	30009.7	152474	792146	-1.11006
CHEMBL3315167	COc1cccc(C2C(C#N)=C(N)Oc3cc4c(cc32)OCO4)c1	322.34	'='	36.5	1	Intermediate growth	0.264119	KM12	0.146543	MSI	0.44815	Training	27	37.74	130.859	457.033	1744.65	6947.78	28579.3	120395	15.01	101.467	221.596	909.744	2947.03	11385.4	42153.3	2.809	79.2134	76.9109	434.86	839.415	3225.81	8378.89	86.73	1491.39	32425.6	793421	1.98541e+07	5.00171e+08	1.26377e+10	70.5321	271.143	1196.83	5640.53	27631	138976	712871	-1.01626
CHEMBL3315167	COc1cccc(C2C(C#N)=C(N)Oc3cc4c(cc32)OCO4)c1	322.34	'='	36.5	1	Intermediate growth	0.264119	SW620	0.117575	MSS	0.55185	Test	27	37.74	130.859	457.033	1744.65	6947.78	28579.3	120395	15.01	101.467	221.596	909.744	2947.03	11385.4	42153.3	2.809	79.2134	76.9109	434.86	839.415	3225.81	8378.89	86.73	1491.39	32425.6	793421	1.98541e+07	5.00171e+08	1.26377e+10	70.5321	271.143	1196.83	5640.53	27631	138976	712871	-1.01626
CHEMBL4476118	COc1cc2c(cc1O)oc(=O)c1c2c(Cl)c2c3cc(OC)c(O)cc3ccn21	411.8	'='	37	1	Fast growth	0.501217	HCT 116	0.167478	MSI	0.44815	Training	33	43.27	162.556	570.102	2247.17	9096.42	38185.9	163782	9.12	114.631	160.157	786.548	1889.9	7221.14	21690.9	4.637	103.687	124.932	639.667	1459.87	5500.79	16266.3	93.54	1389.9	23208.9	438221	8.5245e+06	1.67926e+08	3.32872e+09	91.0706	368.854	1751.33	9020.04	48882.5	274783	1.58927e+06	-1.15284
CHEMBL372210	COc1cccc(C2C(C#N)=C(N)Oc3cc(OC)ccc32)c1	308.36	'='	37	1	Fast growth	0.501217	HT-29	0.199611	MSS	0.55185	Training	25	34.95	118.964	412.084	1562.16	6179.57	25248.9	105678	13.29	91.9875	198.843	830.103	2696.49	10515.7	39182.6	2.693	71.1597	69.7551	386.467	740.486	2813.61	7232.82	77.5	1440.79	32139.9	791747	1.98441e+07	5.00109e+08	1.26373e+10	67.3243	260.657	1151.05	5414.08	26429	132331	675304	-1.06065
CHEMBL4777687	COc1ccc(CCN2CCCn3c2nc2ccccc2c3=O)cc1	335.44	'='	37	1	Fast growth	0.501217	HT-29	0.199611	MSS	0.55185	Training	28	39.31	133.316	453.348	1682.65	6505.15	25971.1	106183	8.44	87.7288	123.29	567.471	1375.06	5112.24	15462.1	4.313	79.6936	83.8124	436.606	874.936	3268.55	8638.63	47.36	506.658	6131.48	94377.6	1.55145e+06	2.62246e+07	4.47909e+08	75.0131	290.296	1288.94	6170.91	30971.1	160799	857091	-1.04517
CHEMBL3409056	COc1cc(/C(C#N)=C/c2nc3ccccc3s2)cc(OC)c1OC	352.44	'='	37	1	Fast growth	0.501217	HT-29	0.199611	MSS	0.55185	Test	27	34.72	122.302	399.459	1490.14	5697.9	22667.8	91965.7	12.21	95.3651	179.295	778.897	2334.28	9016.63	31996.7	2.894	75.2326	70.0529	401.672	745.235	2871.48	7190.63	92.61	1249.58	20875.5	417453	8.99817e+06	2.01952e+08	4.63889e+09	83.2166	344.671	1643.46	8448.14	45583	254871	1.46593e+06	-0.922085
CHEMBL590574	COc1ccc(/C=C/C(=O)c2cc(OC)c(OC)c(OC)c2)cc1B(O)O	372.21	'='	37	1	Intermediate growth	0.264119	SW620	0.117575	MSS	0.55185	Training	28	34.9	124.777	407.125	1524.59	5858.1	23340.7	94725.7	12.73	91.6443	167.655	695.839	2009.68	7474.43	25472.4	2.533	77.4482	74.9833	411.886	802.137	2954.83	7612.45	94.45	1356.28	22939.3	436722	8.57318e+06	1.7061e+08	3.42273e+09	76.6067	299.761	1341.37	6449.75	32433.3	168263	893361	-1.58818
CHEMBL578229	COc1cc(C)cc(-c2c(-c3ccnc(-c4ccc(N(C)C)cc4)c3)cnn2CC#N)c1	423.56	'='	37.7	1	Fast growth	0.501217	HT-29	0.199611	MSS	0.55185	Training	35	47.62	164.803	560.231	2101.88	8172.33	32809.7	134621	12.2	118.832	207.282	925.639	2651.05	10091	34330	3.902	100.1	101.768	561.426	1106.98	4261.51	11080.6	66.97	905.496	15467.1	336675	7.79334e+06	1.84046e+08	4.37312e+09	99.7268	399.341	1824.93	8911.46	45209.1	235127	1.24467e+06	-1.33981
CHEMBL3409061	COc1cc(OC)cc(/C(C#N)=C/c2c[nH]c3ccccc23)c1	304.37	'='	38	1	Fast growth	0.501217	HT-29	0.199611	MSS	0.55185	Training	25	34.73	116.327	393.957	1460	5643.89	22518.3	91889.3	10.49	87.8859	161.703	718.131	2146.62	8376.54	29835.2	3.805	69.0723	74.164	373.761	762.439	2756.18	7326.46	58.04	843.819	15184.2	334985	7.78401e+06	1.84003e+08	4.37308e+09	71.8675	281.745	1270.94	6143.43	30940.1	160296	848403	-1.0353
CHEMBL3597732	CCc1cc(/C=C/c2nc3ccccc3s2)cc(CC)c1CC	321.52	'='	38	1	Fast growth	0.501217	HT-29	0.199611	MSS	0.55185	Test	25	32.8	114.858	372.523	1378.26	5214.64	20539.9	82537.3	6.85	74.2795	97.5448	451.88	1012.42	3647.78	10124.5	4.945	69.9096	75.6024	377.725	762.142	2781.62	7323.2	41.13	549.825	6577.93	90725.7	1.28686e+06	1.8599e+07	2.71585e+08	73.9671	303.327	1462.92	7686.06	42486.6	242959	1.42455e+06	-0.898508
CHEMBL3409059	COc1cc(/C(C#N)=C/c2c[nH]c3ccccc23)cc(OC)c1OC	334.4	'='	38	1	Fast growth	0.501217	HT-29	0.199611	MSS	0.55185	Training	27	37.52	126.222	430.327	1611.95	6320.42	25629	106391	12.21	95.3651	179.295	782.897	2360.03	9142.16	32539.3	3.72	75.127	77.6877	411.925	836.568	3106.71	8315.52	67.27	892.415	15442.2	336397	7.79192e+06	1.84048e+08	4.37334e+09	76.8811	301.07	1354.45	6525.61	32780.9	169588	897205	-1.12718
CHEMBL3409062	COc1ccc2[nH]cc(/C=C(\C#N)c3cc(OC)c(OC)c(OC)c3)c2c1	364.43	'='	38	1	Fast growth	0.501217	HT-29	0.199611	MSS	0.55185	Training	29	40.31	136.116	466.697	1755.9	6901.75	27993.1	116032	13.93	102.844	196.887	839.663	2516.25	9612.59	33894	3.635	80.9901	83.7696	447.475	908.179	3364.56	8963.36	76.5	941.012	15700.1	337801	7.7997e+06	1.84091e+08	4.37359e+09	81.8947	320.059	1438.62	6924.09	34744.2	179545	948794	-1.22923
CHEMBL444211	C[C@H]1[C@H](OCCO[C@H]2O[C@@H]3O[C@@]4(C)CC[C@H]5[C@H](C)CC[C@@H]([C@H]2C)[C@@]35OO4)O[C@@H]2O[C@@]3(C)CC[C@H]4[C@H](C)CC[C@@H]1[C@@]24OO3	594.82	'='	38	1	Fast growth	0.501217	HT-29	0.199611	MSS	0.55185	Training	49	70.62	266.238	1031.57	4430.21	19855.7	92084.6	437477	34.84	186.168	534.244	2097.6	7944.43	31957.8	130577	5.762	162.737	205.855	1141.62	2814.48	11350.7	35975.7	92.3	671.157	4144.02	31306.4	250883	2.13848e+06	1.89531e+07	70.7646	265.371	1010.93	4239.4	18545.7	83764.4	387195	-1.76843
CHEMBL3409056	COc1cc(/C(C#N)=C/c2nc3ccccc3s2)cc(OC)c1OC	352.44	'='	38	1	Intermediate growth	0.264119	SW620	0.117575	MSS	0.55185	Test	27	34.72	122.302	399.459	1490.14	5697.9	22667.8	91965.7	12.21	95.3651	179.295	778.897	2334.28	9016.63	31996.7	2.894	75.2326	70.0529	401.672	745.235	2871.48	7190.63	92.61	1249.58	20875.5	417453	8.99817e+06	2.01952e+08	4.63889e+09	83.2166	344.671	1643.46	8448.14	45583	254871	1.46593e+06	-0.922085
CHEMBL372210	COc1cccc(C2C(C#N)=C(N)Oc3cc(OC)ccc32)c1	308.36	'='	38.1	1	Intermediate growth	0.264119	SW620	0.117575	MSS	0.55185	Training	25	34.95	118.964	412.084	1562.16	6179.57	25248.9	105678	13.29	91.9875	198.843	830.103	2696.49	10515.7	39182.6	2.693	71.1597	69.7551	386.467	740.486	2813.61	7232.82	77.5	1440.79	32139.9	791747	1.98441e+07	5.00109e+08	1.26373e+10	67.3243	260.657	1151.05	5414.08	26429	132331	675304	-1.06065
CHEMBL196309	COc1ccc2c(c1)OC(N)=C(C#N)C2c1cc(OC)c(OC)c(OC)c1	368.42	'='	38.8	1	Intermediate growth	0.264119	SW620	0.117575	MSS	0.55185	Training	29	40.47	138.575	483.703	1852.06	7404.86	30554.6	128974	16.26	106.086	227.181	923.216	2923.01	11099.3	40210.8	2.523	83.0776	79.3607	460.372	884.256	3422.7	8869.92	95.96	1537.99	32655.9	794564	1.98598e+07	5.00198e+08	1.26379e+10	77.3515	298.97	1318.73	6195.07	30235.2	151578	775590	-1.25445
CHEMBL1171057	COc1cc(-c2nc3ccccc3s2)ccc1OCCCCCOc1cc2c(cc1OC)C(=O)N1CCC[C@H]1C=N2	571.7	'='	38.9	1	Fast growth	0.501217	HCT 116	0.167478	MSI	0.44815	Training	46	62.24	216.26	719.469	2673.24	10257.1	40834	166157	19.99	148.331	256.251	1060.25	2931.12	10753	35554.9	6.192	130.244	121.707	683.241	1268.74	4850.78	12183.9	110.72	1151.48	13330	188123	2.85224e+06	4.48638e+07	7.19222e+08	122.411	479.014	2175	10739.2	56037.9	304584	1.70967e+06	-1.61701
CHEMBL4172358	COc1ccc(-c2nocc2-c2cc(OC)c(OC)c(OC)c2)cc1	341.36	'='	38.9	1	Fast growth	0.501217	HCT 116	0.167478	MSI	0.44815	Test	27	35.02	123.077	410.625	1558.37	6109.43	24845.9	103068	9.18	82.5618	125.01	551.682	1397.33	5052.54	15405.5	3.83	75.0389	77.3682	414.671	843.747	3143.03	8397.01	62.95	498.479	3987.29	41068.1	475404	5.91817e+06	7.63124e+07	74.6599	289.558	1284.04	6081.74	30009.7	152474	792146	-1.11006
CHEMBL4876715	CCO[C@@H]1C=C2CC[C@@H]3[C@H]([C@@H](O)C[C@]4(C)[C@@H](c5ccc(=O)oc5)CC[C@]34O)[C@@]2(C)CC1	428.57	'='	39	1	Fast growth	0.501217	HCT 116	0.167478	MSI	0.44815	Training	35	49.1	185.248	709.896	3064.88	13886.3	65838.2	321925	22.42	133.074	361.323	1474.37	5545.18	22858.7	94926.6	3.241	114.442	142.199	793.019	2039.57	8370.13	28229.4	79.9	1350.82	22989.7	438660	8.56627e+06	1.69125e+08	3.35827e+09	63.7685	242.274	998.003	4482.02	21048.4	101930	504317	-1.65706
CHEMBL578229	COc1cc(C)cc(-c2c(-c3ccnc(-c4ccc(N(C)C)cc4)c3)cnn2CC#N)c1	423.56	'='	39.4	1	Intermediate growth	0.264119	SW620	0.117575	MSS	0.55185	Training	35	47.62	164.803	560.231	2101.88	8172.33	32809.7	134621	12.2	118.832	207.282	925.639	2651.05	10091	34330	3.902	100.1	101.768	561.426	1106.98	4261.51	11080.6	66.97	905.496	15467.1	336675	7.79334e+06	1.84046e+08	4.37312e+09	99.7268	399.341	1824.93	8911.46	45209.1	235127	1.24467e+06	-1.33981
CHEMBL4552837	COc1cc2c(ccc3c4c(=O)oc5cc(O)c(OC)cc5c4n(C)c23)cc1O	391.4	'='	39.81	1	Slow growth	0.234664	HCC2998	0.103457	MSS	0.55185	Training	33	43.07	161.889	567.419	2235.25	9041.91	37929.6	162553	7.96	112.358	149.464	753.183	1762.61	6774.36	20027.5	4.153	103.155	121.455	629.227	1416.92	5343.04	15650.4	94.06	1391.52	23213.5	438255	8.52464e+06	1.67926e+08	3.32872e+09	91.2089	358.431	1642.17	8100.01	41716.4	221254	1.19955e+06	-1.25864
CHEMBL1958464	COc1cc([C@@H]2c3cc4c(cc3[C@@H](NS(=O)(=O)c3cccc5cccnc35)[C@H]3COC(=O)[C@H]23)OCO4)cc(OC)c1OC	604.68	'='	40	1	Slow growth	0.234664	COLO 205	0.131207	MSS	0.55185	Test	49	65.38	241.235	846.404	3314.24	13477	56801.2	245165	21.98	176.057	371.705	1650.37	5657.79	23647.2	95495.7	3.879	150.334	145.869	872.085	1753.44	6982.82	18990.6	139.89	1618.98	22748.4	391981	7.20761e+06	1.36212e+08	2.60728e+09	126.964	494.537	2220.73	10761.2	54661.7	287074	1.54638e+06	-1.73045
CHEMBL505741	C[C@H]1[C@@H](OCC(O)CO[C@@H]2C[C@@H]3CC[C@@H](C)[C@@H]4CC[C@@]5(C)OO[C@@]34[C@H](O2)O5)O[C@@H]2O[C@@]3(C)CC[C@H]4[C@H](C)CC[C@@H]1[C@@]24OO3	610.82	'='	40	1	Slow growth	0.234664	COLO 205	0.131207	MSS	0.55185	Training	50	72.05	270.283	1043.07	4456	19853.3	91527.6	432432	35.7	188.908	540.04	2106.33	7922.74	31678.1	128749	4.793	164.723	200.456	1132.71	2738.55	11088.9	34864.7	112.53	1082.41	12544.6	202228	3.72682e+06	7.28196e+07	1.45618e+09	72.8916	271.403	1035.08	4344.8	19016.6	85865.2	396448	-2.00144
CHEMBL1958467	COC(=O)c1sccc1S(=O)(=O)N[C@@H]1c2cc3c(cc2[C@@H](c2cc(OC)c(OC)c(OC)c2)[C@H]2C(=O)OC[C@@H]21)OCO3	617.7	'='	40	1	Slow growth	0.234664	COLO 205	0.131207	MSS	0.55185	Training	47	59.89	227.756	791.804	3133.85	12780.6	54106	233997	28.19	180.339	440.535	1866.51	6759.17	27989	114550	3.285	144.066	142.716	841.564	1740.55	6832.19	18921	181.54	2262.63	33286.7	560912	9.91934e+06	1.79907e+08	3.31539e+09	119.125	464.254	2076.66	9996.33	50357.1	261979	1.39642e+06	-1.62631
CHEMBL1958466	COc1cc([C@@H]2c3cc4c(cc3[C@@H](NS(=O)(=O)c3ccc(Br)s3)[C@H]3COC(=O)[C@H]23)OCO4)cc(OC)c1OC	638.55	'='	40	1	Slow growth	0.234664	COLO 205	0.131207	MSS	0.55185	Training	44	56.19	215.456	745.719	2939.32	11891.3	49938.9	214203	23.46	164.247	377.827	1610.53	5663.67	23314.9	94456.6	4.236	136.686	142.667	808.212	1686.94	6527.12	17962	155.24	1920.65	27994.7	472835	8.41876e+06	1.54154e+08	2.87237e+09	117.108	500.359	2598.78	15562.1	104684	773186	6.12193e+06	-1.46148
CHEMBL450309	COc1cc2c(cc1OCCCN1CCN(CCCOc3cc4c(cc3OC)C(=O)N3CC(F)C[C@H]3C=N4)CC1)N=C[C@@H]1CC(F)CN1C2=O	694.86	'<'	40	1	Slow growth	0.234664	COLO 205	0.131207	MSS	0.55185	Test	56	79.92	274.419	956.377	3616.78	14214.9	57502.1	237563	34.39	195.836	423.257	1595.52	4930.43	17765.1	62056.9	5.91	161.952	152.93	866.369	1616.11	6163.17	15494.2	108.74	1079.92	12570.5	189524	3.09952e+06	5.23464e+07	8.94167e+08	134.185	495.705	2114.05	9698.42	46576	231180	1.17719e+06	-2.15568
CHEMBL4783186	C#CCN(C(=O)c1cc(C(C)C)c(O)cc1O)c1ccc(Cn2c(=O)[nH]cc(F)c2=O)cc1	451.45	'='	40	1	Fast growth	0.501217	HCT 116	0.167478	MSI	0.44815	Training	35	48.07	166.225	583.572	2222.79	8780.43	35648.4	147609	17.38	127.042	254.963	1045.52	3129.4	11630.6	40092	3.339	102.171	107.456	570.306	1157.54	4295.41	11388.4	115.63	1928.92	33317.8	615056	1.15698e+07	2.20212e+08	4.2267e+09	94.9643	371.533	1694.39	8317.72	42582.1	224003	1.2011e+06	-1.54004
CHEMBL3105440	COc1ccc(-c2cnnn2-c2cc(OC)c3c(c2)OCO3)cc1	325.35	'='	40	1	Fast growth	0.501217	HT-29	0.199611	MSS	0.55185	Training	27	34.9	124.741	413.039	1556.53	6038.49	24341.6	100103	8.43	83.3993	119.713	538.234	1314.91	4771.18	14223.9	2.451	77.2578	65.579	414.651	739.979	2993.76	7335.87	67.63	524.898	4259.22	43267.2	490682	5.97536e+06	7.55967e+07	74.7122	306.53	1452.2	7497.76	41192.2	237793	1.42933e+06	-0.96541
CHEMBL3235025	COc1cc(/C=N/NC(=S)NC(C)(C)[C@H]2CC=C(C)CC2)ccc1O	361.56	'<'	40	1	Fast growth	0.501217	HT-29	0.199611	MSS	0.55185	Training	26	34.62	122.058	427.602	1669.64	6790.91	28687.3	124541	15.22	89.693	206.228	795.136	2579.03	9555.55	34495.3	4.331	73.304	93.2388	436.259	1014.47	3681.08	10880.8	97.97	1849.07	44943.5	1.27471e+06	3.82892e+07	1.18323e+09	3.7143e+10	70.2711	339.056	2204.75	17872.2	166186	1.66516e+06	1.7319e+07	-1.43666
CHEMBL3359969	CCOC(=O)c1cc(C(=O)c2cc(OC)c(OC)c(OC)c2)n2c(C)cccc12	397.46	'='	40	1	Fast growth	0.501217	HT-29	0.199611	MSS	0.55185	Test	31	43.2	148.32	517.611	1978.76	7909.92	32691.2	138398	16.49	110.329	224.108	951.242	3001.62	11726.7	42972.9	4.883	89.9625	104.782	524.932	1172.14	4322.01	12495.8	75.47	847.638	11302.9	181313	3.04837e+06	5.20791e+07	8.94039e+08	78.048	295.561	1277.8	5939.92	28894.5	145229	748400	-1.13297
CHEMBL3409061	COc1cc(OC)cc(/C(C#N)=C/c2c[nH]c3ccccc23)c1	304.37	'='	40	1	Intermediate growth	0.264119	KM12	0.146543	MSI	0.44815	Training	25	34.73	116.327	393.957	1460	5643.89	22518.3	91889.3	10.49	87.8859	161.703	718.131	2146.62	8376.54	29835.2	3.805	69.0723	74.164	373.761	762.439	2756.18	7326.46	58.04	843.819	15184.2	334985	7.78401e+06	1.84003e+08	4.37308e+09	71.8675	281.745	1270.94	6143.43	30940.1	160296	848403	-1.0353
CHEMBL3403513	Cc1nc(N(C)c2ccc3c(c2)CCO3)c2cc(C)oc2n1	295.37	'='	40.1	1	Intermediate growth	0.264119	KM12	0.146543	MSI	0.44815	Training	25	32.4	119.703	404.697	1545.2	6019.92	24332.6	100265	6.11	78.6689	104.008	486.308	1097.93	3994.33	11228	3.82	75.3243	87.3782	439.342	949.852	3525.12	9800.66	51.39	372.578	2344.3	16786.8	123298	935302	7.23922e+06	61.6934	240.177	1078.95	5205.87	26202.1	135735	718192	-0.738387
CHEMBL1818812	CC(C)C[C@@H]1O[C@@H](O[C@H]2CC[C@@]3(C)[C@H](CC[C@@H]4[C@@H]3CC[C@]3(C)[C@@H](C5=CC(=O)OC5)CC[C@]43O)C2)CC[C@H]1O	530.82	'='	40.3	1	Fast growth	0.501217	HCT 15	0.134129	MSI	0.44815	Training	43	64.57	233.169	899.541	3790.06	16823.2	77760.5	371066	32.66	164.656	473.092	1820.53	6847.16	27400.4	112019	4.551	139.113	173.451	944.694	2384.25	9664.05	32106.3	85.22	1373.68	22901.3	437068	8.54558e+06	1.68853e+08	3.35422e+09	70.142	261.343	1031.55	4465.63	20274.2	95416.7	461294	-2.00539
CHEMBL1987575	O=C1NC2C(CC(O)C(O)C2O)c2cc3c(c(O)c21)OCO3	309.27	'='	40.4	1	Fast growth	0.501217	HCT 116	0.167478	MSI	0.44815	Test	25	35.79	129.396	477.169	1904.01	7895.15	33680	146697	16.46	95.4162	230.489	888.448	2943.84	10956.8	39885.9	-1.063	79.5189	58.9857	442.527	772.759	3334.72	8431.06	128.48	2163.95	39819.8	778644	1.54649e+07	3.0918e+08	6.20212e+09	56.3034	211.111	917.958	4315.84	21274.8	108431	566842	-1.55485
CHEMBL2314124	C/C(=C\C=C\[C@@H]1[C@H]2[C@H](C)[C@@H](O)[C@H](C)C[C@@H]2C=C[C@@H]1C)C(=O)NCc1cccnc1	394.56	'='	40.74	1	Fast growth	0.501217	HCT 116	0.167478	MSI	0.44815	Training	31	45.01	151.599	533.949	2039.58	8126.54	33423.1	140783	18.65	105.443	245.82	929.598	3030.48	11130.4	40107.2	2.776	88.2521	79.3502	465.346	840.178	3281.67	8110.17	62.22	942.074	14675.2	266953	5.04757e+06	9.72191e+07	1.89073e+09	74.4285	289.903	1266.98	5930.66	28871.9	144377	736303	-1.63348
CHEMBL1171057	COc1cc(-c2nc3ccccc3s2)ccc1OCCCCCOc1cc2c(cc1OC)C(=O)N1CCC[C@H]1C=N2	571.75	'='	40.74	1	Fast growth	0.501217	HT-29	0.199611	MSS	0.55185	Training	46	62.24	216.26	719.469	2673.24	10257.1	40834	166157	19.99	148.331	256.251	1060.25	2931.12	10753	35554.9	6.192	130.244	121.707	683.241	1268.74	4850.78	12183.9	110.72	1151.48	13330	188123	2.85224e+06	4.48638e+07	7.19222e+08	122.411	479.014	2175	10739.2	56037.9	304584	1.70967e+06	-1.61701
CHEMBL3403513	Cc1nc(N(C)c2ccc3c(c2)CCO3)c2cc(C)oc2n1	295.37	'='	41.6	1	Intermediate growth	0.264119	SW620	0.117575	MSS	0.55185	Training	25	32.4	119.703	404.697	1545.2	6019.92	24332.6	100265	6.11	78.6689	104.008	486.308	1097.93	3994.33	11228	3.82	75.3243	87.3782	439.342	949.852	3525.12	9800.66	51.39	372.578	2344.3	16786.8	123298	935302	7.23922e+06	61.6934	240.177	1078.95	5205.87	26202.1	135735	718192	-0.738387
CHEMBL1818694	CC(C)[C@@H]1O[C@@H](O[C@H]2CC[C@@]3(C)[C@H](CC[C@@H]4[C@@H]3CC[C@]3(C)[C@@H](C5=CC(=O)OC5)CC[C@]43O)C2)CC[C@H]1O	516.79	'='	41.9	1	Fast growth	0.501217	HT-29	0.199611	MSS	0.55185	Test	42	63.03	228.798	886.649	3753.98	16745.5	77748.4	372366	31.98	162.194	468.697	1812.76	6854.83	27533.8	112865	4.193	137.052	170.139	937.758	2378.4	9683.8	32273	85.22	1371.68	22901.3	437066	8.54562e+06	1.68854e+08	3.35422e+09	68.7084	257.27	1020.35	4438.43	20243.3	95654.2	463935	-1.94992
CHEMBL9011	COc1ccc(C(=O)c2cc(OC)c(OC)c(OC)c2)c(N)c1	317.37	'='	42	1	Fast growth	0.501217	HT-29	0.199611	MSS	0.55185	Training	24	33.5	112.81	389.951	1474.16	5813.78	23624.2	98012.4	11.98	80.4818	155.698	646.015	1958.91	7495.46	26822.5	2.419	66.9904	66.8212	364.079	719.907	2665.15	6951.59	80.01	1204.81	23904.9	557203	1.36456e+07	3.42123e+08	8.69563e+09	68.9515	269.965	1216.85	5890.75	29813	155723	833105	-1.20542
CHEMBL4776416	C/C=C1\NC(=O)[C@H]2CSSCC/C=C/[C@H](CC(=O)N[C@H](C(C)C)C(=O)N2)OC(=O)CNC1=O	498.69	'='	42	1	Fast growth	0.501217	HT-29	0.199611	MSS	0.55185	Training	34	47.23	158.287	538.106	1986.36	7583.94	29730.6	118735	34.69	149.738	444.503	1639.79	5861.17	21797.1	81387.8	0.722	92.5866	61.0381	434.653	604.16	2573.45	5114.14	193.3	2839.1	48423.9	926709	1.90261e+07	4.11736e+08	9.2882e+09	89.6302	377.029	1894.86	10727.3	66701.6	447813	3.19362e+06	-1.54045
CHEMBL3409051	COc1ccc(/C(C#N)=C/c2cc3ccccc3[nH]2)cc1OC	304.37	'='	42	1	Intermediate growth	0.264119	SW620	0.117575	MSS	0.55185	Training	25	34.73	116.327	393.777	1458.52	5633.9	22452.5	91453.5	10.49	87.8859	161.703	718.131	2149.47	8389.6	29895.3	3.894	69.2123	73.5478	371.782	747.945	2703.35	7081.16	58.04	843.819	15207.9	335297	7.78745e+06	1.84038e+08	4.37344e+09	70.5164	274.773	1225.79	5840.48	28947.5	147475	767209	-1.02066
CHEMBL1818694	CC(C)[C@@H]1O[C@@H](O[C@H]2CC[C@@]3(C)[C@H](CC[C@@H]4[C@@H]3CC[C@]3(C)[C@@H](C5=CC(=O)OC5)CC[C@]43O)C2)CC[C@H]1O	516.79	'='	42.8	1	Intermediate growth	0.264119	SW620	0.117575	MSS	0.55185	Test	42	63.03	228.798	886.649	3753.98	16745.5	77748.4	372366	31.98	162.194	468.697	1812.76	6854.83	27533.8	112865	4.193	137.052	170.139	937.758	2378.4	9683.8	32273	85.22	1371.68	22901.3	437066	8.54562e+06	1.68854e+08	3.35422e+09	68.7084	257.27	1020.35	4438.43	20243.3	95654.2	463935	-1.94992
CHEMBL4866957	C[C@]12C[C@H](O)[C@H]3[C@@H](CCC4=C[C@@H](O[C@@H]5O[C@H](CO)[C@@H](O)[C@H](O)[C@H]5O)CC[C@@]43CO)[C@@]1(O)CC[C@@H]2c1ccc(=O)oc1	578.72	'='	43	1	Slow growth	0.234664	COLO 205	0.131207	MSS	0.55185	Training	46	65.27	243.049	927.104	3948.32	17625.5	82098.4	394040	31.16	174.101	474.493	1885.52	6993.91	28243.8	115247	-1.054	149.201	144.222	965.662	2174.93	9352.89	29597.9	190.28	3473.68	65194.7	1.29166e+06	2.58667e+07	5.20386e+08	1.04924e+10	84.0576	314.463	1285.63	5718.87	26598.8	127560	625094	-3.03292
CHEMBL3792513	COc1ccc(-c2nnc3n(C)c(=O)c4ccccc4n23)cc1N	321.37	'='	43	1	Fast growth	0.501217	HT-29	0.199611	MSS	0.55185	Training	27	35.77	129.266	449.736	1737.17	6965.24	28871.3	122387	6.07	88.8817	120.065	607.544	1501.11	5816.06	18015.4	2.65	81.8212	85.9417	482.782	1021.83	3974.17	11163.2	87.44	1354.83	26156.6	588021	1.40552e+07	3.47532e+08	8.76715e+09	76.6997	324.916	1572.15	8253.36	45767.8	264739	1.58425e+06	-0.967109
CHEMBL509526	C=C1[C@@H](OCCCO[C@H]2O[C@@H]3O[C@@]4(C)CC[C@H]5[C@H](C)CC[C@@H](C2=C)[C@@]35OO4)O[C@@H]2O[C@@]3(C)CC[C@H]4[C@H](C)CC[C@@H]1[C@@]24OO3	604.81	'='	43	1	Fast growth	0.501217	HT-29	0.199611	MSS	0.55185	Training	50	71.56	268.855	1035.81	4427.93	19771.8	91435.6	433470	35.1	189.426	543.543	2138.12	8114.29	32699.2	133873	5.01	164.542	196.08	1128.16	2682.96	10951.4	34011.4	92.3	673.157	4144.02	31312.4	250883	2.13837e+06	1.89518e+07	79.2624	304.432	1222.88	5405.87	25046.2	120122	590577	-1.84484
CHEMBL3409059	COc1cc(/C(C#N)=C/c2c[nH]c3ccccc23)cc(OC)c1OC	334.4	'='	43	1	Intermediate growth	0.264119	KM12	0.146543	MSI	0.44815	Test	27	37.52	126.222	430.327	1611.95	6320.42	25629	106391	12.21	95.3651	179.295	782.897	2360.03	9142.16	32539.3	3.72	75.127	77.6877	411.925	836.568	3106.71	8315.52	67.27	892.415	15442.2	336397	7.79192e+06	1.84048e+08	4.37334e+09	76.8811	301.07	1354.45	6525.61	32780.9	169588	897205	-1.12718
CHEMBL3597732	CCc1cc(/C=C/c2nc3ccccc3s2)cc(CC)c1CC	321.52	'='	43	1	Intermediate growth	0.264119	SW620	0.117575	MSS	0.55185	Training	25	32.8	114.858	372.523	1378.26	5214.64	20539.9	82537.3	6.85	74.2795	97.5448	451.88	1012.42	3647.78	10124.5	4.945	69.9096	75.6024	377.725	762.142	2781.62	7323.2	41.13	549.825	6577.93	90725.7	1.28686e+06	1.8599e+07	2.71585e+08	73.9671	303.327	1462.92	7686.06	42486.6	242959	1.42455e+06	-0.898508
CHEMBL4172358	COc1ccc(-c2nocc2-c2cc(OC)c(OC)c(OC)c2)cc1	341.39	'='	43.3	1	Intermediate growth	0.264119	KM12	0.146543	MSI	0.44815	Training	27	35.02	123.077	410.625	1558.37	6109.43	24845.9	103068	9.18	82.5618	125.01	551.682	1397.33	5052.54	15405.5	3.83	75.0389	77.3682	414.671	843.747	3143.03	8397.01	62.95	498.479	3987.29	41068.1	475404	5.91817e+06	7.63124e+07	74.6599	289.558	1284.04	6081.74	30009.7	152474	792146	-1.11006
CHEMBL2295982	COc1ccc(OC)c(/C=C/C(=O)N/N=C/c2ccc(Cl)cc2)c1	344.82	'='	43.5	1	Fast growth	0.501217	HT-29	0.199611	MSS	0.55185	Training	25	33.77	111.683	365.127	1317.21	4902.35	18756	73007.2	12.15	80.0895	145.97	583.46	1604.15	5660.9	17917.4	4.718	65.7805	71.2862	332.854	646.114	2210.36	5462.56	59.92	663.668	8047.94	118269	1.85673e+06	3.01816e+07	4.99833e+08	77.0494	315.225	1490.07	7633.69	41201.9	230930	1.33237e+06	-1.13453
CHEMBL4287532	C#C[C@@]1(O)[C@@H](CO)O[C@@H](n2cc(Br)c3c(N)ncnc32)[C@@H]1O	369.2	'='	43.6	1	Slow growth	0.234664	COLO 205	0.131207	MSS	0.55185	Test	24	34.29	123.362	462.571	1906.05	8258.21	37127.6	171454	10.78	84.2484	182.53	799.498	2754.16	11426.1	45908.6	-0.344	76.6639	70.3279	482.526	1012.61	4293.92	12372.1	126.65	2195.65	44657.8	989128	2.26543e+07	5.2985e+08	1.26e+10	64.8194	318.19	1928.29	13683.8	108593	928850	8.3285e+06	-1.51612
CHEMBL4172358	COc1ccc(-c2nocc2-c2cc(OC)c(OC)c(OC)c2)cc1	341.39	'='	43.65	1	Fast growth	0.501217	HCT 15	0.134129	MSI	0.44815	Training	27	35.02	123.077	410.625	1558.37	6109.43	24845.9	103068	9.18	82.5618	125.01	551.682	1397.33	5052.54	15405.5	3.83	75.0389	77.3682	414.671	843.747	3143.03	8397.01	62.95	498.479	3987.29	41068.1	475404	5.91817e+06	7.63124e+07	74.6599	289.558	1284.04	6081.74	30009.7	152474	792146	-1.11006
CHEMBL3409062	COc1ccc2[nH]cc(/C=C(\C#N)c3cc(OC)c(OC)c(OC)c3)c2c1	364.43	'='	44	1	Intermediate growth	0.264119	KM12	0.146543	MSI	0.44815	Training	29	40.31	136.116	466.697	1755.9	6901.75	27993.1	116032	13.93	102.844	196.887	839.663	2516.25	9612.59	33894	3.635	80.9901	83.7696	447.475	908.179	3364.56	8963.36	76.5	941.012	15700.1	337801	7.7997e+06	1.84091e+08	4.37359e+09	81.8947	320.059	1438.62	6924.09	34744.2	179545	948794	-1.22923
CHEMBL3409061	COc1cc(OC)cc(/C(C#N)=C/c2c[nH]c3ccccc23)c1	304.37	'='	44	1	Intermediate growth	0.264119	SW620	0.117575	MSS	0.55185	Training	25	34.73	116.327	393.957	1460	5643.89	22518.3	91889.3	10.49	87.8859	161.703	718.131	2146.62	8376.54	29835.2	3.805	69.0723	74.164	373.761	762.439	2756.18	7326.46	58.04	843.819	15184.2	334985	7.78401e+06	1.84003e+08	4.37308e+09	71.8675	281.745	1270.94	6143.43	30940.1	160296	848403	-1.0353
CHEMBL1987575	O=C1NC2C(CC(O)C(O)C2O)c2cc3c(c(O)c21)OCO3	309.3	'='	44.5	1	Intermediate growth	0.264119	KM12	0.146543	MSI	0.44815	Test	25	35.79	129.396	477.169	1904.01	7895.15	33680	146697	16.46	95.4162	230.489	888.448	2943.84	10956.8	39885.9	-1.063	79.5189	58.9857	442.527	772.759	3334.72	8431.06	128.48	2163.95	39819.8	778644	1.54649e+07	3.0918e+08	6.20212e+09	56.3034	211.111	917.958	4315.84	21274.8	108431	566842	-1.55485
CHEMBL4295176	C#C[C@@]1(O)[C@@H](CO)O[C@@H](n2cc(I)c3c(N)ncnc32)[C@@H]1O	416.2	'='	44.8	1	Slow growth	0.234664	COLO 205	0.131207	MSS	0.55185	Training	24	34.5	124.2	466.34	1923.47	8339.59	37508.4	173240	10.59	83.7221	180.294	791.739	2725.87	11327.4	45558	-0.074	77.2431	72.8849	491.062	1043.86	4403.4	12767.8	126.65	2195.65	44657.8	989128	2.26543e+07	5.2985e+08	1.26e+10	69.6148	430.137	3944.68	46498.4	615684	8.53636e+06	1.20421e+08	-1.51605
CHEMBL2386785	C=C(c1ccc(OC)c(O)c1)c1cc(F)c(F)c(OC)c1F	310.29	'='	45	1	Fast growth	0.501217	HCT 15	0.134129	MSI	0.44815	Training	23	31.99	110.524	392.251	1512.7	6068.01	25029.3	105277	11.13	79.1833	151.131	607.343	1730.4	6224.48	20388	4.302	67.1179	87.5117	402.588	937.924	3305.18	9517.6	38.69	560.446	8958.49	174018	3.49221e+06	7.07742e+07	1.4378e+09	63.5771	246.482	1115.56	5438.99	27696.6	145276	778998	-0.900131
CHEMBL3105440	COc1ccc(-c2cnnn2-c2cc(OC)c3c(c2)OCO3)cc1	325.35	'='	45	1	Fast growth	0.501217	HCT 15	0.134129	MSI	0.44815	Training	27	34.9	124.741	413.039	1556.53	6038.49	24341.6	100103	8.43	83.3993	119.713	538.234	1314.91	4771.18	14223.9	2.451	77.2578	65.579	414.651	739.979	2993.76	7335.87	67.63	524.898	4259.22	43267.2	490682	5.97536e+06	7.55967e+07	74.7122	306.53	1452.2	7497.76	41192.2	237793	1.42933e+06	-0.96541
CHEMBL3753885	COc1cc(OC)cc(-c2n[nH]nc2-c2c[nH]c3ccccc23)c1	320.38	'='	45	1	Intermediate growth	0.264119	KM12	0.146543	MSI	0.44815	Test	27	34.86	124.635	417.208	1585.25	6217.49	25332.1	105488	5.74	81.6034	101.826	516.15	1203.44	4574.02	13567.6	3.407	77.0306	76.2146	425.722	850.12	3251.76	8693.61	75.82	780.202	8375.7	106433	1.44971e+06	2.05904e+07	2.99256e+08	75.8097	303.376	1378.74	6707.58	34026.9	177848	951105	-1.14859
CHEMBL3753880	COc1cc(-c2n[nH]nc2-c2c[nH]c3ccccc23)cc(OC)c1OC	350.41	'='	45	1	Intermediate growth	0.264119	KM12	0.146543	MSI	0.44815	Training	29	37.65	134.529	453.578	1737.2	6894.02	28442.8	119990	7.46	89.0826	119.418	580.916	1416.86	5339.64	16271.7	3.322	83.0853	79.7383	463.885	924.249	3602.29	9682.66	85.05	828.799	8633.66	107845	1.45762e+06	2.06356e+07	2.99517e+08	80.8233	322.701	1462.25	7089.75	35867.7	187140	999907	-1.24046
CHEMBL4776416	C/C=C1\NC(=O)[C@H]2CSSCC/C=C/[C@H](CC(=O)N[C@H](C(C)C)C(=O)N2)OC(=O)CNC1=O	498.69	'='	45	1	Intermediate growth	0.264119	KM12	0.146543	MSI	0.44815	Training	34	47.23	158.287	538.106	1986.36	7583.94	29730.6	118735	34.69	149.738	444.503	1639.79	5861.17	21797.1	81387.8	0.722	92.5866	61.0381	434.653	604.16	2573.45	5114.14	193.3	2839.1	48423.9	926709	1.90261e+07	4.11736e+08	9.2882e+09	89.6302	377.029	1894.86	10727.3	66701.6	447813	3.19362e+06	-1.54045
CHEMBL2386785	C=C(c1ccc(OC)c(O)c1)c1cc(F)c(F)c(OC)c1F	310.29	'='	45	1	Intermediate growth	0.264119	SW620	0.117575	MSS	0.55185	Training	23	31.99	110.524	392.251	1512.7	6068.01	25029.3	105277	11.13	79.1833	151.131	607.343	1730.4	6224.48	20388	4.302	67.1179	87.5117	402.588	937.924	3305.18	9517.6	38.69	560.446	8958.49	174018	3.49221e+06	7.07742e+07	1.4378e+09	63.5771	246.482	1115.56	5438.99	27696.6	145276	778998	-0.900131
CHEMBL1652180	Nc1nn(C(=O)Nc2ccc(Cc3ccccc3)cc2)c2ccc(Cl)cc12	376.87	'='	45.8	1	Fast growth	0.501217	HCT 15	0.134129	MSI	0.44815	Test	30	40.73	141.377	475.838	1764.86	6742.07	26536.5	106579	7.39	94.6185	128.342	622.221	1496.19	5653.4	17035.8	4.02	86.4238	83.7446	456.539	833.358	3184.12	7779.81	72.94	1237.15	24422.6	564638	1.37519e+07	3.44026e+08	8.73836e+09	89.0039	362.892	1716.63	8786.28	47261.2	263473	1.51044e+06	-1.21157
CHEMBL2088730	COc1ccc(/C=C\c2cc(OC)c(OC)c(OC)c2)cc1OCC(=O)Nc1nc2ccccc2s1	506.58	'='	46	1	Fast growth	0.501217	HCT 116	0.167478	MSI	0.44815	Training	39	51.55	177.904	584.065	2151.57	8137.23	31859.7	127096	15.25	123.444	197.705	845.31	2178.75	7868.89	24325.3	4.268	107.685	95.9903	553.507	974.243	3755.47	8986.32	116.38	1164.55	13495.5	189849	2.88027e+06	4.53769e+07	7.28771e+08	115.266	463.829	2155.5	10824.8	57129.8	312553	1.7588e+06	-1.60156
CHEMBL4777687	COc1ccc(CCN2CCCn3c2nc2ccccc2c3=O)cc1	335.44	'='	46	1	Fast growth	0.501217	HCT 15	0.134129	MSI	0.44815	Training	28	39.31	133.316	453.348	1682.65	6505.15	25971.1	106183	8.44	87.7288	123.29	567.471	1375.06	5112.24	15462.1	4.313	79.6936	83.8124	436.606	874.936	3268.55	8638.63	47.36	506.658	6131.48	94377.6	1.55145e+06	2.62246e+07	4.47909e+08	75.0131	290.296	1288.94	6170.91	30971.1	160799	857091	-1.04517
CHEMBL3409062	COc1ccc2[nH]cc(/C=C(\C#N)c3cc(OC)c(OC)c(OC)c3)c2c1	364.43	'='	46	1	Intermediate growth	0.264119	SW620	0.117575	MSS	0.55185	Training	29	40.31	136.116	466.697	1755.9	6901.75	27993.1	116032	13.93	102.844	196.887	839.663	2516.25	9612.59	33894	3.635	80.9901	83.7696	447.475	908.179	3364.56	8963.36	76.5	941.012	15700.1	337801	7.7997e+06	1.84091e+08	4.37359e+09	81.8947	320.059	1438.62	6924.09	34744.2	179545	948794	-1.22923
CHEMBL3315167	COc1cccc(C2C(C#N)=C(N)Oc3cc4c(cc32)OCO4)c1	322.34	'='	46.2	1	Fast growth	0.501217	HT-29	0.199611	MSS	0.55185	Test	27	37.74	130.859	457.033	1744.65	6947.78	28579.3	120395	15.01	101.467	221.596	909.744	2947.03	11385.4	42153.3	2.809	79.2134	76.9109	434.86	839.415	3225.81	8378.89	86.73	1491.39	32425.6	793421	1.98541e+07	5.00171e+08	1.26377e+10	70.5321	271.143	1196.83	5640.53	27631	138976	712871	-1.01626
CHEMBL3113118	COc1ccc(-c2c(-c3cc(OC)c4c(c3)OCO4)noc2N)cc1	340.34	'='	46.3	1	Fast growth	0.501217	HCT 116	0.167478	MSI	0.44815	Training	28	36.42	131.037	440.549	1678.51	6591.79	26899.2	112111	9.58	88.7218	138.634	603.063	1559.05	5656.3	17577.1	3.942	81.2162	86.5512	457.016	956.384	3568.7	9776.6	88.97	1181.52	21813.4	506279	1.26206e+07	3.23051e+08	8.35772e+09	76.2694	297.535	1330.24	6350.36	31557.8	161351	843031	-1.12854
CHEMBL4552837	COc1cc2c(ccc3c4c(=O)oc5cc(O)c(OC)cc5c4n(C)c23)cc1O	391.4	'='	46.77	1	Intermediate growth	0.264119	KM12	0.146543	MSI	0.44815	Training	33	43.07	161.889	567.419	2235.25	9041.91	37929.6	162553	7.96	112.358	149.464	753.183	1762.61	6774.36	20027.5	4.153	103.155	121.455	629.227	1416.92	5343.04	15650.4	94.06	1391.52	23213.5	438255	8.52464e+06	1.67926e+08	3.32872e+09	91.2089	358.431	1642.17	8100.01	41716.4	221254	1.19955e+06	-1.25864
CHEMBL4646758	O=C1CC(c2ccccc2)Cc2nc3ccc(Cl)cc3cc21	307.78	'='	46.8	1	Fast growth	0.501217	HCT 116	0.167478	MSI	0.44815	Training	25	35.67	123.1	430.038	1629.27	6400.15	25866.5	106776	9.45	85.5483	151.196	677.153	1950.51	7518.53	25799.5	3.765	73.9962	77.384	408.507	786.127	2976.91	7528.31	29.96	446.461	5775.8	92453.8	1.5381e+06	2.60996e+07	4.46225e+08	70.8919	294.794	1415.51	7389.86	40635.3	231772	1.35887e+06	-0.736337
CHEMBL3409061	COc1cc(OC)cc(/C(C#N)=C/c2c[nH]c3ccccc23)c1	304.37	'='	47	1	Slow growth	0.234664	COLO 205	0.131207	MSS	0.55185	Test	25	34.73	116.327	393.957	1460	5643.89	22518.3	91889.3	10.49	87.8859	161.703	718.131	2146.62	8376.54	29835.2	3.805	69.0723	74.164	373.761	762.439	2756.18	7326.46	58.04	843.819	15184.2	334985	7.78401e+06	1.84003e+08	4.37308e+09	71.8675	281.745	1270.94	6143.43	30940.1	160296	848403	-1.0353
CHEMBL2386785	C=C(c1ccc(OC)c(O)c1)c1cc(F)c(F)c(OC)c1F	310.29	'='	47	1	Intermediate growth	0.264119	KM12	0.146543	MSI	0.44815	Training	23	31.99	110.524	392.251	1512.7	6068.01	25029.3	105277	11.13	79.1833	151.131	607.343	1730.4	6224.48	20388	4.302	67.1179	87.5117	402.588	937.924	3305.18	9517.6	38.69	560.446	8958.49	174018	3.49221e+06	7.07742e+07	1.4378e+09	63.5771	246.482	1115.56	5438.99	27696.6	145276	778998	-0.900131
CHEMBL3409052	COc1cc(/C(C#N)=C/c2cc3ccccc3n2Cc2ccc(C#N)cc2)cc(OC)c1OC	449.54	'='	47	1	Intermediate growth	0.264119	KM12	0.146543	MSI	0.44815	Training	37	51.52	173.901	594.589	2227.31	8708.03	35147	145123	18.51	139.13	282.157	1219.88	3827.53	14937.4	54347.8	5.293	104.151	111.745	578.834	1183.26	4377.67	11724.7	80.2	1369.82	27960.7	650026	1.54012e+07	3.66582e+08	8.73388e+09	104.933	413.713	1857.93	8900.93	44309.3	226461	1.18051e+06	-1.33082
CHEMBL3409059	COc1cc(/C(C#N)=C/c2c[nH]c3ccccc23)cc(OC)c1OC	334.4	'='	47	1	Intermediate growth	0.264119	SW620	0.117575	MSS	0.55185	Training	27	37.52	126.222	430.327	1611.95	6320.42	25629	106391	12.21	95.3651	179.295	782.897	2360.03	9142.16	32539.3	3.72	75.127	77.6877	411.925	836.568	3106.71	8315.52	67.27	892.415	15442.2	336397	7.79192e+06	1.84048e+08	4.37334e+09	76.8811	301.07	1354.45	6525.61	32780.9	169588	897205	-1.12718
CHEMBL578229	COc1cc(C)cc(-c2c(-c3ccnc(-c4ccc(N(C)C)cc4)c3)cnn2CC#N)c1	423.56	'='	47.5	1	Intermediate growth	0.264119	KM12	0.146543	MSI	0.44815	Test	35	47.62	164.803	560.231	2101.88	8172.33	32809.7	134621	12.2	118.832	207.282	925.639	2651.05	10091	34330	3.902	100.1	101.768	561.426	1106.98	4261.51	11080.6	66.97	905.496	15467.1	336675	7.79334e+06	1.84046e+08	4.37312e+09	99.7268	399.341	1824.93	8911.46	45209.1	235127	1.24467e+06	-1.33981
CHEMBL4649626	O=C1CC(c2ccccc2)Cc2nc3c(Br)cc(Br)cc3cc21	431.13	'='	47.8	1	Fast growth	0.501217	HCT 116	0.167478	MSI	0.44815	Training	26	37.72	131.251	465.063	1784.48	7093.73	28982.6	120858	10.85	91.4955	168.284	735.604	2135.21	8134.56	27838.8	4.739	79.1206	91.1513	459.274	941.185	3504.62	9237.51	29.96	450.461	5781.8	92481.8	1.53821e+06	2.61003e+07	4.4623e+08	83.0036	433.287	2890.18	22509.6	192287	1.73214e+06	1.60713e+07	-0.672804
CHEMBL2088730	COc1ccc(/C=C\c2cc(OC)c(OC)c(OC)c2)cc1OCC(=O)Nc1nc2ccccc2s1	506.62	'='	48	1	Fast growth	0.501217	HCT 15	0.134129	MSI	0.44815	Training	39	51.55	177.904	584.065	2151.57	8137.23	31859.7	127096	15.25	123.444	197.705	845.31	2178.75	7868.89	24325.3	4.268	107.685	95.9903	553.507	974.243	3755.47	8986.32	116.38	1164.55	13495.5	189849	2.88027e+06	4.53769e+07	7.28771e+08	115.266	463.829	2155.5	10824.8	57129.8	312553	1.7588e+06	-1.60156
CHEMBL3409051	COc1ccc(/C(C#N)=C/c2cc3ccccc3[nH]2)cc1OC	304.37	'='	48	1	Fast growth	0.501217	HT-29	0.199611	MSS	0.55185	Training	25	34.73	116.327	393.777	1458.52	5633.9	22452.5	91453.5	10.49	87.8859	161.703	718.131	2149.47	8389.6	29895.3	3.894	69.2123	73.5478	371.782	747.945	2703.35	7081.16	58.04	843.819	15207.9	335297	7.78745e+06	1.84038e+08	4.37344e+09	70.5164	274.773	1225.79	5840.48	28947.5	147475	767209	-1.02066
CHEMBL3741727	COc1ccc(-c2n[nH]nc2-c2cc(OC)cc(OC)c2)cc1	311.37	'='	48	1	Fast growth	0.501217	HT-29	0.199611	MSS	0.55185	Test	25	32.17	113.018	373.377	1402.66	5415.03	21650.5	88156.6	7.46	75.0826	107.418	486.916	1183.91	4286.92	12701.4	3.222	68.9749	68.1269	371.837	719.599	2687.86	6871.76	69.26	690.137	7519.03	98421.3	1.37722e+06	1.99413e+07	2.93469e+08	72.0168	289.131	1310.21	6335.77	31887.9	165180	875004	-1.10323
CHEMBL3409052	COc1cc(/C(C#N)=C/c2cc3ccccc3n2Cc2ccc(C#N)cc2)cc(OC)c1OC	449.54	'='	48	1	Fast growth	0.501217	HT-29	0.199611	MSS	0.55185	Training	37	51.52	173.901	594.589	2227.31	8708.03	35147	145123	18.51	139.13	282.157	1219.88	3827.53	14937.4	54347.8	5.293	104.151	111.745	578.834	1183.26	4377.67	11724.7	80.2	1369.82	27960.7	650026	1.54012e+07	3.66582e+08	8.73388e+09	104.933	413.713	1857.93	8900.93	44309.3	226461	1.18051e+06	-1.33082
CHEMBL3409052	COc1cc(/C(C#N)=C/c2cc3ccccc3n2Cc2ccc(C#N)cc2)cc(OC)c1OC	449.54	'='	48	1	Intermediate growth	0.264119	SW620	0.117575	MSS	0.55185	Training	37	51.52	173.901	594.589	2227.31	8708.03	35147	145123	18.51	139.13	282.157	1219.88	3827.53	14937.4	54347.8	5.293	104.151	111.745	578.834	1183.26	4377.67	11724.7	80.2	1369.82	27960.7	650026	1.54012e+07	3.66582e+08	8.73388e+09	104.933	413.713	1857.93	8900.93	44309.3	226461	1.18051e+06	-1.33082
CHEMBL3113118	COc1ccc(-c2c(-c3cc(OC)c4c(c3)OCO4)noc2N)cc1	340.36	'='	48.2	1	Fast growth	0.501217	HCT 15	0.134129	MSI	0.44815	Training	28	36.42	131.037	440.549	1678.51	6591.79	26899.2	112111	9.58	88.7218	138.634	603.063	1559.05	5656.3	17577.1	3.942	81.2162	86.5512	457.016	956.384	3568.7	9776.6	88.97	1181.52	21813.4	506279	1.26206e+07	3.23051e+08	8.35772e+09	76.2694	297.535	1330.24	6350.36	31557.8	161351	843031	-1.12854
CHEMBL4777687	COc1ccc(CCN2CCCn3c2nc2ccccc2c3=O)cc1	335.41	'='	48.7	1	Fast growth	0.501217	HCT 116	0.167478	MSI	0.44815	Test	28	39.31	133.316	453.348	1682.65	6505.15	25971.1	106183	8.44	87.7288	123.29	567.471	1375.06	5112.24	15462.1	4.313	79.6936	83.8124	436.606	874.936	3268.55	8638.63	47.36	506.658	6131.48	94377.6	1.55145e+06	2.62246e+07	4.47909e+08	75.0131	290.296	1288.94	6170.91	30971.1	160799	857091	-1.04517
CHEMBL500849	C[C@H]1[C@@H](O[C@@H](C)CO[C@H]2O[C@@H]3O[C@@]4(C)CC[C@H]5[C@H](C)CC[C@@H]([C@H]2C)[C@@]35OO4)O[C@@H]2O[C@@]3(C)CC[C@H]4[C@H](C)CC[C@@H]1[C@@]24OO3	608.85	'='	49	1	Slow growth	0.234664	HCC2998	0.103457	MSS	0.55185	Training	50	72.16	272.61	1059.37	4550.85	20368.4	94232.8	446395	35.52	190.63	549.259	2152.27	8132.78	32606	132794	5.948	166.918	212.986	1170.44	2876.2	11551.6	36447.3	92.3	675.157	4163.87	31452.5	251845	2.14481e+06	1.89945e+07	71.897	269.867	1031.59	4340.19	19029.7	86050.9	397847	-1.79056
CHEMBL505741	C[C@H]1[C@@H](OCC(O)CO[C@@H]2C[C@@H]3CC[C@@H](C)[C@@H]4CC[C@@]5(C)OO[C@@]34[C@H](O2)O5)O[C@@H]2O[C@@]3(C)CC[C@H]4[C@H](C)CC[C@@H]1[C@@]24OO3	610.74	'='	49	1	Fast growth	0.501217	HCT 116	0.167478	MSI	0.44815	Training	50	72.05	270.283	1043.07	4456	19853.3	91527.6	432432	35.7	188.908	540.04	2106.33	7922.74	31678.1	128749	4.793	164.723	200.456	1132.71	2738.55	11088.9	34864.7	112.53	1082.41	12544.6	202228	3.72682e+06	7.28196e+07	1.45618e+09	72.8916	271.403	1035.08	4344.8	19016.6	85865.2	396448	-2.00144
CHEMBL185	O=c1[nH]cc(F)c(=O)[nH]1	130.09	'='	50	1	Slow growth	0.234664	HCC2998	0.103457	MSS	0.55185	Training	9	11.93	39.8481	135.337	493.652	1853.19	7112.3	27737.1	6.31	37.8001	86.951	344.435	1057.96	3813.67	12797.8	-0.708	24.5953	13.5148	113.2	148.261	668.749	1297.62	65.72	856.094	12399.7	195695	3.22909e+06	5.45244e+07	9.3137e+08	22.2665	80.586	342.39	1572.67	7534.79	37021.1	184906	-0.355583
CHEMBL4087065	COc1ccc2c(c1)COCc1cc(OC)c(OC)c(OC)c1-2	316.35	'='	50	1	Fast growth	0.501217	HCT 116	0.167478	MSI	0.44815	Test	25	35.26	119.761	413.891	1571.88	6248.75	25687.1	108186	11.58	80.5034	139.587	562.576	1499.95	5305.91	16659.5	3.018	70.788	71.8359	401.607	817.874	3144.82	8586.51	46.15	282.982	1307.81	7183.65	39045.2	219851	1.25014e+06	68.2796	261.674	1160.73	5546.97	27787.6	144006	765984	-1.13478
CHEMBL2024288	COc1cnc2c(c1)C(=O)c1c-2n(CCCN2CCOCC2)c(=O)c2cc([N+](=O)[O-])ccc12	450.45	'='	50	1	Fast growth	0.501217	HCT 116	0.167478	MSI	0.44815	Training	37	50.56	179.227	625.162	2390.51	9532.97	39353.7	166798	18.71	133.185	262.52	1094.09	3320.69	12676.1	45211.4	3.926	109.446	118.063	635.043	1373.14	5245.68	15069.4	116.8	1777.34	31570.4	634475	1.33661e+07	2.90565e+08	6.47145e+09	91.4787	350.108	1536.86	7273.76	36052.5	184734	971127	-0.640953
CHEMBL4861768	O=C1COCCN1c1ccc(NCc2cn(Cc3ccc(F)cc3)c3ccccc23)cc1	429.5	'='	50	1	Fast growth	0.501217	HCT 116	0.167478	MSI	0.44815	Training	36	50.51	170.989	580.448	2142.63	8225.82	32598.9	132314	11.69	114.049	170.074	764.793	1924.63	7115.3	22030.4	5.299	102.09	103.822	545.717	1065.04	4003.51	10418.1	46.5	517.943	6015.83	93129.7	1.53873e+06	2.60998e+07	4.46567e+08	95.5088	359.221	1566.27	7353.91	36058.4	182035	938923	-1.48845
CHEMBL3793990	N#C/C(=C\c1cc2ccccc2s1)c1ccc2c(c1)OCO2	305.37	'='	50	1	Intermediate growth	0.264119	KM12	0.146543	MSI	0.44815	Training	25	31.98	114.538	372.375	1379.71	5222.03	20573	82641.6	10.49	89.8859	166.863	737.006	2215.19	8638.23	30818.6	4.631	71.4657	81.212	392.146	828.573	2956.84	8018.46	70.49	1119.91	19993.8	411230	8.94749e+06	2.01456e+08	4.63299e+09	73.8027	299.897	1412.55	7178.87	38266.8	211177	1.19781e+06	-0.744303
CHEMBL4087065	COc1ccc2c(c1)COCc1cc(OC)c(OC)c(OC)c1-2	316.38	'='	50	1	Intermediate growth	0.264119	KM12	0.146543	MSI	0.44815	Test	25	35.26	119.761	413.891	1571.88	6248.75	25687.1	108186	11.58	80.5034	139.587	562.576	1499.95	5305.91	16659.5	3.018	70.788	71.8359	401.607	817.874	3144.82	8586.51	46.15	282.982	1307.81	7183.65	39045.2	219851	1.25014e+06	68.2796	261.674	1160.73	5546.97	27787.6	144006	765984	-1.13478
CHEMBL4064611	COc1ccc2c(c1O)COCc1cc(OC)c(OC)c(OC)c1-2	332.38	'='	50	1	Intermediate growth	0.264119	KM12	0.146543	MSI	0.44815	Training	26	36.62	125.611	438.967	1686.29	6786.02	28241.4	120380	12.44	85.243	151.383	607.92	1654.88	5873.4	18707.3	2.612	74.7161	73.9083	428.59	873.197	3408.07	9360.46	66.38	696.235	9714.38	178139	3.51534e+06	7.09072e+07	1.43861e+09	70.8266	272.274	1213.32	5828.7	29366.8	153125	819676	-1.28777
CHEMBL2386779	COc1cc(C(=O)c2cc(OC)c(OC)c(OC)c2)c(OC)cc1F	350.37	'='	50	1	Intermediate growth	0.264119	KM12	0.146543	MSI	0.44815	Training	26	36.22	122.513	425.509	1618.52	6426.51	26290.9	109784	14.81	90.0811	183.329	737.795	2256.51	8497.29	30211.9	3.312	72.9455	78.9332	411.183	855.38	3127.49	8415.86	63.22	576.367	6390.17	94603.4	1.54221e+06	2.6064e+07	4.45607e+08	71.821	274.886	1214.47	5756.55	28497.7	145541	761278	-1.05582
CHEMBL3794295	COc1cc(/C(C#N)=C/c2ccc3c(c2)OCCO3)cc(OC)c1OC	353.4	'='	50	1	Intermediate growth	0.264119	KM12	0.146543	MSI	0.44815	Training	28	39.16	130.871	444.338	1651.89	6403.72	25601.4	104598	16.33	100.786	212.034	844.937	2607.38	9743.04	34603.1	3.788	77.1437	77.5804	412.577	798.141	2954.4	7547.41	69.94	854.946	14871.2	329980	7.72848e+06	1.83451e+08	4.36786e+09	78.4362	303.898	1354.42	6468.59	32219.8	165274	866803	-1.09663
CHEMBL5423568	C#CCN(C)CCCOc1ccc(N(C)C(=O)c2cc(C(C)C)c(O)cc2O)cc1Cl	445	'='	50	1	Intermediate growth	0.264119	KM12	0.146543	MSI	0.44815	Test	32	45.37	152.617	532.615	2009.83	7871.93	31691.2	130157	15.83	105.937	208.623	808.422	2351.54	8452.86	28479.5	5.342	90.1087	106.682	499.716	1073.58	3770.44	10270.9	73.24	1247.49	22275.2	431379	8.46677e+06	1.67302e+08	3.31998e+09	90.368	366.88	1745.4	9006	48858.1	274507	1.58346e+06	-1.66384
CHEMBL4458303	O=c1c2ccccc2n(CC2CO2)c2ccccc12	251.3	'='	50	1	Intermediate growth	0.264119	SW620	0.117575	MSS	0.55185	Training	22	30.75	107.062	377.066	1449.71	5801.57	23954.6	101202	5.88	72.324	106.929	524.888	1358.56	5263.83	16688.5	3.074	65.1881	72.8011	372.8	787.32	2946.09	8171.66	31.23	406.083	5457.71	89484.8	1.51369e+06	2.59034e+07	4.44695e+08	57.8302	221.164	981.053	4678.96	23293.3	119478	627200	-0.771398
CHEMBL4087065	COc1ccc2c(c1)COCc1cc(OC)c(OC)c(OC)c1-2	316.38	'='	50	1	Intermediate growth	0.264119	SW620	0.117575	MSS	0.55185	Training	25	35.26	119.761	413.891	1571.88	6248.75	25687.1	108186	11.58	80.5034	139.587	562.576	1499.95	5305.91	16659.5	3.018	70.788	71.8359	401.607	817.874	3144.82	8586.51	46.15	282.982	1307.81	7183.65	39045.2	219851	1.25014e+06	68.2796	261.674	1160.73	5546.97	27787.6	144006	765984	-1.13478
CHEMBL4064611	COc1ccc2c(c1O)COCc1cc(OC)c(OC)c(OC)c1-2	332.38	'='	50	1	Intermediate growth	0.264119	SW620	0.117575	MSS	0.55185	Training	26	36.62	125.611	438.967	1686.29	6786.02	28241.4	120380	12.44	85.243	151.383	607.92	1654.88	5873.4	18707.3	2.612	74.7161	73.9083	428.59	873.197	3408.07	9360.46	66.38	696.235	9714.38	178139	3.51534e+06	7.09072e+07	1.43861e+09	70.8266	272.274	1213.32	5828.7	29366.8	153125	819676	-1.28777
CHEMBL5423568	C#CCN(C)CCCOc1ccc(N(C)C(=O)c2cc(C(C)C)c(O)cc2O)cc1Cl	445	'='	50	1	Intermediate growth	0.264119	SW620	0.117575	MSS	0.55185	Test	32	45.37	152.617	532.615	2009.83	7871.93	31691.2	130157	15.83	105.937	208.623	808.422	2351.54	8452.86	28479.5	5.342	90.1087	106.682	499.716	1073.58	3770.44	10270.9	73.24	1247.49	22275.2	431379	8.46677e+06	1.67302e+08	3.31998e+09	90.368	366.88	1745.4	9006	48858.1	274507	1.58346e+06	-1.66384
CHEMBL450309	COc1cc2c(cc1OCCCN1CCN(CCCOc3cc4c(cc3OC)C(=O)N3CC(F)C[C@H]3C=N4)CC1)N=C[C@@H]1CC(F)CN1C2=O	694.86	'<'	50	1	Intermediate growth	0.264119	SW620	0.117575	MSS	0.55185	Training	56	79.92	274.419	956.377	3616.78	14214.9	57502.1	237563	34.39	195.836	423.257	1595.52	4930.43	17765.1	62056.9	5.91	161.952	152.93	866.369	1616.11	6163.17	15494.2	108.74	1079.92	12570.5	189524	3.09952e+06	5.23464e+07	8.94167e+08	134.185	495.705	2114.05	9698.42	46576	231180	1.17719e+06	-2.15568
CHEMBL578229	COc1cc(C)cc(-c2c(-c3ccnc(-c4ccc(N(C)C)cc4)c3)cnn2CC#N)c1	423.52	'='	50.1	1	Fast growth	0.501217	HCT 116	0.167478	MSI	0.44815	Training	35	47.62	164.803	560.231	2101.88	8172.33	32809.7	134621	12.2	118.832	207.282	925.639	2651.05	10091	34330	3.902	100.1	101.768	561.426	1106.98	4261.51	11080.6	66.97	905.496	15467.1	336675	7.79334e+06	1.84046e+08	4.37312e+09	99.7268	399.341	1824.93	8911.46	45209.1	235127	1.24467e+06	-1.33981
CHEMBL67	COc1ccc(/C=C\c2cc(OC)c(OC)c(OC)c2)cc1O	316.38	'='	50.12	1	Slow growth	0.234664	HCC2998	0.103457	MSS	0.55185	Training	24	33.58	111.006	376.032	1392.25	5370.38	21323.9	86386.1	10.04	73.3014	117.906	474.046	1166.4	3980.74	11486.6	3.488	64.8098	66.6941	342.63	663.244	2390.71	6022.04	57.15	643.639	9450.42	176720	3.50753e+06	7.08616e+07	1.4383e+09	70.229	275.356	1237.17	5964.75	30041.6	155982	828421	-1.29846
CHEMBL2440593	CCN(CC)c1ccc(/C=N/NC(=O)c2ccccc2Nc2ccnc(C(F)(F)F)c2)c(O)c1	471.53	'='	50.12	1	Fast growth	0.501217	HCT 15	0.134129	MSI	0.44815	Test	36	49.18	169.211	588.709	2259.44	9025.89	37278.1	157533	15.43	119.142	234.847	1056.81	3486.81	14366.3	56087.2	6.165	102.453	124.093	601.123	1351.78	4960.03	14208.3	89.85	1182.66	17198.4	295018	5.37736e+06	1.01207e+08	1.93974e+09	95.4847	366.563	1627.4	7775.29	38747.8	198583	1.03871e+06	-1.56475
CHEMBL4799738	Cn1cc(-c2ccc3c(Nc4cccc(NC(=O)Nc5cccc(F)c5)c4)ncnc3c2)cn1	453.52	'='	50.3	1	Slow growth	0.234664	COLO 205	0.131207	MSS	0.55185	Training	38	51.16	176.808	592.194	2176.61	8252.7	32208	128274	7.86	116.483	146.496	730.905	1655.74	6215.11	17827.5	2.937	107.858	91.6274	554.105	937.164	3742.54	8726.78	96.76	892.979	8978.97	116959	1.74439e+06	2.81128e+07	4.70219e+08	108.607	429.104	1959.06	9615.21	49202.1	258782	1.38871e+06	-1.49978
CHEMBL1987575	O=C1NC2C(CC(O)C(O)C2O)c2cc3c(c(O)c21)OCO3	309.3	'='	50.5	1	Slow growth	0.234664	COLO 205	0.131207	MSS	0.55185	Training	25	35.79	129.396	477.169	1904.01	7895.15	33680	146697	16.46	95.4162	230.489	888.448	2943.84	10956.8	39885.9	-1.063	79.5189	58.9857	442.527	772.759	3334.72	8431.06	128.48	2163.95	39819.8	778644	1.54649e+07	3.0918e+08	6.20212e+09	56.3034	211.111	917.958	4315.84	21274.8	108431	566842	-1.55485
CHEMBL4570069	CNCCn1c(=O)c2cc(OC)c(OC)cc2c2ccc3cc4c(cc3c21)OCO4	406.47	'='	50.8	1	Fast growth	0.501217	HT-29	0.199611	MSS	0.55185	Training	34	47.46	166.333	582.158	2233.89	8950.91	37072.4	157289	11.16	112.619	163.539	756.243	1853.48	6955.3	21145.5	4.585	101.385	113.565	599.486	1319.08	4971.31	14306.1	70.95	642.233	6740.83	97200.8	1.56241e+06	2.62508e+07	4.47772e+08	91.7638	352.639	1575.92	7595	38367.3	200431	1.0742e+06	-1.29322
CHEMBL4172358	COc1ccc(-c2nocc2-c2cc(OC)c(OC)c(OC)c2)cc1	341.39	'='	50.9	1	Intermediate growth	0.264119	SW620	0.117575	MSS	0.55185	Test	27	35.02	123.077	410.625	1558.37	6109.43	24845.9	103068	9.18	82.5618	125.01	551.682	1397.33	5052.54	15405.5	3.83	75.0389	77.3682	414.671	843.747	3143.03	8397.01	62.95	498.479	3987.29	41068.1	475404	5.91817e+06	7.63124e+07	74.6599	289.558	1284.04	6081.74	30009.7	152474	792146	-1.11006
CHEMBL3409062	COc1ccc2[nH]cc(/C=C(\C#N)c3cc(OC)c(OC)c(OC)c3)c2c1	364.43	'='	51	1	Slow growth	0.234664	COLO 205	0.131207	MSS	0.55185	Training	29	40.31	136.116	466.697	1755.9	6901.75	27993.1	116032	13.93	102.844	196.887	839.663	2516.25	9612.59	33894	3.635	80.9901	83.7696	447.475	908.179	3364.56	8963.36	76.5	941.012	15700.1	337801	7.7997e+06	1.84091e+08	4.37359e+09	81.8947	320.059	1438.62	6924.09	34744.2	179545	948794	-1.22923
CHEMBL4852084	C[C@]12CC[C@H](O[C@@H]3O[C@H](CO)[C@@H](O)[C@H](O)[C@H]3O)C=C1CC[C@@H]1[C@@H]2[C@@H](O)C[C@]2(C)[C@@H](c3ccc(=O)oc3)CC[C@]12O	562.72	'='	51	1	Intermediate growth	0.264119	SW620	0.117575	MSS	0.55185	Training	45	63.9	239.183	916.57	3911.72	17467.4	81306.6	389768	30.77	172.221	477.494	1903.05	7114.35	28842.7	118210	-0.196	147.186	149.896	963.281	2219.93	9444.15	30175.4	170.05	3062.43	56854.8	1.12253e+06	2.24366e+07	4.50824e+08	9.08171e+09	81.4568	306.166	1256.07	5597.89	26039.8	124744	610141	-2.78155
CHEMBL4276891	C#C[C@@]1(O)[C@@H](CO)O[C@@H](n2cc(Cl)c3c(N)ncnc32)[C@@H]1O	324.75	'='	51.3	1	Intermediate growth	0.264119	SW620	0.117575	MSS	0.55185	Training	24	34.13	122.783	460.037	1894.54	8205.14	36881.9	170310	10.86	84.4916	183.564	803.208	2767.88	11474.8	46083.9	-0.52	76.3648	68.8894	478.036	996.175	4237.79	12170.4	126.65	2195.65	44657.8	989128	2.26543e+07	5.2985e+08	1.26e+10	61.4031	266.49	1311.05	6957.94	38682.6	221978	1.3034e+06	-1.51648
CHEMBL4570069	CNCCn1c(=O)c2cc(OC)c(OC)cc2c2ccc3cc4c(cc3c21)OCO4	406.44	'='	51.5	1	Fast growth	0.501217	HCT 116	0.167478	MSI	0.44815	Test	34	47.46	166.333	582.158	2233.89	8950.91	37072.4	157289	11.16	112.619	163.539	756.243	1853.48	6955.3	21145.5	4.585	101.385	113.565	599.486	1319.08	4971.31	14306.1	70.95	642.233	6740.83	97200.8	1.56241e+06	2.62508e+07	4.47772e+08	91.7638	352.639	1575.92	7595	38367.3	200431	1.0742e+06	-1.29322
CHEMBL4643080	O=C1CC(c2ccccc2)Cc2nc3ccc(Br)cc3cc21	352.23	'='	51.5	1	Fast growth	0.501217	HCT 116	0.167478	MSI	0.44815	Training	25	35.83	123.679	432.572	1640.78	6452.42	26101	107814	9.37	85.3051	150.162	673.443	1937.19	7473.17	25646.7	3.941	74.2952	78.8226	413.12	802.317	3029.56	7700.65	29.96	446.461	5775.8	92453.8	1.5381e+06	2.60996e+07	4.46225e+08	74.3082	346.494	2032.75	14128.4	110878	944254	8.46205e+06	-0.735622
CHEMBL3403514	Cc1nc(N(C)c2ccc3occc3c2)c2cc(C)oc2n1	293.35	'='	51.9	1	Fast growth	0.501217	HT-29	0.199611	MSS	0.55185	Training	25	29.41	115.225	375.781	1446.2	5579.5	22469.7	91962.6	3.03	76.2649	79.0073	441.279	877.51	3385.59	8880.6	4.154	75.433	89.9287	442.472	970.436	3573.78	10006	55.3	416.311	2744.23	20146.4	150513	1.15183e+06	8.94648e+06	62.0901	242.826	1095.82	5315.3	26901.4	140124	745335	-0.711254
CHEMBL4866957	C[C@]12C[C@H](O)[C@H]3[C@@H](CCC4=C[C@@H](O[C@@H]5O[C@H](CO)[C@@H](O)[C@H](O)[C@H]5O)CC[C@@]43CO)[C@@]1(O)CC[C@@H]2c1ccc(=O)oc1	578.72	'='	52	1	Slow growth	0.234664	HCC2998	0.103457	MSS	0.55185	Training	46	65.27	243.049	927.104	3948.32	17625.5	82098.4	394040	31.16	174.101	474.493	1885.52	6993.91	28243.8	115247	-1.054	149.201	144.222	965.662	2174.93	9352.89	29597.9	190.28	3473.68	65194.7	1.29166e+06	2.58667e+07	5.20386e+08	1.04924e+10	84.0576	314.463	1285.63	5718.87	26598.8	127560	625094	-3.03292
CHEMBL1090207	Cc1c2c(nn1C(=O)c1nn(-c3ccc(Cl)cc3)cc1O)-c1ccccc1CC2	404.88	'='	52	1	Fast growth	0.501217	HCT 15	0.134129	MSI	0.44815	Test	33	43.77	160.002	548.938	2105.85	8321.5	34000.3	141872	11.11	112.608	185.23	840.528	2337.21	8912.09	30015.6	3.453	100.147	98.2345	568.179	1103.15	4348.09	11315.1	72.94	1023.36	15495.9	274676	5.1148e+06	9.77133e+07	1.89258e+09	87.5465	358.712	1690.65	8614.86	46164.7	256701	1.46929e+06	-1.01143
CHEMBL2295982	COc1ccc(OC)c(/C=C/C(=O)N/N=C/c2ccc(Cl)cc2)c1	344.82	'='	52.2	1	Intermediate growth	0.264119	KM12	0.146543	MSI	0.44815	Training	25	33.77	111.683	365.127	1317.21	4902.35	18756	73007.2	12.15	80.0895	145.97	583.46	1604.15	5660.9	17917.4	4.718	65.7805	71.2862	332.854	646.114	2210.36	5462.56	59.92	663.668	8047.94	118269	1.85673e+06	3.01816e+07	4.99833e+08	77.0494	315.225	1490.07	7633.69	41201.9	230930	1.33237e+06	-1.13453
CHEMBL3105440	COc1ccc(-c2cnnn2-c2cc(OC)c3c(c2)OCO3)cc1	325.35	'='	53	1	Slow growth	0.234664	COLO 205	0.131207	MSS	0.55185	Training	27	34.9	124.741	413.039	1556.53	6038.49	24341.6	100103	8.43	83.3993	119.713	538.234	1314.91	4771.18	14223.9	2.451	77.2578	65.579	414.651	739.979	2993.76	7335.87	67.63	524.898	4259.22	43267.2	490682	5.97536e+06	7.55967e+07	74.7122	306.53	1452.2	7497.76	41192.2	237793	1.42933e+06	-0.96541
CHEMBL4852084	C[C@]12CC[C@H](O[C@@H]3O[C@H](CO)[C@@H](O)[C@H](O)[C@H]3O)C=C1CC[C@@H]1[C@@H]2[C@@H](O)C[C@]2(C)[C@@H](c3ccc(=O)oc3)CC[C@]12O	562.72	'='	53	1	Fast growth	0.501217	HCT 15	0.134129	MSI	0.44815	Training	45	63.9	239.183	916.57	3911.72	17467.4	81306.6	389768	30.77	172.221	477.494	1903.05	7114.35	28842.7	118210	-0.196	147.186	149.896	963.281	2219.93	9444.15	30175.4	170.05	3062.43	56854.8	1.12253e+06	2.24366e+07	4.50824e+08	9.08171e+09	81.4568	306.166	1256.07	5597.89	26039.8	124744	610141	-2.78155
CHEMBL4777687	COc1ccc(CCN2CCCn3c2nc2ccccc2c3=O)cc1	335.44	'='	53.1	1	Slow growth	0.234664	COLO 205	0.131207	MSS	0.55185	Test	28	39.31	133.316	453.348	1682.65	6505.15	25971.1	106183	8.44	87.7288	123.29	567.471	1375.06	5112.24	15462.1	4.313	79.6936	83.8124	436.606	874.936	3268.55	8638.63	47.36	506.658	6131.48	94377.6	1.55145e+06	2.62246e+07	4.47909e+08	75.0131	290.296	1288.94	6170.91	30971.1	160799	857091	-1.04517
CHEMBL3751943	COc1cc(-c2nn(C)nc2-c2cc3ccccc3s2)cc(OC)c1OC	381.49	'='	54	1	Intermediate growth	0.264119	KM12	0.146543	MSI	0.44815	Training	30	36.44	137.099	442.462	1680.93	6483.04	26164.9	107672	7.86	93.2426	127.882	605.422	1459.36	5424.38	16284.4	3.523	87.4564	87.0286	490.278	970.235	3762.03	9951.41	86.64	829.157	8570	105506	1.40035e+06	1.94537e+07	2.77281e+08	87.0309	360.673	1698.74	8639.32	46150.7	255675	1.45728e+06	-1.04732
CHEMBL1987575	O=C1NC2C(CC(O)C(O)C2O)c2cc3c(c(O)c21)OCO3	309.3	'='	54.5	1	Intermediate growth	0.264119	SW620	0.117575	MSS	0.55185	Training	25	35.79	129.396	477.169	1904.01	7895.15	33680	146697	16.46	95.4162	230.489	888.448	2943.84	10956.8	39885.9	-1.063	79.5189	58.9857	442.527	772.759	3334.72	8431.06	128.48	2163.95	39819.8	778644	1.54649e+07	3.0918e+08	6.20212e+09	56.3034	211.111	917.958	4315.84	21274.8	108431	566842	-1.55485
CHEMBL1806959	CC(C)CCC[C@@H](C)[C@H]1CC[C@H]2C3=CC[C@@H]4C(=O)C=CC(=O)[C@@H]4[C@@H]3CC[C@]12C	382.59	'='	55	1	Fast growth	0.501217	HCT 116	0.167478	MSI	0.44815	Training	31	46.26	163.279	611.193	2489.34	10643.9	47251.3	215980	25.04	121.445	346.903	1323.97	4905.88	19276.4	76835.2	4.029	96.514	111.647	607.461	1387.32	5522.88	16814.8	34.14	676.77	10236.7	175300	3.00663e+06	5.16842e+07	8.88608e+08	57.8662	220.333	908.45	4083.63	19265.4	94054.7	470728	-1.14645
CHEMBL2386779	COc1cc(C(=O)c2cc(OC)c(OC)c(OC)c2)c(OC)cc1F	350.37	'='	55	1	Fast growth	0.501217	HCT 15	0.134129	MSI	0.44815	Test	26	36.22	122.513	425.509	1618.52	6426.51	26290.9	109784	14.81	90.0811	183.329	737.795	2256.51	8497.29	30211.9	3.312	72.9455	78.9332	411.183	855.38	3127.49	8415.86	63.22	576.367	6390.17	94603.4	1.54221e+06	2.6064e+07	4.45607e+08	71.821	274.886	1214.47	5756.55	28497.7	145541	761278	-1.05582
CHEMBL3751943	COc1cc(-c2nn(C)nc2-c2cc3ccccc3s2)cc(OC)c1OC	381.49	'='	55	1	Fast growth	0.501217	HT-29	0.199611	MSS	0.55185	Training	30	36.44	137.099	442.462	1680.93	6483.04	26164.9	107672	7.86	93.2426	127.882	605.422	1459.36	5424.38	16284.4	3.523	87.4564	87.0286	490.278	970.235	3762.03	9951.41	86.64	829.157	8570	105506	1.40035e+06	1.94537e+07	2.77281e+08	87.0309	360.673	1698.74	8639.32	46150.7	255675	1.45728e+06	-1.04732
CHEMBL1818812	CC(C)C[C@@H]1O[C@@H](O[C@H]2CC[C@@]3(C)[C@H](CC[C@@H]4[C@@H]3CC[C@]3(C)[C@@H](C5=CC(=O)OC5)CC[C@]43O)C2)CC[C@H]1O	530.82	'='	55.9	1	Intermediate growth	0.264119	KM12	0.146543	MSI	0.44815	Training	43	64.57	233.169	899.541	3790.06	16823.2	77760.5	371066	32.66	164.656	473.092	1820.53	6847.16	27400.4	112019	4.551	139.113	173.451	944.694	2384.25	9664.05	32106.3	85.22	1373.68	22901.3	437068	8.54558e+06	1.68853e+08	3.35422e+09	70.142	261.343	1031.55	4465.63	20274.2	95416.7	461294	-2.00539
CHEMBL3105440	COc1ccc(-c2cnnn2-c2cc(OC)c3c(c2)OCO3)cc1	325.35	'='	56	1	Intermediate growth	0.264119	SW620	0.117575	MSS	0.55185	Training	27	34.9	124.741	413.039	1556.53	6038.49	24341.6	100103	8.43	83.3993	119.713	538.234	1314.91	4771.18	14223.9	2.451	77.2578	65.579	414.651	739.979	2993.76	7335.87	67.63	524.898	4259.22	43267.2	490682	5.97536e+06	7.55967e+07	74.7122	306.53	1452.2	7497.76	41192.2	237793	1.42933e+06	-0.96541
CHEMBL1171057	COc1cc(-c2nc3ccccc3s2)ccc1OCCCCCOc1cc2c(cc1OC)C(=O)N1CCC[C@H]1C=N2	571.75	'='	56.23	1	Intermediate growth	0.264119	SW620	0.117575	MSS	0.55185	Test	46	62.24	216.26	719.469	2673.24	10257.1	40834	166157	19.99	148.331	256.251	1060.25	2931.12	10753	35554.9	6.192	130.244	121.707	683.241	1268.74	4850.78	12183.9	110.72	1151.48	13330	188123	2.85224e+06	4.48638e+07	7.19222e+08	122.411	479.014	2175	10739.2	56037.9	304584	1.70967e+06	-1.61701
CHEMBL1652180	Nc1nn(C(=O)Nc2ccc(Cc3ccccc3)cc2)c2ccc(Cl)cc12	376.87	'='	56.5	1	Intermediate growth	0.264119	SW620	0.117575	MSS	0.55185	Training	30	40.73	141.377	475.838	1764.86	6742.07	26536.5	106579	7.39	94.6185	128.342	622.221	1496.19	5653.4	17035.8	4.02	86.4238	83.7446	456.539	833.358	3184.12	7779.81	72.94	1237.15	24422.6	564638	1.37519e+07	3.44026e+08	8.73836e+09	89.0039	362.892	1716.63	8786.28	47261.2	263473	1.51044e+06	-1.21157
CHEMBL1987575	O=C1NC2C(CC(O)C(O)C2O)c2cc3c(c(O)c21)OCO3	309.3	'='	57.2	1	Slow growth	0.234664	HCC2998	0.103457	MSS	0.55185	Training	25	35.79	129.396	477.169	1904.01	7895.15	33680	146697	16.46	95.4162	230.489	888.448	2943.84	10956.8	39885.9	-1.063	79.5189	58.9857	442.527	772.759	3334.72	8431.06	128.48	2163.95	39819.8	778644	1.54649e+07	3.0918e+08	6.20212e+09	56.3034	211.111	917.958	4315.84	21274.8	108431	566842	-1.55485
CHEMBL4295176	C#C[C@@]1(O)[C@@H](CO)O[C@@H](n2cc(I)c3c(N)ncnc32)[C@@H]1O	416.2	'='	57.2	1	Intermediate growth	0.264119	SW620	0.117575	MSS	0.55185	Training	24	34.5	124.2	466.34	1923.47	8339.59	37508.4	173240	10.59	83.7221	180.294	791.739	2725.87	11327.4	45558	-0.074	77.2431	72.8849	491.062	1043.86	4403.4	12767.8	126.65	2195.65	44657.8	989128	2.26543e+07	5.2985e+08	1.26e+10	69.6148	430.137	3944.68	46498.4	615684	8.53636e+06	1.20421e+08	-1.51605
CHEMBL4172358	COc1ccc(-c2nocc2-c2cc(OC)c(OC)c(OC)c2)cc1	341.39	'='	57.54	1	Slow growth	0.234664	COLO 205	0.131207	MSS	0.55185	Test	27	35.02	123.077	410.625	1558.37	6109.43	24845.9	103068	9.18	82.5618	125.01	551.682	1397.33	5052.54	15405.5	3.83	75.0389	77.3682	414.671	843.747	3143.03	8397.01	62.95	498.479	3987.29	41068.1	475404	5.91817e+06	7.63124e+07	74.6599	289.558	1284.04	6081.74	30009.7	152474	792146	-1.11006
CHEMBL2088730	COc1ccc(/C=C\c2cc(OC)c(OC)c(OC)c2)cc1OCC(=O)Nc1nc2ccccc2s1	506.62	'='	58	1	Intermediate growth	0.264119	KM12	0.146543	MSI	0.44815	Training	39	51.55	177.904	584.065	2151.57	8137.23	31859.7	127096	15.25	123.444	197.705	845.31	2178.75	7868.89	24325.3	4.268	107.685	95.9903	553.507	974.243	3755.47	8986.32	116.38	1164.55	13495.5	189849	2.88027e+06	4.53769e+07	7.28771e+08	115.266	463.829	2155.5	10824.8	57129.8	312553	1.7588e+06	-1.60156
CHEMBL3403514	Cc1nc(N(C)c2ccc3occc3c2)c2cc(C)oc2n1	293.35	'='	58.4	1	Intermediate growth	0.264119	KM12	0.146543	MSI	0.44815	Training	25	29.41	115.225	375.781	1446.2	5579.5	22469.7	91962.6	3.03	76.2649	79.0073	441.279	877.51	3385.59	8880.6	4.154	75.433	89.9287	442.472	970.436	3573.78	10006	55.3	416.311	2744.23	20146.4	150513	1.15183e+06	8.94648e+06	62.0901	242.826	1095.82	5315.3	26901.4	140124	745335	-0.711254
CHEMBL3403514	Cc1nc(N(C)c2ccc3occc3c2)c2cc(C)oc2n1	293.35	'='	58.8	1	Intermediate growth	0.264119	SW620	0.117575	MSS	0.55185	Training	25	29.41	115.225	375.781	1446.2	5579.5	22469.7	91962.6	3.03	76.2649	79.0073	441.279	877.51	3385.59	8880.6	4.154	75.433	89.9287	442.472	970.436	3573.78	10006	55.3	416.311	2744.23	20146.4	150513	1.15183e+06	8.94648e+06	62.0901	242.826	1095.82	5315.3	26901.4	140124	745335	-0.711254
CHEMBL3793693	COc1ccc(/C=C(\C#N)c2ccc3c(c2)OCO3)cc1	279.31	'='	60	1	Fast growth	0.501217	HT-29	0.199611	MSS	0.55185	Test	23	32.04	106.71	358.707	1315.95	5028.31	19797.1	79562.3	12.21	83.3651	172.455	711.772	2221.41	8482.66	30553	3.821	63.2071	67.1503	332.474	661.666	2345.07	6012.61	51.48	755.753	14355.2	327243	7.71379e+06	1.83371e+08	4.36743e+09	66.2688	258.997	1164.02	5605.19	28120	145081	764257	-0.843619
CHEMBL3105440	COc1ccc(-c2cnnn2-c2cc(OC)c3c(c2)OCO3)cc1	325.35	'='	60	1	Intermediate growth	0.264119	KM12	0.146543	MSI	0.44815	Training	27	34.9	124.741	413.039	1556.53	6038.49	24341.6	100103	8.43	83.3993	119.713	538.234	1314.91	4771.18	14223.9	2.451	77.2578	65.579	414.651	739.979	2993.76	7335.87	67.63	524.898	4259.22	43267.2	490682	5.97536e+06	7.55967e+07	74.7122	306.53	1452.2	7497.76	41192.2	237793	1.42933e+06	-0.96541
CHEMBL3359969	CCOC(=O)c1cc(C(=O)c2cc(OC)c(OC)c(OC)c2)n2c(C)cccc12	397.46	'='	60	1	Intermediate growth	0.264119	KM12	0.146543	MSI	0.44815	Training	31	43.2	148.32	517.611	1978.76	7909.92	32691.2	138398	16.49	110.329	224.108	951.242	3001.62	11726.7	42972.9	4.883	89.9625	104.782	524.932	1172.14	4322.01	12495.8	75.47	847.638	11302.9	181313	3.04837e+06	5.20791e+07	8.94039e+08	78.048	295.561	1277.8	5939.92	28894.5	145229	748400	-1.13297
CHEMBL5426666	C#CCN(C)CCCOc1ccc(N(CC)C(=O)c2cc(C(C)C)c(O)cc2O)cc1Cl	459.03	'='	60	1	Intermediate growth	0.264119	KM12	0.146543	MSI	0.44815	Training	33	46.91	156.988	544.847	2050.04	8019.12	32280.1	132669	16.51	108.399	212.178	822.214	2389.24	8592.94	28986.1	6.039	92.5191	110.276	513.879	1111.43	3910.41	10734.6	73.24	1249.49	22278.4	431393	8.46683e+06	1.67302e+08	3.31998e+09	91.5682	367.137	1731.47	8879.21	47961.9	268651	1.54637e+06	-1.70322
CHEMBL1171057	COc1cc(-c2nc3ccccc3s2)ccc1OCCCCCOc1cc2c(cc1OC)C(=O)N1CCC[C@H]1C=N2	571.75	'='	60.26	1	Slow growth	0.234664	COLO 205	0.131207	MSS	0.55185	Test	46	62.24	216.26	719.469	2673.24	10257.1	40834	166157	19.99	148.331	256.251	1060.25	2931.12	10753	35554.9	6.192	130.244	121.707	683.241	1268.74	4850.78	12183.9	110.72	1151.48	13330	188123	2.85224e+06	4.48638e+07	7.19222e+08	122.411	479.014	2175	10739.2	56037.9	304584	1.70967e+06	-1.61701
CHEMBL4570069	CNCCn1c(=O)c2cc(OC)c(OC)cc2c2ccc3cc4c(cc3c21)OCO4	406.47	'='	60.5	1	Slow growth	0.234664	COLO 205	0.131207	MSS	0.55185	Training	34	47.46	166.333	582.158	2233.89	8950.91	37072.4	157289	11.16	112.619	163.539	756.243	1853.48	6955.3	21145.5	4.585	101.385	113.565	599.486	1319.08	4971.31	14306.1	70.95	642.233	6740.83	97200.8	1.56241e+06	2.62508e+07	4.47772e+08	91.7638	352.639	1575.92	7595	38367.3	200431	1.0742e+06	-1.29322
CHEMBL509526	C=C1[C@@H](OCCCO[C@H]2O[C@@H]3O[C@@]4(C)CC[C@H]5[C@H](C)CC[C@@H](C2=C)[C@@]35OO4)O[C@@H]2O[C@@]3(C)CC[C@H]4[C@H](C)CC[C@@H]1[C@@]24OO3	604.81	'='	62	1	Intermediate growth	0.264119	SW620	0.117575	MSS	0.55185	Training	50	71.56	268.855	1035.81	4427.93	19771.8	91435.6	433470	35.1	189.426	543.543	2138.12	8114.29	32699.2	133873	5.01	164.542	196.08	1128.16	2682.96	10951.4	34011.4	92.3	673.157	4144.02	31312.4	250883	2.13837e+06	1.89518e+07	79.2624	304.432	1222.88	5405.87	25046.2	120122	590577	-1.84484
CHEMBL1818694	CC(C)[C@@H]1O[C@@H](O[C@H]2CC[C@@]3(C)[C@H](CC[C@@H]4[C@@H]3CC[C@]3(C)[C@@H](C5=CC(=O)OC5)CC[C@]43O)C2)CC[C@H]1O	516.79	'='	62.2	1	Fast growth	0.501217	HCT 15	0.134129	MSI	0.44815	Training	42	63.03	228.798	886.649	3753.98	16745.5	77748.4	372366	31.98	162.194	468.697	1812.76	6854.83	27533.8	112865	4.193	137.052	170.139	937.758	2378.4	9683.8	32273	85.22	1371.68	22901.3	437066	8.54562e+06	1.68854e+08	3.35422e+09	68.7084	257.27	1020.35	4438.43	20243.3	95654.2	463935	-1.94992
CHEMBL2172557	COc1ccc(C2CC(c3ccc4ccccc4c3)=NN2C2=NC(=O)/C(=C3\C(=O)Nc4ccc(Br)cc43)S2)cc1	609.53	'='	62.9	1	Fast growth	0.501217	HCT 15	0.134129	MSI	0.44815	Test	46	60.65	221.927	756.184	2896.01	11371.1	46236.8	191753	24.81	178.552	407.048	1795.01	6342.3	26731.1	110044	6.289	139.144	145.765	788.297	1589.45	6035.8	16005.7	108.66	1323.39	16671.9	247525	3.88424e+06	6.29391e+07	1.03848e+09	137.196	602.561	3264.87	20566.8	146396	1.14825e+06	9.67215e+06	-1.29767
CHEMBL3597732	CCc1cc(/C=C/c2nc3ccccc3s2)cc(CC)c1CC	321.52	'='	63	1	Fast growth	0.501217	HCT 15	0.134129	MSI	0.44815	Training	25	32.8	114.858	372.523	1378.26	5214.64	20539.9	82537.3	6.85	74.2795	97.5448	451.88	1012.42	3647.78	10124.5	4.945	69.9096	75.6024	377.725	762.142	2781.62	7323.2	41.13	549.825	6577.93	90725.7	1.28686e+06	1.8599e+07	2.71585e+08	73.9671	303.327	1462.92	7686.06	42486.6	242959	1.42455e+06	-0.898508
CHEMBL2386779	COc1cc(C(=O)c2cc(OC)c(OC)c(OC)c2)c(OC)cc1F	350.37	'='	63	1	Intermediate growth	0.264119	SW620	0.117575	MSS	0.55185	Training	26	36.22	122.513	425.509	1618.52	6426.51	26290.9	109784	14.81	90.0811	183.329	737.795	2256.51	8497.29	30211.9	3.312	72.9455	78.9332	411.183	855.38	3127.49	8415.86	63.22	576.367	6390.17	94603.4	1.54221e+06	2.6064e+07	4.45607e+08	71.821	274.886	1214.47	5756.55	28497.7	145541	761278	-1.05582
CHEMBL4876715	CCO[C@@H]1C=C2CC[C@@H]3[C@H]([C@@H](O)C[C@]4(C)[C@@H](c5ccc(=O)oc5)CC[C@]34O)[C@@]2(C)CC1	428.62	'='	63	1	Intermediate growth	0.264119	SW620	0.117575	MSS	0.55185	Training	35	49.1	185.248	709.896	3064.88	13886.3	65838.2	321925	22.42	133.074	361.323	1474.37	5545.18	22858.7	94926.6	3.241	114.442	142.199	793.019	2039.57	8370.13	28229.4	79.9	1350.82	22989.7	438660	8.56627e+06	1.69125e+08	3.35827e+09	63.7685	242.274	998.003	4482.02	21048.4	101930	504317	-1.65706
CHEMBL3105440	COc1ccc(-c2cnnn2-c2cc(OC)c3c(c2)OCO3)cc1	325.32	'='	64	1	Fast growth	0.501217	HCT 116	0.167478	MSI	0.44815	Test	27	34.9	124.741	413.039	1556.53	6038.49	24341.6	100103	8.43	83.3993	119.713	538.234	1314.91	4771.18	14223.9	2.451	77.2578	65.579	414.651	739.979	2993.76	7335.87	67.63	524.898	4259.22	43267.2	490682	5.97536e+06	7.55967e+07	74.7122	306.53	1452.2	7497.76	41192.2	237793	1.42933e+06	-0.96541
CHEMBL4570069	CNCCn1c(=O)c2cc(OC)c(OC)cc2c2ccc3cc4c(cc3c21)OCO4	406.47	'='	65.8	1	Intermediate growth	0.264119	SW620	0.117575	MSS	0.55185	Training	34	47.46	166.333	582.158	2233.89	8950.91	37072.4	157289	11.16	112.619	163.539	756.243	1853.48	6955.3	21145.5	4.585	101.385	113.565	599.486	1319.08	4971.31	14306.1	70.95	642.233	6740.83	97200.8	1.56241e+06	2.62508e+07	4.47772e+08	91.7638	352.639	1575.92	7595	38367.3	200431	1.0742e+06	-1.29322
CHEMBL444211	C[C@H]1[C@H](OCCO[C@H]2O[C@@H]3O[C@@]4(C)CC[C@H]5[C@H](C)CC[C@@H]([C@H]2C)[C@@]35OO4)O[C@@H]2O[C@@]3(C)CC[C@H]4[C@H](C)CC[C@@H]1[C@@]24OO3	594.82	'='	67	1	Slow growth	0.234664	HCC2998	0.103457	MSS	0.55185	Training	49	70.62	266.238	1031.57	4430.21	19855.7	92084.6	437477	34.84	186.168	534.244	2097.6	7944.43	31957.8	130577	5.762	162.737	205.855	1141.62	2814.48	11350.7	35975.7	92.3	671.157	4144.02	31306.4	250883	2.13848e+06	1.89531e+07	70.7646	265.371	1010.93	4239.4	18545.7	83764.4	387195	-1.76843
CHEMBL4439096	COc1cc2c(cc1O)oc(=O)c1c2c(Br)c2c3cc(OC)c(O)cc3ccn21	456.25	'='	67	1	Fast growth	0.501217	HCT 116	0.167478	MSI	0.44815	Training	33	43.43	163.136	572.636	2258.67	9150.29	38443	165027	9.04	114.388	159.122	782.838	1875.78	7169.02	21494.8	4.813	103.986	126.371	644.077	1476.79	5560.88	16493.3	93.54	1389.9	23208.9	438221	8.5245e+06	1.67926e+08	3.32872e+09	94.4869	420.554	2368.58	15753.4	119014	985764	8.67629e+06	-1.15284
CHEMBL5218892	CCN(CC)C(=O)C[C@H]1C(=O)Nc2cc(NC(=O)c3c(Cl)c(OC)c(OC)c(OC)c3Br)c(Oc3cc(C)cc(C)c3)cc2C(=O)N1C	746.06	'='	70	1	Fast growth	0.501217	HCT 116	0.167478	MSI	0.44815	Test	51	71.75	249.559	887.329	3428.02	13756.2	56746.1	238826	31.05	189.923	421.072	1674.04	5349.07	20073.3	72312.1	5.323	151.981	157.498	866.653	1740.7	6616.02	17585.8	135.74	1635.64	22620.4	364606	6.1277e+06	1.04602e+08	1.79512e+09	141.246	602.542	3203.39	19963.8	141666	1.11376e+06	9.4283e+06	-1.80398
CHEMBL3793693	COc1ccc(/C=C(\C#N)c2ccc3c(c2)OCO3)cc1	279.31	'='	70	1	Intermediate growth	0.264119	KM12	0.146543	MSI	0.44815	Training	23	32.04	106.71	358.707	1315.95	5028.31	19797.1	79562.3	12.21	83.3651	172.455	711.772	2221.41	8482.66	30553	3.821	63.2071	67.1503	332.474	661.666	2345.07	6012.61	51.48	755.753	14355.2	327243	7.71379e+06	1.83371e+08	4.36743e+09	66.2688	258.997	1164.02	5605.19	28120	145081	764257	-0.843619
CHEMBL3741266	COc1cc(-c2n[nH]nc2-c2ccc3c(c2)OCO3)cc(OC)c1OC	355.38	'='	70	1	Intermediate growth	0.264119	KM12	0.146543	MSI	0.44815	Training	29	37.75	134.807	454.697	1737.1	6859.78	28091.7	117375	10.9	92.041	147.762	631.323	1647.87	5922.19	18376.2	3.253	83.0833	78.8064	458.394	892.658	3449.73	9011.52	87.72	789.33	8062.65	101507	1.39518e+06	2.0048e+07	2.94114e+08	80.2382	318.942	1439.5	6944.4	34930.6	181116	961365	-1.15072
CHEMBL1090207	Cc1c2c(nn1C(=O)c1nn(-c3ccc(Cl)cc3)cc1O)-c1ccccc1CC2	404.88	'='	70	1	Intermediate growth	0.264119	KM12	0.146543	MSI	0.44815	Training	33	43.77	160.002	548.938	2105.85	8321.5	34000.3	141872	11.11	112.608	185.23	840.528	2337.21	8912.09	30015.6	3.453	100.147	98.2345	568.179	1103.15	4348.09	11315.1	72.94	1023.36	15495.9	274676	5.1148e+06	9.77133e+07	1.89258e+09	87.5465	358.712	1690.65	8614.86	46164.7	256701	1.46929e+06	-1.01143
CHEMBL2314124	C/C(=C\C=C\[C@@H]1[C@H]2[C@H](C)[C@@H](O)[C@H](C)C[C@@H]2C=C[C@@H]1C)C(=O)NCc1cccnc1	394.61	'='	70.79	1	Fast growth	0.501217	HCT 15	0.134129	MSI	0.44815	Test	31	45.01	151.599	533.949	2039.58	8126.54	33423.1	140783	18.65	105.443	245.82	929.598	3030.48	11130.4	40107.2	2.776	88.2521	79.3502	465.346	840.178	3281.67	8110.17	62.22	942.074	14675.2	266953	5.04757e+06	9.72191e+07	1.89073e+09	74.4285	289.903	1266.98	5930.66	28871.9	144377	736303	-1.63348
CHEMBL4276891	C#C[C@@]1(O)[C@@H](CO)O[C@@H](n2cc(Cl)c3c(N)ncnc32)[C@@H]1O	324.75	'='	71.2	1	Slow growth	0.234664	COLO 205	0.131207	MSS	0.55185	Training	24	34.13	122.783	460.037	1894.54	8205.14	36881.9	170310	10.86	84.4916	183.564	803.208	2767.88	11474.8	46083.9	-0.52	76.3648	68.8894	478.036	996.175	4237.79	12170.4	126.65	2195.65	44657.8	989128	2.26543e+07	5.2985e+08	1.26e+10	61.4031	266.49	1311.05	6957.94	38682.6	221978	1.3034e+06	-1.51648
CHEMBL3597732	CCc1cc(/C=C/c2nc3ccccc3s2)cc(CC)c1CC	321.49	'='	72	1	Fast growth	0.501217	HCT 116	0.167478	MSI	0.44815	Training	25	32.8	114.858	372.523	1378.26	5214.64	20539.9	82537.3	6.85	74.2795	97.5448	451.88	1012.42	3647.78	10124.5	4.945	69.9096	75.6024	377.725	762.142	2781.62	7323.2	41.13	549.825	6577.93	90725.7	1.28686e+06	1.8599e+07	2.71585e+08	73.9671	303.327	1462.92	7686.06	42486.6	242959	1.42455e+06	-0.898508
CHEMBL3597732	CCc1cc(/C=C/c2nc3ccccc3s2)cc(CC)c1CC	321.52	'='	72	1	Intermediate growth	0.264119	KM12	0.146543	MSI	0.44815	Training	25	32.8	114.858	372.523	1378.26	5214.64	20539.9	82537.3	6.85	74.2795	97.5448	451.88	1012.42	3647.78	10124.5	4.945	69.9096	75.6024	377.725	762.142	2781.62	7323.2	41.13	549.825	6577.93	90725.7	1.28686e+06	1.8599e+07	2.71585e+08	73.9671	303.327	1462.92	7686.06	42486.6	242959	1.42455e+06	-0.898508
CHEMBL3221215	Cc1ccc(S(=O)(=O)N2C/C(=C\c3cc(F)cc(F)c3)C(=O)/C(=C/c3cc(F)cc(F)c3)C2)cc1	501.53	'='	72.1	1	Intermediate growth	0.264119	SW620	0.117575	MSS	0.55185	Test	38	49.51	182.312	628.928	2404.43	9369.04	37505.4	152618	19.77	144.3	332.596	1438.17	5063.14	21219.3	87505.2	5.914	114.588	145.667	680.148	1516.06	5396.03	15151.5	62.83	1154.78	19738	370493	7.02075e+06	1.33965e+08	2.56996e+09	103.89	401.957	1833	9050.58	46658.5	247125	1.33406e+06	-1.04994
CHEMBL1652180	Nc1nn(C(=O)Nc2ccc(Cc3ccccc3)cc2)c2ccc(Cl)cc12	376.87	'='	72.6	1	Intermediate growth	0.264119	KM12	0.146543	MSI	0.44815	Training	30	40.73	141.377	475.838	1764.86	6742.07	26536.5	106579	7.39	94.6185	128.342	622.221	1496.19	5653.4	17035.8	4.02	86.4238	83.7446	456.539	833.358	3184.12	7779.81	72.94	1237.15	24422.6	564638	1.37519e+07	3.44026e+08	8.73836e+09	89.0039	362.892	1716.63	8786.28	47261.2	263473	1.51044e+06	-1.21157
CHEMBL2337946	COc1ccc(C(=O)N2c3ccccc3Sc3ccccc32)cc1N	348.45	'='	73	1	Fast growth	0.501217	HCT 15	0.134129	MSI	0.44815	Training	28	39.73	136.751	476.537	1813.41	7200.19	29547	124223	12.77	106.607	230.638	1070.97	3780.87	16188	66431.7	4.655	81.7768	92.5719	461.534	992.829	3640.07	10221.9	80.86	1414.57	27474	609264	1.43591e+07	3.51715e+08	8.82396e+09	83.6735	344.625	1642.3	8474.43	46064.2	260162	1.51422e+06	-1.09748
CHEMBL2024287	COc1cnc2c(c1)C(=O)c1c-2n(CCCN(C)C)c(=O)c2cc([N+](=O)[O-])ccc12	408.41	'='	74	1	Fast growth	0.501217	HCT 116	0.167478	MSI	0.44815	Training	33	44.62	160.394	567.549	2197.04	8846.41	36795.8	156912	15.63	120.781	239.739	1020.25	3130.31	12089.2	43485.3	3.23	99.3556	113.146	590.133	1319.21	4976.62	14556.6	107.57	1724.74	31312	633090	1.33586e+07	2.90523e+08	6.47121e+09	84.8767	331.565	1483.8	7148.12	35950.3	186244	986531	-0.466641
CHEMBL4858816	CC(=O)OC[C@H]1O[C@@H](O[C@@H]2C=C3CC[C@@H]4[C@H]([C@@H](O)C[C@]5(C)[C@@H](c6ccc(=O)oc6)CC[C@]45O)[C@@]3(C)CC2)[C@H](OC(C)=O)[C@@H](OC(C)=O)[C@@H]1OC(C)=O	730.8	'='	75	1	Fast growth	0.501217	HCT 116	0.167478	MSI	0.44815	Test	57	80.06	293.061	1100.24	4572.25	19884.4	90308.2	423883	46.53	232.069	671.562	2611.08	9631.46	37902.7	150574	2.764	179.421	194.68	1120.92	2571.77	10513.6	33054.3	194.33	2793.34	44747.4	797708	1.46619e+07	2.73592e+08	5.15416e+09	109.804	407.317	1672.57	7430.04	34330.4	162766	785875	-2.34288
CHEMBL2295982	COc1ccc(OC)c(/C=C/C(=O)N/N=C/c2ccc(Cl)cc2)c1	344.8	'='	75	1	Fast growth	0.501217	HCT 116	0.167478	MSI	0.44815	Training	25	33.77	111.683	365.127	1317.21	4902.35	18756	73007.2	12.15	80.0895	145.97	583.46	1604.15	5660.9	17917.4	4.718	65.7805	71.2862	332.854	646.114	2210.36	5462.56	59.92	663.668	8047.94	118269	1.85673e+06	3.01816e+07	4.99833e+08	77.0494	315.225	1490.07	7633.69	41201.9	230930	1.33237e+06	-1.13453
CHEMBL1935538	Cc1ccc(C)c(COc2cc(NC(=O)c3ccc4c(c3)OCO4)ccc2N(C)S(C)(=O)=O)c1	482.56	'='	75.3	1	Fast growth	0.501217	HCT 116	0.167478	MSI	0.44815	Training	37	48.09	176.256	598.779	2265.03	8766.69	34962.4	141844	15.77	131.11	262.189	1141.07	3656.18	14567.4	54969.3	4.643	110.196	127.546	633.301	1372.77	4965	13698.7	102.55	1350.93	21060.4	379015	7.08488e+06	1.34583e+08	2.57805e+09	102.472	396.192	1804.25	8926.26	46328.3	248147	1.35988e+06	-1.41598
CHEMBL53463	COc1cccc2c1C(=O)c1c(O)c3c(c(O)c1C2=O)C[C@@](O)(C(=O)CO)C[C@@H]3O[C@H]1C[C@H](N)[C@H](O)[C@H](C)O1	543.57	'='	76	1	Fast growth	0.501217	HCT 15	0.134129	MSI	0.44815	Training	43	61.51	222.258	831.677	3382.46	14328.1	62519.3	278837	30.29	171.274	446.206	1799.62	6439.65	25638.1	101155	-1.002	136.829	123.44	812.757	1614.63	6618.3	18193.8	206.07	3859.25	75941.9	1.58632e+06	3.40346e+07	7.47365e+08	1.67745e+10	102.2	393.345	1753.89	8484.63	43086.7	226399	1.22097e+06	-2.38425
CHEMBL3409051	COc1ccc(/C(C#N)=C/c2cc3ccccc3[nH]2)cc1OC	304.37	'='	76	1	Intermediate growth	0.264119	KM12	0.146543	MSI	0.44815	Test	25	34.73	116.327	393.777	1458.52	5633.9	22452.5	91453.5	10.49	87.8859	161.703	718.131	2149.47	8389.6	29895.3	3.894	69.2123	73.5478	371.782	747.945	2703.35	7081.16	58.04	843.819	15207.9	335297	7.78745e+06	1.84038e+08	4.37344e+09	70.5164	274.773	1225.79	5840.48	28947.5	147475	767209	-1.02066
CHEMBL578229	COc1cc(C)cc(-c2c(-c3ccnc(-c4ccc(N(C)C)cc4)c3)cnn2CC#N)c1	423.56	'='	76.6	1	Fast growth	0.501217	HCT 15	0.134129	MSI	0.44815	Training	35	47.62	164.803	560.231	2101.88	8172.33	32809.7	134621	12.2	118.832	207.282	925.639	2651.05	10091	34330	3.902	100.1	101.768	561.426	1106.98	4261.51	11080.6	66.97	905.496	15467.1	336675	7.79334e+06	1.84046e+08	4.37312e+09	99.7268	399.341	1824.93	8911.46	45209.1	235127	1.24467e+06	-1.33981
CHEMBL1935538	Cc1ccc(C)c(COc2cc(NC(=O)c3ccc4c(c3)OCO4)ccc2N(C)S(C)(=O)=O)c1	482.6	'='	77.2	1	Fast growth	0.501217	HT-29	0.199611	MSS	0.55185	Training	37	48.09	176.256	598.779	2265.03	8766.69	34962.4	141844	15.77	131.11	262.189	1141.07	3656.18	14567.4	54969.3	4.643	110.196	127.546	633.301	1372.77	4965	13698.7	102.55	1350.93	21060.4	379015	7.08488e+06	1.34583e+08	2.57805e+09	102.472	396.192	1804.25	8926.26	46328.3	248147	1.35988e+06	-1.41598
CHEMBL4461169	O=C1NC2C(CC(O)C(O)C2O)c2cc3c(c(O)c21)OCCO3	323.3	'='	77.7	1	Fast growth	0.501217	HCT 116	0.167478	MSI	0.44815	Training	26	37.33	133.767	490.061	1944.04	8012.7	33997.5	147417	17.14	97.8786	234.883	900.081	2960.17	10969.1	39787.2	-0.926	81.5377	59.8103	448.664	766.827	3333.97	8319.86	128.48	2165.95	39819.8	778565	1.54639e+07	3.0917e+08	6.20204e+09	58.4436	217.699	940.677	4398.15	21568.8	109395	569343	-1.61416
CHEMBL4530780	COc1cc2c(cc1O)oc(=O)c1c2c(C=O)c2c3cc(OC)c(O)cc3ccn21	405.36	'='	78	1	Fast growth	0.501217	HCT 116	0.167478	MSI	0.44815	Test	34	44.22	165.183	576.272	2264.5	9149.89	38365.9	164425	11.11	121.28	179.895	852.754	2108.39	7971.42	24273.6	3.711	105.244	120.396	639.908	1428.02	5437.63	15914.7	110.61	1683.28	28234.1	524302	9.99897e+06	1.93182e+08	3.76133e+09	92.927	365.526	1670.08	8219.64	42294.7	224386	1.21802e+06	-1.26105
CHEMBL4876715	CCO[C@@H]1C=C2CC[C@@H]3[C@H]([C@@H](O)C[C@]4(C)[C@@H](c5ccc(=O)oc5)CC[C@]34O)[C@@]2(C)CC1	428.62	'='	78	1	Fast growth	0.501217	HT-29	0.199611	MSS	0.55185	Training	35	49.1	185.248	709.896	3064.88	13886.3	65838.2	321925	22.42	133.074	361.323	1474.37	5545.18	22858.7	94926.6	3.241	114.442	142.199	793.019	2039.57	8370.13	28229.4	79.9	1350.82	22989.7	438660	8.56627e+06	1.69125e+08	3.35827e+09	63.7685	242.274	998.003	4482.02	21048.4	101930	504317	-1.65706
CHEMBL1806959	CC(C)CCC[C@@H](C)[C@H]1CC[C@H]2C3=CC[C@@H]4C(=O)C=CC(=O)[C@@H]4[C@@H]3CC[C@]12C	382.64	'='	80	1	Slow growth	0.234664	COLO 205	0.131207	MSS	0.55185	Training	31	46.26	163.279	611.193	2489.34	10643.9	47251.3	215980	25.04	121.445	346.903	1323.97	4905.88	19276.4	76835.2	4.029	96.514	111.647	607.461	1387.32	5522.88	16814.8	34.14	676.77	10236.7	175300	3.00663e+06	5.16842e+07	8.88608e+08	57.8662	220.333	908.45	4083.63	19265.4	94054.7	470728	-1.14645
CHEMBL5423568	C#CCN(C)CCCOc1ccc(N(C)C(=O)c2cc(C(C)C)c(O)cc2O)cc1Cl	444.96	'='	80	1	Fast growth	0.501217	HCT 116	0.167478	MSI	0.44815	Training	32	45.37	152.617	532.615	2009.83	7871.93	31691.2	130157	15.83	105.937	208.623	808.422	2351.54	8452.86	28479.5	5.342	90.1087	106.682	499.716	1073.58	3770.44	10270.9	73.24	1247.49	22275.2	431379	8.46677e+06	1.67302e+08	3.31998e+09	90.368	366.88	1745.4	9006	48858.1	274507	1.58346e+06	-1.66384
CHEMBL5426666	C#CCN(C)CCCOc1ccc(N(CC)C(=O)c2cc(C(C)C)c(O)cc2O)cc1Cl	458.99	'='	80	1	Fast growth	0.501217	HCT 116	0.167478	MSI	0.44815	Test	33	46.91	156.988	544.847	2050.04	8019.12	32280.1	132669	16.51	108.399	212.178	822.214	2389.24	8592.94	28986.1	6.039	92.5191	110.276	513.879	1111.43	3910.41	10734.6	73.24	1249.49	22278.4	431393	8.46683e+06	1.67302e+08	3.31998e+09	91.5682	367.137	1731.47	8879.21	47961.9	268651	1.54637e+06	-1.70322
CHEMBL4778357	C=CCN(C(=O)c1cc(C(C)C)c(O)cc1O)c1ccc(Cn2c(=O)[nH]cc(F)c2=O)cc1	453.47	'='	80	1	Fast growth	0.501217	HCT 116	0.167478	MSI	0.44815	Training	35	48.29	166.808	585.635	2229.72	8804.14	35730.5	147901	16.58	125.314	247.236	1025.83	3065.08	11444.4	39496.2	3.686	102.464	108.927	571.886	1163.81	4303.88	11420.7	115.63	1928.92	33317.8	615056	1.15698e+07	2.20212e+08	4.2267e+09	94.4794	366.912	1658.96	8066.59	40875.5	212712	1.12783e+06	-1.56315
CHEMBL53463	COc1cccc2c1C(=O)c1c(O)c3c(c(O)c1C2=O)C[C@@](O)(C(=O)CO)C[C@@H]3O[C@H]1C[C@H](N)[C@H](O)[C@H](C)O1	543.53	'='	80	1	Fast growth	0.501217	HCT 116	0.167478	MSI	0.44815	Training	43	61.51	222.258	831.677	3382.46	14328.1	62519.3	278837	30.29	171.274	446.206	1799.62	6439.65	25638.1	101155	-1.002	136.829	123.44	812.757	1614.63	6618.3	18193.8	206.07	3859.25	75941.9	1.58632e+06	3.40346e+07	7.47365e+08	1.67745e+10	102.2	393.345	1753.89	8484.63	43086.7	226399	1.22097e+06	-2.38425
CHEMBL4087065	COc1ccc2c(c1)COCc1cc(OC)c(OC)c(OC)c1-2	316.38	'='	80	1	Fast growth	0.501217	HCT 15	0.134129	MSI	0.44815	Training	25	35.26	119.761	413.891	1571.88	6248.75	25687.1	108186	11.58	80.5034	139.587	562.576	1499.95	5305.91	16659.5	3.018	70.788	71.8359	401.607	817.874	3144.82	8586.51	46.15	282.982	1307.81	7183.65	39045.2	219851	1.25014e+06	68.2796	261.674	1160.73	5546.97	27787.6	144006	765984	-1.13478
CHEMBL4064611	COc1ccc2c(c1O)COCc1cc(OC)c(OC)c(OC)c1-2	332.38	'='	80	1	Fast growth	0.501217	HCT 15	0.134129	MSI	0.44815	Test	26	36.62	125.611	438.967	1686.29	6786.02	28241.4	120380	12.44	85.243	151.383	607.92	1654.88	5873.4	18707.3	2.612	74.7161	73.9083	428.59	873.197	3408.07	9360.46	66.38	696.235	9714.38	178139	3.51534e+06	7.09072e+07	1.43861e+09	70.8266	272.274	1213.32	5828.7	29366.8	153125	819676	-1.28777
CHEMBL84	CC[C@@]1(O)C(=O)OCc2c1cc1n(c2=O)Cc2cc3c(CN(C)C)c(O)ccc3nc2-1	421.49	'='	80	1	Fast growth	0.501217	HT-29	0.199611	MSS	0.55185	Training	35	49.39	179.901	668.253	2708.76	11464.2	50175.3	225241	17.63	133.118	292.916	1265.19	4275.48	17485.4	69065.6	1.174	112.296	111.99	682.296	1437.65	5808.84	16565.3	104.89	1648.55	28127.8	526131	1.00674e+07	1.94903e+08	3.80116e+09	88.3533	350.456	1604.51	7949.43	41238.7	220648	1.20761e+06	-1.36276
CHEMBL4852084	C[C@]12CC[C@H](O[C@@H]3O[C@H](CO)[C@@H](O)[C@H](O)[C@H]3O)C=C1CC[C@@H]1[C@@H]2[C@@H](O)C[C@]2(C)[C@@H](c3ccc(=O)oc3)CC[C@]12O	562.72	'='	81	1	Fast growth	0.501217	HT-29	0.199611	MSS	0.55185	Training	45	63.9	239.183	916.57	3911.72	17467.4	81306.6	389768	30.77	172.221	477.494	1903.05	7114.35	28842.7	118210	-0.196	147.186	149.896	963.281	2219.93	9444.15	30175.4	170.05	3062.43	56854.8	1.12253e+06	2.24366e+07	4.50824e+08	9.08171e+09	81.4568	306.166	1256.07	5597.89	26039.8	124744	610141	-2.78155
CHEMBL2295982	COc1ccc(OC)c(/C=C/C(=O)N/N=C/c2ccc(Cl)cc2)c1	344.82	'='	81.3	1	Intermediate growth	0.264119	SW620	0.117575	MSS	0.55185	Training	25	33.77	111.683	365.127	1317.21	4902.35	18756	73007.2	12.15	80.0895	145.97	583.46	1604.15	5660.9	17917.4	4.718	65.7805	71.2862	332.854	646.114	2210.36	5462.56	59.92	663.668	8047.94	118269	1.85673e+06	3.01816e+07	4.99833e+08	77.0494	315.225	1490.07	7633.69	41201.9	230930	1.33237e+06	-1.13453
CHEMBL2295982	COc1ccc(OC)c(/C=C/C(=O)N/N=C/c2ccc(Cl)cc2)c1	344.82	'='	83.5	1	Fast growth	0.501217	HCT 15	0.134129	MSI	0.44815	Test	25	33.77	111.683	365.127	1317.21	4902.35	18756	73007.2	12.15	80.0895	145.97	583.46	1604.15	5660.9	17917.4	4.718	65.7805	71.2862	332.854	646.114	2210.36	5462.56	59.92	663.668	8047.94	118269	1.85673e+06	3.01816e+07	4.99833e+08	77.0494	315.225	1490.07	7633.69	41201.9	230930	1.33237e+06	-1.13453
CHEMBL4649626	O=C1CC(c2ccccc2)Cc2nc3c(Br)cc(Br)cc3cc21	431.13	'='	83.9	1	Intermediate growth	0.264119	SW620	0.117575	MSS	0.55185	Training	26	37.72	131.251	465.063	1784.48	7093.73	28982.6	120858	10.85	91.4955	168.284	735.604	2135.21	8134.56	27838.8	4.739	79.1206	91.1513	459.274	941.185	3504.62	9237.51	29.96	450.461	5781.8	92481.8	1.53821e+06	2.61003e+07	4.4623e+08	83.0036	433.287	2890.18	22509.6	192287	1.73214e+06	1.60713e+07	-0.672804
CHEMBL4170692	COc1cc2c(=O)n(CCN(C)C)c3c4cc5c(cc4ccc3c2cc1OC)OCO5	420.47	'='	85.5	1	Fast growth	0.501217	HCT 116	0.167478	MSI	0.44815	Training	35	48.93	172.494	608.975	2345.7	9401.84	38854.9	164242	11.56	116.779	174.403	789.708	1947.05	7221.71	21886	4.824	105.392	121.102	620.936	1368.23	5090.89	14585.4	62.16	577.372	6283.9	94100.5	1.54135e+06	2.61071e+07	4.46784e+08	94.8156	366.067	1645.28	7970.46	40403.3	211347	1.13196e+06	-1.28993
CHEMBL1935538	Cc1ccc(C)c(COc2cc(NC(=O)c3ccc4c(c3)OCO4)ccc2N(C)S(C)(=O)=O)c1	482.6	'='	85.5	1	Intermediate growth	0.264119	KM12	0.146543	MSI	0.44815	Training	37	48.09	176.256	598.779	2265.03	8766.69	34962.4	141844	15.77	131.11	262.189	1141.07	3656.18	14567.4	54969.3	4.643	110.196	127.546	633.301	1372.77	4965	13698.7	102.55	1350.93	21060.4	379015	7.08488e+06	1.34583e+08	2.57805e+09	102.472	396.192	1804.25	8926.26	46328.3	248147	1.35988e+06	-1.41598
CHEMBL1987575	O=C1NC2C(CC(O)C(O)C2O)c2cc3c(c(O)c21)OCO3	309.3	'='	85.7	1	Fast growth	0.501217	HCT 15	0.134129	MSI	0.44815	Test	25	35.79	129.396	477.169	1904.01	7895.15	33680	146697	16.46	95.4162	230.489	888.448	2943.84	10956.8	39885.9	-1.063	79.5189	58.9857	442.527	772.759	3334.72	8431.06	128.48	2163.95	39819.8	778644	1.54649e+07	3.0918e+08	6.20212e+09	56.3034	211.111	917.958	4315.84	21274.8	108431	566842	-1.55485
CHEMBL4764605	COc1cc(/C=C/C(=O)Nc2c(/C=C\c3cc(OC)c(OC)c(OC)c3)ccc(OC)c2O)ccc1N	506.6	'='	86	1	Slow growth	0.234664	COLO 205	0.131207	MSS	0.55185	Training	39	54.37	181.87	621.22	2315.47	8982.82	35865.1	146124	17.66	125.666	221.256	895.064	2415.61	8525.9	26766.3	3.829	107.467	99.0859	559.85	1023.44	3854.65	9457.49	121.5	1769.02	33125	733823	1.71686e+07	4.13335e+08	1.01408e+10	115.49	459.306	2097.2	10280.2	52615.5	277372	1.49424e+06	-2.09682
CHEMBL4876715	CCO[C@@H]1C=C2CC[C@@H]3[C@H]([C@@H](O)C[C@]4(C)[C@@H](c5ccc(=O)oc5)CC[C@]34O)[C@@]2(C)CC1	428.62	'='	86	1	Fast growth	0.501217	HCT 15	0.134129	MSI	0.44815	Training	35	49.1	185.248	709.896	3064.88	13886.3	65838.2	321925	22.42	133.074	361.323	1474.37	5545.18	22858.7	94926.6	3.241	114.442	142.199	793.019	2039.57	8370.13	28229.4	79.9	1350.82	22989.7	438660	8.56627e+06	1.69125e+08	3.35827e+09	63.7685	242.274	998.003	4482.02	21048.4	101930	504317	-1.65706
CHEMBL4532719	COc1cc2c(ccc3c2[nH]c2c4cc(OC)c(O)cc4oc(=O)c32)cc1O	377.35	'='	88	1	Fast growth	0.501217	HCT 116	0.167478	MSI	0.44815	Training	32	41.6	155.728	541.382	2117.97	8496.89	35330.8	149890	7.56	108.198	141	716.677	1650.36	6344.97	18493.6	3.59	99.0249	109.806	587.12	1263.02	4783.74	13491.7	104.92	1504.08	24271.2	447637	8.60705e+06	1.6865e+08	3.3351e+09	88.7423	347.356	1588.77	7833.28	40344.4	214012	1.1604e+06	-1.27278
CHEMBL4646030	N#Cc1cnc2cc(OC[C@@H](O)CO)c(NC(=O)CC3CSSC3)cc2c1Nc1ccc(OCc2cccc(F)c2)c(Cl)c1	655.17	'='	88	1	Fast growth	0.501217	HCT 116	0.167478	MSI	0.44815	Test	48	67.16	228.605	780.686	2903.77	11186.2	44288.6	178783	28.11	183.336	396.445	1600	4953.64	18506.4	65112.5	4.557	135.046	124.067	700.582	1257.56	4790.77	11601	187.33	3080.98	58233.7	1.23709e+06	2.75513e+07	6.30662e+08	1.47019e+10	140.053	597.522	3026.93	16968.7	102553	659645	4.47243e+06	-2.03149
CHEMBL4798101	COc1ccc(/C=C/C(=O)Nc2c(/C=C\c3cc(OC)c(OC)c(OC)c3)ccc(OC)c2O)cc1N	506.6	'='	89	1	Slow growth	0.234664	COLO 205	0.131207	MSS	0.55185	Training	39	54.37	181.87	621.22	2315.47	8982.82	35865.1	146124	17.66	125.666	221.256	895.064	2415.61	8525.9	26763.1	3.829	107.467	99.0859	559.85	1023.44	3854.88	9454.86	121.5	1769.02	33125	733823	1.71686e+07	4.13335e+08	1.01408e+10	115.49	459.306	2097.2	10280.2	52615.5	277370	1.49422e+06	-2.09685
CHEMBL1987575	O=C1NC2C(CC(O)C(O)C2O)c2cc3c(c(O)c21)OCO3	309.3	'='	89.6	1	Fast growth	0.501217	HT-29	0.199611	MSS	0.55185	Training	25	35.79	129.396	477.169	1904.01	7895.15	33680	146697	16.46	95.4162	230.489	888.448	2943.84	10956.8	39885.9	-1.063	79.5189	58.9857	442.527	772.759	3334.72	8431.06	128.48	2163.95	39819.8	778644	1.54649e+07	3.0918e+08	6.20212e+09	56.3034	211.111	917.958	4315.84	21274.8	108431	566842	-1.55485
CHEMBL4871799	CCN(C(=O)c1cc(C(C)C)c(O)cc1O)c1cccnc1	300.36	'='	90	1	Fast growth	0.501217	HCT 116	0.167478	MSI	0.44815	Training	23	32.2	109.202	380.004	1438.17	5667.45	23028.7	95663.5	9.19	74.8913	136.147	582.109	1710.82	6512.65	22682	3.223	65.5612	73.5934	369.187	784.219	2870.2	7846.17	73.66	1260.47	22577.7	434016	8.48864e+06	1.67474e+08	3.32132e+09	62.2119	239.005	1072.51	5185.34	26173.5	135937	720673	-1.19364
CHEMBL5220768	COc1cc(C(=O)Nc2cc3c(cc2Oc2cc(C)cc(C)c2)C(=O)N[C@@H](Cc2ncnn2C)C(=O)N3)cc(OC)c1OC	600.63	'='	90	1	Fast growth	0.501217	HCT 116	0.167478	MSI	0.44815	Test	48	65.36	229.097	793.697	3010.08	11793.3	47452.3	194425	23.52	168.994	335.705	1386.53	4185.49	15650.5	54587.4	1.525	140.04	114.874	745.806	1263.92	5127.99	12001	154.93	1595.06	19576.1	293270	4.75852e+06	7.99765e+07	1.36356e+09	129.314	502.537	2251.72	10842.4	54394.9	280355	1.47346e+06	-1.85709
CHEMBL2337946	COc1ccc(C(=O)N2c3ccccc3Sc3ccccc32)cc1N	348.45	'='	90	1	Intermediate growth	0.264119	SW620	0.117575	MSS	0.55185	Training	28	39.73	136.751	476.537	1813.41	7200.19	29547	124223	12.77	106.607	230.638	1070.97	3780.87	16188	66431.7	4.655	81.7768	92.5719	461.534	992.829	3640.07	10221.9	80.86	1414.57	27474	609264	1.43591e+07	3.51715e+08	8.82396e+09	83.6735	344.625	1642.3	8474.43	46064.2	260162	1.51422e+06	-1.09748
CHEMBL53463	COc1cccc2c1C(=O)c1c(O)c3c(c(O)c1C2=O)C[C@@](O)(C(=O)CO)C[C@@H]3O[C@H]1C[C@H](N)[C@H](O)[C@H](C)O1	543.57	'='	90	1	Intermediate growth	0.264119	SW620	0.117575	MSS	0.55185	Training	43	61.51	222.258	831.677	3382.46	14328.1	62519.3	278837	30.29	171.274	446.206	1799.62	6439.65	25638.1	101155	-1.002	136.829	123.44	812.757	1614.63	6618.3	18193.8	206.07	3859.25	75941.9	1.58632e+06	3.40346e+07	7.47365e+08	1.67745e+10	102.2	393.345	1753.89	8484.63	43086.7	226399	1.22097e+06	-2.38425
CHEMBL4852084	C[C@]12CC[C@H](O[C@@H]3O[C@H](CO)[C@@H](O)[C@H](O)[C@H]3O)C=C1CC[C@@H]1[C@@H]2[C@@H](O)C[C@]2(C)[C@@H](c3ccc(=O)oc3)CC[C@]12O	562.72	'='	91	1	Intermediate growth	0.264119	KM12	0.146543	MSI	0.44815	Training	45	63.9	239.183	916.57	3911.72	17467.4	81306.6	389768	30.77	172.221	477.494	1903.05	7114.35	28842.7	118210	-0.196	147.186	149.896	963.281	2219.93	9444.15	30175.4	170.05	3062.43	56854.8	1.12253e+06	2.24366e+07	4.50824e+08	9.08171e+09	81.4568	306.166	1256.07	5597.89	26039.8	124744	610141	-2.78155
CHEMBL1765201	COc1ccc(/C=C(/C(C)=O)c2cc(OC)c(OC)c(OC)c2)cc1O	358.42	'='	91.2	1	Intermediate growth	0.264119	SW620	0.117575	MSS	0.55185	Test	27	37.72	126.758	438.073	1650.66	6475.32	26139.9	107650	14.27	90.8463	181.296	725.642	2155.39	7916.28	27142.4	3.246	75.0088	77.5819	405.626	805.127	2935.97	7598.79	74.22	945.024	14538.8	264155	5.01034e+06	9.66998e+07	1.88256e+09	76.0523	293.183	1305.52	6246.27	31213.2	160764	846983	-1.32962
CHEMBL4295176	C#C[C@@]1(O)[C@@H](CO)O[C@@H](n2cc(I)c3c(N)ncnc32)[C@@H]1O	416.2	'='	92.8	1	Intermediate growth	0.264119	KM12	0.146543	MSI	0.44815	Training	24	34.5	124.2	466.34	1923.47	8339.59	37508.4	173240	10.59	83.7221	180.294	791.739	2725.87	11327.4	45558	-0.074	77.2431	72.8849	491.062	1043.86	4403.4	12767.8	126.65	2195.65	44657.8	989128	2.26543e+07	5.2985e+08	1.26e+10	69.6148	430.137	3944.68	46498.4	615684	8.53636e+06	1.20421e+08	-1.51605
CHEMBL509526	C=C1[C@@H](OCCCO[C@H]2O[C@@H]3O[C@@]4(C)CC[C@H]5[C@H](C)CC[C@@H](C2=C)[C@@]35OO4)O[C@@H]2O[C@@]3(C)CC[C@H]4[C@H](C)CC[C@@H]1[C@@]24OO3	604.81	'='	94	1	Intermediate growth	0.264119	KM12	0.146543	MSI	0.44815	Training	50	71.56	268.855	1035.81	4427.93	19771.8	91435.6	433470	35.1	189.426	543.543	2138.12	8114.29	32699.2	133873	5.01	164.542	196.08	1128.16	2682.96	10951.4	34011.4	92.3	673.157	4144.02	31312.4	250883	2.13837e+06	1.89518e+07	79.2624	304.432	1222.88	5405.87	25046.2	120122	590577	-1.84484
CHEMBL4287532	C#C[C@@]1(O)[C@@H](CO)O[C@@H](n2cc(Br)c3c(N)ncnc32)[C@@H]1O	369.2	'='	94.6	1	Intermediate growth	0.264119	KM12	0.146543	MSI	0.44815	Training	24	34.29	123.362	462.571	1906.05	8258.21	37127.6	171454	10.78	84.2484	182.53	799.498	2754.16	11426.1	45908.6	-0.344	76.6639	70.3279	482.526	1012.61	4293.92	12372.1	126.65	2195.65	44657.8	989128	2.26543e+07	5.2985e+08	1.26e+10	64.8194	318.19	1928.29	13683.8	108593	928850	8.3285e+06	-1.51612
CHEMBL4746317	COc1cc(/C=C/C(=O)Nc2c(/C=C\c3cc(OC)c(OC)c(OC)c3)ccc(OC)c2O)ccc1[N+](=O)[O-]	536.58	'='	96	1	Slow growth	0.234664	COLO 205	0.131207	MSS	0.55185	Test	41	55.61	189.408	644.967	2407.88	9353.11	37420.8	152836	19.96	135.756	251.483	1006.75	2793.14	9867.57	31442.8	4.538	113.44	111.489	603.011	1151.98	4272.15	10786.6	138.62	2004.68	35461.4	721363	1.53645e+07	3.35714e+08	7.46967e+09	117.998	463.663	2096.84	10177.1	51555.2	268994	1.43455e+06	-1.3502
CHEMBL3409052	COc1cc(/C(C#N)=C/c2cc3ccccc3n2Cc2ccc(C#N)cc2)cc(OC)c1OC	449.54	'='	97	1	Slow growth	0.234664	COLO 205	0.131207	MSS	0.55185	Training	37	51.52	173.901	594.589	2227.31	8708.03	35147	145123	18.51	139.13	282.157	1219.88	3827.53	14937.4	54347.8	5.293	104.151	111.745	578.834	1183.26	4377.67	11724.7	80.2	1369.82	27960.7	650026	1.54012e+07	3.66582e+08	8.73388e+09	104.933	413.713	1857.93	8900.93	44309.3	226461	1.18051e+06	-1.33082
CHEMBL2337946	COc1ccc(C(=O)N2c3ccccc3Sc3ccccc32)cc1N	348.45	'='	97	1	Intermediate growth	0.264119	KM12	0.146543	MSI	0.44815	Training	28	39.73	136.751	476.537	1813.41	7200.19	29547	124223	12.77	106.607	230.638	1070.97	3780.87	16188	66431.7	4.655	81.7768	92.5719	461.534	992.829	3640.07	10221.9	80.86	1414.57	27474	609264	1.43591e+07	3.51715e+08	8.82396e+09	83.6735	344.625	1642.3	8474.43	46064.2	260162	1.51422e+06	-1.09748
CHEMBL4784709	COc1cc(/C=C/C(=O)Nc2c(/C=C\c3cc(OC)c(OC)c(OC)c3)ccc(OC)c2O)ccc1O	507.58	'='	98	1	Slow growth	0.234664	COLO 205	0.131207	MSS	0.55185	Training	39	54.33	181.76	620.752	2313.4	8973.45	35822.5	145930	18.12	126.245	224.588	903.903	2448.29	8629.73	27122.2	4.24	107.324	101.607	562.003	1041.17	3891.45	9609.57	115.71	1501.23	23752.8	440739	8.53344e+06	1.67915e+08	3.32777e+09	114.225	449.792	2035.46	9890.78	50180.2	262221	1.4004e+06	-2.06733
CHEMBL4758791	COc1ccc(/C=C/C(=O)Nc2c(/C=C\c3cc(OC)c(OC)c(OC)c3)ccc(OC)c2O)cc1OC	521.61	'='	99	1	Slow growth	0.234664	COLO 205	0.131207	MSS	0.55185	Test	40	55.76	185.805	632.046	2350.94	9113.21	36385.6	148309	18.98	128.985	230.384	923.325	2505.88	8820.95	27742.9	4.561	109.385	103.489	573.687	1064.79	3986.2	9870.64	104.71	1136.58	15604.2	271195	5.06512e+06	9.72748e+07	1.89074e+09	116.692	458.401	2066.02	9990.75	50450.1	262548	1.39734e+06	-2.00853
CHEMBL505741	C[C@H]1[C@@H](OCC(O)CO[C@@H]2C[C@@H]3CC[C@@H](C)[C@@H]4CC[C@@]5(C)OO[C@@]34[C@H](O2)O5)O[C@@H]2O[C@@]3(C)CC[C@H]4[C@H](C)CC[C@@H]1[C@@]24OO3	610.82	'='	99	1	Intermediate growth	0.264119	SW620	0.117575	MSS	0.55185	Training	50	72.05	270.283	1043.07	4456	19853.3	91527.6	432432	35.7	188.908	540.04	2106.33	7922.74	31678.1	128749	4.793	164.723	200.456	1132.71	2738.55	11088.9	34864.7	112.53	1082.41	12544.6	202228	3.72682e+06	7.28196e+07	1.45618e+09	72.8916	271.403	1035.08	4344.8	19016.6	85865.2	396448	-2.00144
CHEMBL53463	COc1cccc2c1C(=O)c1c(O)c3c(c(O)c1C2=O)C[C@@](O)(C(=O)CO)C[C@@H]3O[C@H]1C[C@H](N)[C@H](O)[C@H](C)O1	543.57	'<'	100	1	Slow growth	0.234664	COLO 205	0.131207	MSS	0.55185	Training	43	61.51	222.258	831.677	3382.46	14328.1	62519.3	278837	30.29	171.274	446.206	1799.62	6439.65	25638.1	101155	-1.002	136.829	123.44	812.757	1614.63	6618.3	18193.8	206.07	3859.25	75941.9	1.58632e+06	3.40346e+07	7.47365e+08	1.67745e+10	102.2	393.345	1753.89	8484.63	43086.7	226399	1.22097e+06	-2.38425
CHEMBL1241533	COc1cc(/C=C/C(=O)N2CCOCC2)ccc1OCCCOc1cc2c(cc1OC)C(=O)N1CCC[C@H]1C=N2	549.68	'<'	100	1	Slow growth	0.234664	COLO 205	0.131207	MSS	0.55185	Training	44	62.08	207.859	703.239	2593.3	9974.52	39614.8	161028	26.46	149.373	310.68	1175.99	3569.03	12882.5	44639.4	4.777	121.63	106.843	619.237	1109.54	4251.08	10408.6	99.13	999.135	12152.6	186560	3.07816e+06	5.2187e+07	8.92951e+08	111.71	418.549	1807.4	8417.59	41129.8	207897	1.07787e+06	-1.80002
CHEMBL1240652	COc1cc(/C=C/C(=O)N2CCOCC2)ccc1OCCCCCOc1cc2c(cc1OC)C(=O)N1CCC[C@H]1C=N2	577.74	'<'	100	1	Slow growth	0.234664	COLO 205	0.131207	MSS	0.55185	Test	46	65.16	216.602	729.023	2673.46	10230.3	40445.9	163761	27.82	154.298	319.469	1199.51	3622.7	13018.8	44974.2	5.493	125.886	111.23	634.297	1132.79	4314.53	10527.4	99.13	1003.14	12152.6	186572	3.07816e+06	5.2187e+07	8.92951e+08	114.578	426.66	1830.5	8485.92	41333.3	208494	1.07954e+06	-1.90609
CHEMBL1801467	COc1cc2c(cc1OCc1ccc(C(=O)Nc3ccc(C)c(Nc4nccc(-c5cccnc5)n4)c3)cc1)N=C[C@@H]1C[C@H](F)CN1C2=O	657.76	'<'	100	1	Slow growth	0.234664	COLO 205	0.131207	MSS	0.55185	Training	55	76.78	263.392	907.427	3398.45	13205.5	52787.7	215353	21.85	182.451	322.522	1383.33	3937.21	14746.7	49765.3	4.823	158.439	141.244	837.396	1488.21	5842.16	14097.3	130.93	1297.8	14360	204260	3.22459e+06	5.35129e+07	9.06885e+08	148.291	573.64	2560.08	12262.3	61189.9	313735	1.64054e+06	-2.00375
CHEMBL1240648	COc1cc(/C=C/C(=O)N2CCN(C(=O)c3cc(OC)c(OC)c(OC)c3)CC2)ccc1OCCCCOc1cc2c(cc1OC)C(=O)N1CCC[C@H]1C=N2	756.93	'<'	100	1	Slow growth	0.234664	COLO 205	0.131207	MSS	0.55185	Training	60	84.25	284.649	973.168	3631.6	14132.6	56727	232734	35.33	206.356	429.996	1659.35	5085.32	18590.7	65040.4	6.429	168.304	154.951	883.723	1639.52	6220.18	15554.1	137.9	1425.21	17805	277133	4.5996e+06	7.81628e+07	1.33864e+09	154.666	584.086	2537.81	11862.4	58064.3	293647	1.52193e+06	-2.4038
CHEMBL1240649	COc1cc(/C=C/C(=O)N2CCN(C(=O)c3cc(OC)c(OC)c(OC)c3)CC2)ccc1OCCCCCOc1cc2c(cc1OC)C(=O)N1CCC[C@H]1C=N2	770.96	'<'	100	1	Slow growth	0.234664	COLO 205	0.131207	MSS	0.55185	Training	61	85.79	289.02	986.06	3671.68	14260.5	57142.5	234101	36.01	208.819	434.39	1671.11	5112.16	18658.8	65207.8	6.787	170.432	157.145	891.277	1651.18	6252.14	15613.9	137.9	1427.21	17805	277139	4.5996e+06	7.81628e+07	1.33864e+09	156.1	588.141	2549.35	11897.2	58172.3	293986	1.52299e+06	-2.45685
CHEMBL2440593	CCN(CC)c1ccc(/C=N/NC(=O)c2ccccc2Nc2ccnc(C(F)(F)F)c2)c(O)c1	471.48	'='	100	1	Fast growth	0.501217	HCT 116	0.167478	MSI	0.44815	Test	36	49.18	169.211	588.709	2259.44	9025.89	37278.1	157533	15.43	119.142	234.847	1056.81	3486.81	14366.3	56087.2	6.165	102.453	124.093	601.123	1351.78	4960.03	14208.3	89.85	1182.66	17198.4	295018	5.37736e+06	1.01207e+08	1.93974e+09	95.4847	366.563	1627.4	7775.29	38747.8	198583	1.03871e+06	-1.56475
CHEMBL3261815	COc1cc2c(=O)n(CCCN3CCOCC3)c3c(c2cc1OCCCN1CCOCC1)C(=O)c1cc2c(cc1-3)OCO2	591.66	'='	100	1	Fast growth	0.501217	HCT 116	0.167478	MSI	0.44815	Training	49	69.84	239.801	829.223	3128.61	12338.4	50419.9	211744	26.81	169.182	330.507	1301.06	3847.24	14222.5	49635.4	6.598	141.835	147.689	792.23	1664.71	6345.12	17985.7	100.93	993.449	11929.5	184480	3.06029e+06	5.20379e+07	8.91626e+08	117.802	433.54	1853.43	8583.23	41878.8	212370	1.10992e+06	-1.9011
CHEMBL126159	COc1cc2c3c(n(CCCNCCO)c(=O)c2cc1OC)-c1cc2c(cc1C3=O)OCO2	452.46	'='	100	1	Fast growth	0.501217	HCT 116	0.167478	MSI	0.44815	Training	37	51.97	181.165	635.223	2440.88	9820.74	40956.6	175475	19.23	132.011	256.93	1067.25	3231.36	12376.4	44293.3	4.047	109.631	118.701	645.649	1432.42	5493.19	16214.9	108.25	1350.87	20181.1	353887	6.49647e+06	1.2166e+08	2.30277e+09	94.0698	355.292	1558.87	7404.02	36977.3	191455	1.01895e+06	-1.51824
CHEMBL5206867	CCOC(=O)c1cc(C(=O)c2cc(OC)c(OC)c(OC)c2)n2nc(C)ccc12	398.45	'<'	100	1	Fast growth	0.501217	HCT 15	0.134129	MSI	0.44815	Training	31	41.8	146.36	502.447	1915.14	7572.25	30955.7	129364	16.49	110.329	224.108	947.242	2978.22	11611.7	42472	3.282	89.7171	88.7773	498.031	982.618	3772.05	9967.23	88.36	949.663	12174.9	188541	3.10872e+06	5.25862e+07	8.98333e+08	81.2401	312.801	1387.49	6611.04	32918	169064	888758	-1.07357
CHEMBL2440585	CCN(CC)c1ccc(/C=N/NC(=O)c2ccc(Nc3ccnc(C(F)(F)F)c3)cc2)c(O)c1	471.53	'='	100	1	Fast growth	0.501217	HCT 15	0.134129	MSI	0.44815	Test	36	49.18	169.211	588.709	2255.44	8977.59	36886.5	154886	15.43	119.142	234.847	1052.81	3459.06	14215.5	55363.3	6.165	102.422	124.942	599.468	1346.21	4896.93	13944.5	89.85	1182.66	17198.4	295014	5.37731e+06	1.01206e+08	1.93973e+09	95.4847	366.51	1628.09	7783.68	38801.5	198805	1.03888e+06	-1.56703
CHEMBL4746359	CC(C)[C@H]1NC(=O)C[C@H]2/C=C/CCSSC[C@@H](NC1=O)C(=O)N[C@H](Cc1ccccc1)C(=O)NCC(=O)O2	562.78	'='	100	1	Fast growth	0.501217	HCT 15	0.134129	MSI	0.44815	Training	40	55.95	186.981	633.955	2331.97	8876.06	34715.4	138439	35.84	167.061	472.094	1785.38	6303.69	23682.6	88439.2	1.681	108.936	74.3967	509.731	708.999	3001.2	5924.46	193.3	2855.1	48429.9	926777	1.90262e+07	4.11736e+08	9.2882e+09	103.974	429.367	2105.61	11616.4	70515.4	464173	3.26297e+06	-1.8265
CHEMBL67	COc1ccc(/C=C\c2cc(OC)c(OC)c(OC)c2)cc1O	316.38	'='	100	1	Fast growth	0.501217	HT-29	0.199611	MSS	0.55185	Training	24	33.58	111.006	376.032	1392.25	5370.38	21323.9	86386.1	10.04	73.3014	117.906	474.046	1166.4	3980.74	11486.6	3.488	64.8098	66.6941	342.63	663.244	2390.71	6022.04	57.15	643.639	9450.42	176720	3.50753e+06	7.08616e+07	1.4383e+09	70.229	275.356	1237.17	5964.75	30041.6	155982	828421	-1.29846
CHEMBL53463	COc1cccc2c1C(=O)c1c(O)c3c(c(O)c1C2=O)C[C@@](O)(C(=O)CO)C[C@@H]3O[C@H]1C[C@H](N)[C@H](O)[C@H](C)O1	543.57	'='	100	1	Fast growth	0.501217	HT-29	0.199611	MSS	0.55185	Training	43	61.51	222.258	831.677	3382.46	14328.1	62519.3	278837	30.29	171.274	446.206	1799.62	6439.65	25638.1	101155	-1.002	136.829	123.44	812.757	1614.63	6618.3	18193.8	206.07	3859.25	75941.9	1.58632e+06	3.40346e+07	7.47365e+08	1.67745e+10	102.2	393.345	1753.89	8484.63	43086.7	226399	1.22097e+06	-2.38425
CHEMBL2408969	COc1ccc(-c2c(N)n[nH]c2-c2cc(OC)c(OC)c(OC)c2)cc1	355.43	'<'	100	1	Intermediate growth	0.264119	KM12	0.146543	MSI	0.44815	Test	28	37.76	130.832	446.435	1694.47	6693.59	27341.1	114188	9.58	86.7218	133.474	584.188	1493.33	5407.67	16653.8	3.789	79.0803	84.5624	445.611	936.032	3481.41	9571.12	91.62	1234.93	22758.3	522291	1.28857e+07	3.27362e+08	8.42668e+09	78.6047	309.751	1392.08	6684.71	33472	172698	911618	-1.42384
CHEMBL5206867	CCOC(=O)c1cc(C(=O)c2cc(OC)c(OC)c(OC)c2)n2nc(C)ccc12	398.45	'<'	100	1	Intermediate growth	0.264119	KM12	0.146543	MSI	0.44815	Training	31	41.8	146.36	502.447	1915.14	7572.25	30955.7	129364	16.49	110.329	224.108	947.242	2978.22	11611.7	42472	3.282	89.7171	88.7773	498.031	982.618	3772.05	9967.23	88.36	949.663	12174.9	188541	3.10872e+06	5.25862e+07	8.98333e+08	81.2401	312.801	1387.49	6611.04	32918	169064	888758	-1.07357
CHEMBL450309	COc1cc2c(cc1OCCCN1CCN(CCCOc3cc4c(cc3OC)C(=O)N3CC(F)C[C@H]3C=N4)CC1)N=C[C@@H]1CC(F)CN1C2=O	694.86	'='	100	1	Intermediate growth	0.264119	KM12	0.146543	MSI	0.44815	Training	56	79.92	274.419	956.377	3616.78	14214.9	57502.1	237563	34.39	195.836	423.257	1595.52	4930.43	17765.1	62056.9	5.91	161.952	152.93	866.369	1616.11	6163.17	15494.2	108.74	1079.92	12570.5	189524	3.09952e+06	5.23464e+07	8.94167e+08	134.185	495.705	2114.05	9698.42	46576	231180	1.17719e+06	-2.15568
CHEMBL2408969	COc1ccc(-c2c(N)n[nH]c2-c2cc(OC)c(OC)c(OC)c2)cc1	355.43	'<'	100	1	Intermediate growth	0.264119	SW620	0.117575	MSS	0.55185	Training	28	37.76	130.832	446.435	1694.47	6693.59	27341.1	114188	9.58	86.7218	133.474	584.188	1493.33	5407.67	16653.8	3.789	79.0803	84.5624	445.611	936.032	3481.41	9571.12	91.62	1234.93	22758.3	522291	1.28857e+07	3.27362e+08	8.42668e+09	78.6047	309.751	1392.08	6684.71	33472	172698	911618	-1.42384
CHEMBL5206867	CCOC(=O)c1cc(C(=O)c2cc(OC)c(OC)c(OC)c2)n2nc(C)ccc12	398.45	'<'	100	1	Intermediate growth	0.264119	SW620	0.117575	MSS	0.55185	Test	31	41.8	146.36	502.447	1915.14	7572.25	30955.7	129364	16.49	110.329	224.108	947.242	2978.22	11611.7	42472	3.282	89.7171	88.7773	498.031	982.618	3772.05	9967.23	88.36	949.663	12174.9	188541	3.10872e+06	5.25862e+07	8.98333e+08	81.2401	312.801	1387.49	6611.04	32918	169064	888758	-1.07357
CHEMBL4852084	C[C@]12CC[C@H](O[C@@H]3O[C@H](CO)[C@@H](O)[C@H](O)[C@H]3O)C=C1CC[C@@H]1[C@@H]2[C@@H](O)C[C@]2(C)[C@@H](c3ccc(=O)oc3)CC[C@]12O	562.72	'='	102	1	Slow growth	0.234664	COLO 205	0.131207	MSS	0.55185	Training	45	63.9	239.183	916.57	3911.72	17467.4	81306.6	389768	30.77	172.221	477.494	1903.05	7114.35	28842.7	118210	-0.196	147.186	149.896	963.281	2219.93	9444.15	30175.4	170.05	3062.43	56854.8	1.12253e+06	2.24366e+07	4.50824e+08	9.08171e+09	81.4568	306.166	1256.07	5597.89	26039.8	124744	610141	-2.78155
CHEMBL3409059	COc1cc(/C(C#N)=C/c2c[nH]c3ccccc23)cc(OC)c1OC	334.4	'='	107	1	Slow growth	0.234664	HCC2998	0.103457	MSS	0.55185	Training	27	37.52	126.222	430.327	1611.95	6320.42	25629	106391	12.21	95.3651	179.295	782.897	2360.03	9142.16	32539.3	3.72	75.127	77.6877	411.925	836.568	3106.71	8315.52	67.27	892.415	15442.2	336397	7.79192e+06	1.84048e+08	4.37334e+09	76.8811	301.07	1354.45	6525.61	32780.9	169588	897205	-1.12718
CHEMBL4295176	C#C[C@@]1(O)[C@@H](CO)O[C@@H](n2cc(I)c3c(N)ncnc32)[C@@H]1O	416.2	'='	107	1	Fast growth	0.501217	HCT 15	0.134129	MSI	0.44815	Training	24	34.5	124.2	466.34	1923.47	8339.59	37508.4	173240	10.59	83.7221	180.294	791.739	2725.87	11327.4	45558	-0.074	77.2431	72.8849	491.062	1043.86	4403.4	12767.8	126.65	2195.65	44657.8	989128	2.26543e+07	5.2985e+08	1.26e+10	69.6148	430.137	3944.68	46498.4	615684	8.53636e+06	1.20421e+08	-1.51605
CHEMBL250261	COC(=O)C1=CO[C@@H]2O[C@H]3/C(=C\c4ccc(O)cc4)C(=O)O[C@]34C=C[C@H]1[C@H]24	368.36	'='	107.15	1	Fast growth	0.501217	HT-29	0.199611	MSS	0.55185	Test	31	43.95	158.512	586.53	2381.96	10183.6	45373.9	208878	22.37	123.563	334.133	1352.79	5033.56	20573.4	84418.3	1.47	97.3335	90.8744	578.673	1181.74	4949.16	14202.2	91.29	1258.41	19728.2	353100	6.53857e+06	1.23008e+08	2.33583e+09	76.3113	301.036	1339.84	6414.72	32056.2	164980	867688	-1.13819
CHEMBL443659	COCC(CO[C@H]1O[C@@H]2O[C@@]3(C)CC[C@H]4[C@H](C)CC[C@@H]([C@H]1C)[C@@]24OO3)O[C@H]1O[C@@H]2O[C@@]3(C)CC[C@H]4[C@H](C)CC[C@@H]([C@H]1C)[C@@]24OO3	638.88	'='	108	1	Slow growth	0.234664	HCC2998	0.103457	MSS	0.55185	Training	52	75.02	280.699	1082.71	4626.23	20632.7	95224.1	450298	37.24	196.11	560.311	2185.39	8228.2	32914.4	133815	5.609	170.719	210.827	1181.18	2868.17	11588.8	36425.2	101.53	721.754	4401.98	32716.5	258707	2.18277e+06	1.92073e+07	76.9644	287.153	1095.6	4589.99	20044.3	90302.7	416111	-1.99104
CHEMBL4084089	COc1ccccc1CNCCCN1C(=O)c2ccc3c4c(ccc(c24)C1=O)C(=O)N(CCCNCCCN)C3=O	557.71	'='	109	1	Intermediate growth	0.264119	SW620	0.117575	MSS	0.55185	Training	45	63.28	215.315	740.188	2787.99	11004.3	45075.3	189935	25.08	160.806	340.477	1411.8	4588.57	17924.9	66939	5.673	128.974	139.926	736.34	1616.49	6091.35	17788	134.07	2162.9	39429.7	819815	1.80895e+07	4.16994e+08	9.94203e+09	117.546	442.919	1943.38	9251.56	46413.2	241803	1.29675e+06	-1.92196
CHEMBL293096	COc1cc2c(cc1O)N=C[C@@H]1CCCN1C2=O	246.29	'='	110	1	Slow growth	0.234664	COLO 205	0.131207	MSS	0.55185	Training	20	28.07	97.5177	341.854	1304.62	5186.61	21245.6	88877.8	11.35	70.6009	147.776	578.847	1802.29	6679.46	23768.6	1.393	58.6356	52.4114	316.54	593.218	2308.35	5885.9	62.13	881.118	14375.1	264042	5.01697e+06	9.68075e+07	1.88409e+09	50.7144	193.227	848.243	4013.42	19878.2	101584	531165	-0.839057
CHEMBL4087065	COc1ccc2c(c1)COCc1cc(OC)c(OC)c(OC)c1-2	316.38	'='	110	1	Slow growth	0.234664	COLO 205	0.131207	MSS	0.55185	Test	25	35.26	119.761	413.891	1571.88	6248.75	25687.1	108186	11.58	80.5034	139.587	562.576	1499.95	5305.91	16659.5	3.018	70.788	71.8359	401.607	817.874	3144.82	8586.51	46.15	282.982	1307.81	7183.65	39045.2	219851	1.25014e+06	68.2796	261.674	1160.73	5546.97	27787.6	144006	765984	-1.13478
CHEMBL4092588	COc1ccccc1CNCCCN1C(=O)c2ccc3c4c(ccc(c24)C1=O)C(=O)N(CCCNCCCCN)C3=O	571.74	'='	110	1	Slow growth	0.234664	COLO 205	0.131207	MSS	0.55185	Training	46	64.82	219.686	753.08	2828.07	11132.2	45490.8	191302	25.76	163.268	344.871	1423.56	4615.4	17993	67106.4	6.031	131.102	142.12	743.845	1628.08	6122.17	17845.4	134.07	2164.9	39429.7	819821	1.80895e+07	4.16994e+08	9.94203e+09	118.98	446.974	1954.93	9285.01	46508.7	242059	1.29733e+06	-1.97501
CHEMBL1958468	COc1cc([C@@H]2c3cc4c(cc3[C@@H](NS(=O)(=O)c3sc(NC(C)=O)nc3C)[C@H]3COC(=O)[C@H]23)OCO4)cc(OC)c1OC	631.74	'='	110	1	Slow growth	0.234664	COLO 205	0.131207	MSS	0.55185	Training	48	61.04	233.009	808.676	3183.33	12848.4	53797.6	230049	26.54	181.062	422.046	1779.92	6237.95	25483.8	102583	2.239	148.102	139.4	851.737	1683.78	6730.93	18112.4	197.23	2379.47	34278.1	569986	1.00177e+07	1.81176e+08	3.33403e+09	119.76	468.688	2108.39	10221.8	51836	271282	1.45424e+06	-1.65644
CHEMBL450309	COc1cc2c(cc1OCCCN1CCN(CCCOc3cc4c(cc3OC)C(=O)N3CC(F)C[C@H]3C=N4)CC1)N=C[C@@H]1CC(F)CN1C2=O	694.86	'='	110	1	Slow growth	0.234664	HCC2998	0.103457	MSS	0.55185	Training	56	79.92	274.419	956.377	3616.78	14214.9	57502.1	237563	34.39	195.836	423.257	1595.52	4930.43	17765.1	62056.9	5.91	161.952	152.93	866.369	1616.11	6163.17	15494.2	108.74	1079.92	12570.5	189524	3.09952e+06	5.23464e+07	8.94167e+08	134.185	495.705	2114.05	9698.42	46576	231180	1.17719e+06	-2.15568
CHEMBL3113127	COc1ccc(-c2c(-c3cc4c(c(OC)c3OC)OCO4)noc2N)cc1	370.39	'='	112	1	Intermediate growth	0.264119	KM12	0.146543	MSI	0.44815	Test	30	39.21	140.931	476.919	1830.46	7268.82	30028.5	126871	11.3	96.201	156.226	667.829	1773.92	6445.87	20466.4	3.857	87.2056	90.5056	495.592	1034.47	3937	10864.8	98.2	1230.12	22071.4	507691	1.26285e+07	3.23096e+08	8.35798e+09	81.283	316.744	1413.39	6733.64	33419.5	170824	893189	-1.22217
CHEMBL1935538	Cc1ccc(C)c(COc2cc(NC(=O)c3ccc4c(c3)OCO4)ccc2N(C)S(C)(=O)=O)c1	482.6	'='	112	1	Intermediate growth	0.264119	SW620	0.117575	MSS	0.55185	Training	37	48.09	176.256	598.779	2265.03	8766.69	34962.4	141844	15.77	131.11	262.189	1141.07	3656.18	14567.4	54969.3	4.643	110.196	127.546	633.301	1372.77	4965	13698.7	102.55	1350.93	21060.4	379015	7.08488e+06	1.34583e+08	2.57805e+09	102.472	396.192	1804.25	8926.26	46328.3	248147	1.35988e+06	-1.41598
CHEMBL1765201	COc1ccc(/C=C(/C(C)=O)c2cc(OC)c(OC)c(OC)c2)cc1O	358.42	'='	112.2	1	Intermediate growth	0.264119	KM12	0.146543	MSI	0.44815	Training	27	37.72	126.758	438.073	1650.66	6475.32	26139.9	107650	14.27	90.8463	181.296	725.642	2155.39	7916.28	27142.4	3.246	75.0088	77.5819	405.626	805.127	2935.97	7598.79	74.22	945.024	14538.8	264155	5.01034e+06	9.66998e+07	1.88256e+09	76.0523	293.183	1305.52	6246.27	31213.2	160764	846983	-1.32962
CHEMBL4858816	CC(=O)OC[C@H]1O[C@@H](O[C@@H]2C=C3CC[C@@H]4[C@H]([C@@H](O)C[C@]5(C)[C@@H](c6ccc(=O)oc6)CC[C@]45O)[C@@]3(C)CC2)[C@H](OC(C)=O)[C@@H](OC(C)=O)[C@@H]1OC(C)=O	730.88	'='	114	1	Intermediate growth	0.264119	SW620	0.117575	MSS	0.55185	Training	57	80.06	293.061	1100.24	4572.25	19884.4	90308.2	423883	46.53	232.069	671.562	2611.08	9631.46	37902.7	150574	2.764	179.421	194.68	1120.92	2571.77	10513.6	33054.3	194.33	2793.34	44747.4	797708	1.46619e+07	2.73592e+08	5.15416e+09	109.804	407.317	1672.57	7430.04	34330.4	162766	785875	-2.34288
CHEMBL4570069	CNCCn1c(=O)c2cc(OC)c(OC)cc2c2ccc3cc4c(cc3c21)OCO4	406.47	'='	116	1	Fast growth	0.501217	HCT 15	0.134129	MSI	0.44815	Test	34	47.46	166.333	582.158	2233.89	8950.91	37072.4	157289	11.16	112.619	163.539	756.243	1853.48	6955.3	21145.5	4.585	101.385	113.565	599.486	1319.08	4971.31	14306.1	70.95	642.233	6740.83	97200.8	1.56241e+06	2.62508e+07	4.47772e+08	91.7638	352.639	1575.92	7595	38367.3	200431	1.0742e+06	-1.29322
CHEMBL3409062	COc1ccc2[nH]cc(/C=C(\C#N)c3cc(OC)c(OC)c(OC)c3)c2c1	364.43	'='	119	1	Slow growth	0.234664	HCC2998	0.103457	MSS	0.55185	Training	29	40.31	136.116	466.697	1755.9	6901.75	27993.1	116032	13.93	102.844	196.887	839.663	2516.25	9612.59	33894	3.635	80.9901	83.7696	447.475	908.179	3364.56	8963.36	76.5	941.012	15700.1	337801	7.7997e+06	1.84091e+08	4.37359e+09	81.8947	320.059	1438.62	6924.09	34744.2	179545	948794	-1.22923
CHEMBL1240651	COc1cc(/C=C/C(=O)N2CCOCC2)ccc1OCCCCOc1cc2c(cc1OC)C(=O)N1CCC[C@H]1C=N2	563.71	'='	120	1	Slow growth	0.234664	COLO 205	0.131207	MSS	0.55185	Training	45	63.62	212.23	716.131	2633.38	10102.4	40030.3	162394	27.14	151.835	315.075	1187.75	3595.87	12950.6	44806.8	5.135	123.758	109.036	626.742	1121.13	4282.58	10467.6	99.13	1001.14	12152.6	186566	3.07816e+06	5.2187e+07	8.92951e+08	113.144	422.605	1818.95	8451.04	41225.3	208156	1.07848e+06	-1.85303
CHEMBL1773345	COc1cc([C@@H]2c3cc4c(cc3[C@@H](OC(=O)NCCc3c[nH]c5ccccc35)[C@H]3COC(=O)[C@H]23)OCO4)cc(OC)c1OC	600.67	'='	120	1	Slow growth	0.234664	COLO 205	0.131207	MSS	0.55185	Training	50	70.49	245.606	863.107	3316.26	13329	55456.1	236693	25.38	174.539	347.488	1423.08	4326.72	16218.6	56951.1	5.075	147.956	139.38	817.787	1585.62	6231.14	16472.2	126.57	1223.97	13715.8	199678	3.20296e+06	5.36273e+07	9.13108e+08	123.56	464.518	2004.56	9300.11	45128.2	226085	1.16053e+06	-1.94986
CHEMBL1801466	COc1cc2c(cc1OCc1ccc(C(=O)Nc3ccc(C)c(Nc4nccc(-c5cccnc5)n4)c3)cc1)N=C[C@@H]1CCCN1C2=O	639.77	'='	120	1	Slow growth	0.234664	COLO 205	0.131207	MSS	0.55185	Test	54	75.38	257.432	881.043	3282.87	12710.8	50685.4	206392	20.34	176.17	299.939	1301.01	3648.69	13725.7	46139.6	4.679	154.393	133.36	806.57	1414.18	5592.71	13401.8	130.93	1293.8	14354	204236	3.22454e+06	5.35127e+07	9.06885e+08	145.991	564.564	2517.71	12062.3	60253.9	309375	1.62018e+06	-1.98164
CHEMBL1935538	Cc1ccc(C)c(COc2cc(NC(=O)c3ccc4c(c3)OCO4)ccc2N(C)S(C)(=O)=O)c1	482.6	'='	120	1	Slow growth	0.234664	HCC2998	0.103457	MSS	0.55185	Training	37	48.09	176.256	598.779	2265.03	8766.69	34962.4	141844	15.77	131.11	262.189	1141.07	3656.18	14567.4	54969.3	4.643	110.196	127.546	633.301	1372.77	4965	13698.7	102.55	1350.93	21060.4	379015	7.08488e+06	1.34583e+08	2.57805e+09	102.472	396.192	1804.25	8926.26	46328.3	248147	1.35988e+06	-1.41598
CHEMBL4778390	CC(C)c1cc(C(=O)N(C)c2ccc(Cn3c(=O)c(F)cn(C4CCCO4)c3=O)cc2)c(O)cc1O	497.52	'='	120	1	Fast growth	0.501217	HCT 116	0.167478	MSI	0.44815	Training	39	54.35	190.007	673.271	2581.98	10269.2	41962.2	174795	20.53	142.738	294.748	1192.14	3629.15	13465.8	46735.7	4.56	116.403	130.925	666.039	1418.07	5156.06	14076.4	114	1868.96	32557.3	607060	1.14839e+07	2.19188e+08	4.21256e+09	96.6451	366.826	1618.78	7728.11	38642.7	199261	1.05047e+06	-1.5944
CHEMBL2262434	ClCc1ccc(Cn2cnc3nc(Cl)nc(Cl)c32)cc1	327.6	'='	120	1	Fast growth	0.501217	HCT 116	0.167478	MSI	0.44815	Training	22	31.59	107.731	372.179	1395.88	5431.7	21746.7	88928.6	6.91	71.2457	98.7586	452.83	1030.93	3703.15	10289.5	2.626	64.2178	58.887	346.645	609.522	2453.86	5871.19	43.6	319.33	2039.58	14832.9	110360	845234	6.5862e+06	70.9636	320.587	1657.37	9228.07	53800	323505	1.98863e+06	-0.537358
CHEMBL4542294	COc1cc2c(cc1O)oc(=O)c1c2c(F)c2c3cc(OC)c(O)cc3ccn21	395.34	'='	120	1	Fast growth	0.501217	HCT 116	0.167478	MSI	0.44815	Test	33	42.87	161.332	564.877	2223.87	8988.42	37673.9	161311	9.07	114.478	159.503	784.197	1880.94	7188.01	21566.1	4.176	103.197	121.751	631.28	1425.69	5384.24	15820.2	93.54	1389.9	23208.9	438221	8.5245e+06	1.67926e+08	3.32872e+09	87.4599	339.586	1539.96	7529.65	38478.5	202601	1.09061e+06	-1.15284
CHEMBL509526	C=C1[C@@H](OCCCO[C@H]2O[C@@H]3O[C@@]4(C)CC[C@H]5[C@H](C)CC[C@@H](C2=C)[C@@]35OO4)O[C@@H]2O[C@@]3(C)CC[C@H]4[C@H](C)CC[C@@H]1[C@@]24OO3	604.81	'='	122	1	Slow growth	0.234664	COLO 205	0.131207	MSS	0.55185	Training	50	71.56	268.855	1035.81	4427.93	19771.8	91435.6	433470	35.1	189.426	543.543	2138.12	8114.29	32699.2	133873	5.01	164.542	196.08	1128.16	2682.96	10951.4	34011.4	92.3	673.157	4144.02	31312.4	250883	2.13837e+06	1.89518e+07	79.2624	304.432	1222.88	5405.87	25046.2	120122	590577	-1.84484
CHEMBL428647	CC(=O)O[C@H]1C(=O)[C@@]2(C)[C@H]([C@H](OC(=O)c3ccccc3)[C@]3(O)C[C@H](OC(=O)[C@H](O)[C@@H](NC(=O)c4ccccc4)c4ccccc4)C(C)=C1C3(C)C)[C@]1(OC(C)=O)CO[C@@H]1C[C@@H]2O	853.99	'='	125	1	Fast growth	0.501217	HCT 15	0.134129	MSI	0.44815	Training	68	97.35	349.93	1325.25	5523.19	24315.2	111707	530264	48.71	273.463	766.67	3173.04	12022.7	49607	204276	3.236	215.001	226.104	1366.51	3084.6	12828.2	39609.2	221.29	3471.41	57872.3	1.05363e+06	1.96225e+07	3.69971e+08	7.03448e+09	153.328	584.486	2515.8	11658.6	56291.7	279346	1.41422e+06	-2.92153
CHEMBL1171057	COc1cc(-c2nc3ccccc3s2)ccc1OCCCCCOc1cc2c(cc1OC)C(=O)N1CCC[C@H]1C=N2	571.75	'='	125.89	1	Slow growth	0.234664	HCC2998	0.103457	MSS	0.55185	Training	46	62.24	216.26	719.469	2673.24	10257.1	40834	166157	19.99	148.331	256.251	1060.25	2931.12	10753	35554.9	6.192	130.244	121.707	683.241	1268.74	4850.78	12183.9	110.72	1151.48	13330	188123	2.85224e+06	4.48638e+07	7.19222e+08	122.411	479.014	2175	10739.2	56037.9	304584	1.70967e+06	-1.61701
CHEMBL2440589	CCN(CC)c1ccc(/C=N/NC(=O)c2cccc(Nc3ccnc(C(F)(F)F)c3)c2)c(O)c1	471.48	'='	125.89	1	Fast growth	0.501217	HCT 116	0.167478	MSI	0.44815	Test	36	49.18	169.211	588.709	2255.44	8977.59	36892.5	154973	15.43	119.142	234.847	1052.81	3459.06	14221.5	55402.2	6.165	102.422	124.942	599.529	1344.84	4898.3	13953.6	89.85	1182.66	17198.4	295014	5.37731e+06	1.01206e+08	1.93973e+09	95.4847	366.51	1628.09	7783.79	38801.2	198789	1.03869e+06	-1.56697
CHEMBL917	O=c1[nH]c(=O)n([C@H]2C[C@H](O)[C@@H](CO)O2)cc1F	246.19	'='	125.89	1	Fast growth	0.501217	HCT 116	0.167478	MSI	0.44815	Training	18	25.13	87.2565	310.493	1192.9	4749.67	19415.4	80872.6	12.87	70.7681	169.357	639.981	2032.78	7305.79	25270.9	-0.921	53.2037	39.9563	281.299	484.489	1985.43	4812.99	104.55	1628.64	28408.7	527797	1.00463e+07	1.93674e+08	3.76388e+09	37.5888	135.097	553.736	2450.51	11334.1	53965.5	262250	-1.02523
CHEMBL4458303	O=c1c2ccccc2n(CC2CO2)c2ccccc12	251.28	'='	125.89	1	Fast growth	0.501217	HCT 116	0.167478	MSI	0.44815	Training	22	30.75	107.062	377.066	1449.71	5801.57	23954.6	101202	5.88	72.324	106.929	524.888	1358.56	5263.83	16688.5	3.074	65.1881	72.8011	372.8	787.32	2946.09	8171.66	31.23	406.083	5457.71	89484.8	1.51369e+06	2.59034e+07	4.44695e+08	57.8302	221.164	981.053	4678.96	23293.3	119478	627200	-0.771398
CHEMBL2440589	CCN(CC)c1ccc(/C=N/NC(=O)c2cccc(Nc3ccnc(C(F)(F)F)c3)c2)c(O)c1	471.53	'='	125.89	1	Fast growth	0.501217	HCT 15	0.134129	MSI	0.44815	Training	36	49.18	169.211	588.709	2255.44	8977.59	36892.5	154973	15.43	119.142	234.847	1052.81	3459.06	14221.5	55402.2	6.165	102.422	124.942	599.529	1344.84	4898.3	13953.6	89.85	1182.66	17198.4	295014	5.37731e+06	1.01206e+08	1.93973e+09	95.4847	366.51	1628.09	7783.79	38801.2	198789	1.03869e+06	-1.56697
CHEMBL4276891	C#C[C@@]1(O)[C@@H](CO)O[C@@H](n2cc(Cl)c3c(N)ncnc32)[C@@H]1O	324.75	'='	126	1	Intermediate growth	0.264119	KM12	0.146543	MSI	0.44815	Test	24	34.13	122.783	460.037	1894.54	8205.14	36881.9	170310	10.86	84.4916	183.564	803.208	2767.88	11474.8	46083.9	-0.52	76.3648	68.8894	478.036	996.175	4237.79	12170.4	126.65	2195.65	44657.8	989128	2.26543e+07	5.2985e+08	1.26e+10	61.4031	266.49	1311.05	6957.94	38682.6	221978	1.3034e+06	-1.51648
CHEMBL44657	COc1cc([C@@H]2c3cc4c(cc3[C@@H](O[C@@H]3O[C@@H]5CO[C@@H](C)O[C@H]5[C@H](O)[C@H]3O)[C@H]3COC(=O)[C@H]23)OCO4)cc(OC)c1O	588.61	'='	130	1	Slow growth	0.234664	COLO 205	0.131207	MSS	0.55185	Training	48	68.93	245.201	889.021	3500.59	14351.8	60632.1	261879	30.45	174.625	407.07	1549.47	5016.89	18485.8	66540.1	1.236	148.015	119.152	818.813	1432.75	6037.92	14933.4	160.83	2048.51	32798.2	614815	1.20221e+07	2.38594e+08	4.76375e+09	106.105	396.967	1685.7	7711.44	36909.8	182516	925387	-2.33365
CHEMBL1812752	COc1cc2c(cc1OCCCCCOc1ccc3nc(C)n(-c4ccc(F)c(Cl)c4)c(=O)c3c1)N=C[C@@H]1CCCN1C2=O	619.14	'='	130	1	Slow growth	0.234664	COLO 205	0.131207	MSS	0.55185	Training	49	69.07	237.73	823.882	3106.86	12188.3	49290.4	203839	23.2	167.765	305.043	1247.02	3503.89	12829.7	42641.4	6.96	143.016	150.333	793.294	1600.44	5989.8	15931.8	95.25	1021.62	12360.4	188950	3.10056e+06	5.23943e+07	8.94967e+08	125.945	493.756	2259.55	11270.4	59418.7	326065	1.84547e+06	-1.49325
CHEMBL510024	COc1cc2c(cc1OCCCOc1cc3c(cc1OC)C(=O)N1CC(F)(F)C[C@H]1C=N3)N=C[C@@H]1CC(F)(F)CN1C2=O	604.56	'='	130	1	Fast growth	0.501217	HCT 116	0.167478	MSI	0.44815	Training	48	67.74	241.887	887.936	3551.64	14777.5	63257.3	276327	32.29	183.586	458.981	1860.52	6564.47	26022.6	101812	5.17	148.008	177.035	941.015	2158.16	8252.03	24321.6	102.26	1058.92	12528.6	189386	3.09912e+06	5.23451e+07	8.94163e+08	114.72	435.77	1915.7	9042.62	44498.1	225339	1.166e+06	-1.46706
CHEMBL4641572	COc1ccc2nc3c(cc2c1)C(=O)CC(C(F)(F)F)C3	295.26	'='	133	1	Fast growth	0.501217	HCT 116	0.167478	MSI	0.44815	Test	23	32.49	116.004	429.279	1721.53	7161.11	30618.3	133589	13.2	87.714	208.488	920.592	3294.1	13838.4	56351.1	2.703	71.2591	90.9878	465.341	1098.1	4198.85	12551	39.19	487.057	6045.76	93865.9	1.54607e+06	2.61439e+07	4.46477e+08	56.0922	223.392	1018.17	5006.64	25730.2	136447	741311	-0.591578
CHEMBL4276891	C#C[C@@]1(O)[C@@H](CO)O[C@@H](n2cc(Cl)c3c(N)ncnc32)[C@@H]1O	324.75	'='	134	1	Fast growth	0.501217	HCT 15	0.134129	MSI	0.44815	Training	24	34.13	122.783	460.037	1894.54	8205.14	36881.9	170310	10.86	84.4916	183.564	803.208	2767.88	11474.8	46083.9	-0.52	76.3648	68.8894	478.036	996.175	4237.79	12170.4	126.65	2195.65	44657.8	989128	2.26543e+07	5.2985e+08	1.26e+10	61.4031	266.49	1311.05	6957.94	38682.6	221978	1.3034e+06	-1.51648
CHEMBL4084089	COc1ccccc1CNCCCN1C(=O)c2ccc3c4c(ccc(c24)C1=O)C(=O)N(CCCNCCCN)C3=O	557.65	'='	135	1	Fast growth	0.501217	HCT 116	0.167478	MSI	0.44815	Training	45	63.28	215.315	740.188	2787.99	11004.3	45075.3	189935	25.08	160.806	340.477	1411.8	4588.57	17924.9	66939	5.673	128.974	139.926	736.34	1616.49	6091.35	17788	134.07	2162.9	39429.7	819815	1.80895e+07	4.16994e+08	9.94203e+09	117.546	442.919	1943.38	9251.56	46413.2	241803	1.29675e+06	-1.92196
CHEMBL4852084	C[C@]12CC[C@H](O[C@@H]3O[C@H](CO)[C@@H](O)[C@H](O)[C@H]3O)C=C1CC[C@@H]1[C@@H]2[C@@H](O)C[C@]2(C)[C@@H](c3ccc(=O)oc3)CC[C@]12O	562.72	'='	136	1	Slow growth	0.234664	HCC2998	0.103457	MSS	0.55185	Training	45	63.9	239.183	916.57	3911.72	17467.4	81306.6	389768	30.77	172.221	477.494	1903.05	7114.35	28842.7	118210	-0.196	147.186	149.896	963.281	2219.93	9444.15	30175.4	170.05	3062.43	56854.8	1.12253e+06	2.24366e+07	4.50824e+08	9.08171e+09	81.4568	306.166	1256.07	5597.89	26039.8	124744	610141	-2.78155
CHEMBL2295982	COc1ccc(OC)c(/C=C/C(=O)N/N=C/c2ccc(Cl)cc2)c1	344.82	'='	139	1	Slow growth	0.234664	HCC2998	0.103457	MSS	0.55185	Test	25	33.77	111.683	365.127	1317.21	4902.35	18756	73007.2	12.15	80.0895	145.97	583.46	1604.15	5660.9	17917.4	4.718	65.7805	71.2862	332.854	646.114	2210.36	5462.56	59.92	663.668	8047.94	118269	1.85673e+06	3.01816e+07	4.99833e+08	77.0494	315.225	1490.07	7633.69	41201.9	230930	1.33237e+06	-1.13453
CHEMBL4284479	C=C1C(=O)O[C@H]2[C@H]1CC/C(Cn1cc(-c3cc(C(F)(F)F)cc(C(F)(F)F)c3)nn1)=C\CC[C@@]1(C)O[C@@H]21	527.51	'='	140	1	Slow growth	0.234664	COLO 205	0.131207	MSS	0.55185	Training	41	55.8	210.049	797.754	3358.23	14620.6	65722.7	301496	27.59	162.538	454.61	1950	7535.34	31801.7	133280	3.392	132.804	173.753	939.882	2330.29	9297.82	29023.2	66.24	785.09	8978.67	129227	1.9935e+06	3.19819e+07	5.24062e+08	92.1369	378.08	1800.72	9327.56	50996.7	290755	1.71667e+06	-1.01357
CHEMBL1812757	COc1cc2c(cc1OCCCOc1ccc(-n3c(C)nc4ccccc4c3=O)cc1)N=C[C@@H]1CCCN1C2=O	538.65	'='	140	1	Slow growth	0.234664	COLO 205	0.131207	MSS	0.55185	Training	45	62.93	216.225	743.407	2789.6	10909.4	44058.3	182179	18.77	150.127	258.595	1098.1	3055.46	11398	38082.8	5.461	130.248	126.06	703.59	1359.14	5205.69	13574.3	95.25	1009.62	12348.4	188886	3.10044e+06	5.23939e+07	8.94965e+08	116.13	444.894	1967.12	9387.95	46981.1	243114	1.29055e+06	-1.50631
CHEMBL1812756	COc1ccc(-n2c(C)nc3ccc(OCCCCCOc4cc5c(cc4OC)C(=O)N4CCC[C@H]4C=N5)cc3c2=O)cc1	596.74	'='	140	1	Slow growth	0.234664	COLO 205	0.131207	MSS	0.55185	Training	49	68.86	235.042	806.501	3018.14	11767.5	47351.9	195015	22.32	163.391	290.413	1197.73	3346.11	12314.1	40985.9	6.092	140.368	136.529	754.2	1454	5527.13	14340.7	104.48	1062.22	12606.3	190303	3.10822e+06	5.24377e+07	8.95215e+08	124.011	471.993	2074.4	9854.77	49147.9	253668	1.34382e+06	-1.71443
CHEMBL5219832	COc1cc(C(=O)Nc2cc3c(cc2Oc2cc(C)cc(C)c2)C(=O)N[C@@H](CC(=O)N2CCN(C)CC2)C(=O)N3)cc(OC)c1OC	645.71	'='	140	1	Fast growth	0.501217	HCT 116	0.167478	MSI	0.44815	Test	51	71.28	245.913	861.49	3265.53	12797.6	51401.8	210134	29.28	184.479	398.238	1583.3	4962.07	18476.8	65604	3.106	147.985	133.941	787.315	1402.1	5421.76	13010	147.77	1706.01	23145.4	368593	6.16432e+06	1.05041e+08	1.80186e+09	131.997	497.97	2179.58	10257.7	50335.1	253944	1.30744e+06	-2.10048
CHEMBL1806959	CC(C)CCC[C@@H](C)[C@H]1CC[C@H]2C3=CC[C@@H]4C(=O)C=CC(=O)[C@@H]4[C@@H]3CC[C@]12C	382.64	'='	141	1	Intermediate growth	0.264119	SW620	0.117575	MSS	0.55185	Training	31	46.26	163.279	611.193	2489.34	10643.9	47251.3	215980	25.04	121.445	346.903	1323.97	4905.88	19276.4	76835.2	4.029	96.514	111.647	607.461	1387.32	5522.88	16814.8	34.14	676.77	10236.7	175300	3.00663e+06	5.16842e+07	8.88608e+08	57.8662	220.333	908.45	4083.63	19265.4	94054.7	470728	-1.14645
CHEMBL1806961	CC(C)CCC[C@@H](C)[C@H]1CC[C@H]2C3=CCn4c(=O)ccc(=O)n4[C@@H]3CC[C@]12C	384.56	'='	142	1	Fast growth	0.501217	HCT 116	0.167478	MSI	0.44815	Training	31	43.92	158.619	575.207	2316.79	9738.52	42671.1	192806	19.67	115.948	284.511	1112.47	3800.94	14605.2	55610.2	3.328	96.9018	105.539	607.12	1333.12	5461.87	16266.9	44	698.374	10403.4	176257	3.01642e+06	5.18298e+07	8.91266e+08	59.5104	222.902	917.657	4103.13	19212.7	92927.4	460159	-1.12754
CHEMBL3794269	COc1ccc2c(C(=O)c3cc(OC)c(OC)c(OC)c3N)c[nH]c2c1	356.41	'='	143	1	Fast growth	0.501217	HT-29	0.199611	MSS	0.55185	Test	28	38.98	134.321	470.151	1804.69	7245.37	30042.8	127414	11.98	94.4818	167.698	736.015	2160.96	8380.7	29637	2.519	81.005	79.7116	455.498	921.53	3523.53	9513.85	95.8	1343.47	25019.6	566623	1.37261e+07	3.42822e+08	8.70184e+09	77.758	303.367	1369.22	6647.5	33783	177398	955011	-1.34876
CHEMBL4170692	COc1cc2c(=O)n(CCN(C)C)c3c4cc5c(cc4ccc3c2cc1OC)OCO5	420.5	'='	144	1	Slow growth	0.234664	COLO 205	0.131207	MSS	0.55185	Training	35	48.93	172.494	608.975	2345.7	9401.84	38854.9	164242	11.56	116.779	174.403	789.708	1947.05	7221.71	21886	4.824	105.392	121.102	620.936	1368.23	5090.89	14585.4	62.16	577.372	6283.9	94100.5	1.54135e+06	2.61071e+07	4.46784e+08	94.8156	366.067	1645.28	7970.46	40403.3	211347	1.13196e+06	-1.28993
CHEMBL5218890	CCN(CC)C(=O)C[C@H]1C(=O)Nc2cc(NC(=O)c3cc(OC)c(OC)c(OC)c3)c(Oc3cc(C)cc(C)c3)cc2C(=O)N1CC	646.74	'='	145	1	Fast growth	0.501217	HCT 116	0.167478	MSI	0.44815	Training	50	69.67	239.365	837.113	3184.33	12572.9	50993	210796	28.69	179.761	387.348	1551.8	4901.71	18397.3	65935	4.6	144.974	137.991	786.699	1466.29	5594.39	13922.2	135.74	1629.64	22611.6	364556	6.12753e+06	1.04601e+08	1.79512e+09	128.472	482.105	2102.74	9891.56	48635.5	246235	1.27327e+06	-1.97401
CHEMBL4092588	COc1ccccc1CNCCCN1C(=O)c2ccc3c4c(ccc(c24)C1=O)C(=O)N(CCCNCCCCN)C3=O	571.74	'='	149	1	Slow growth	0.234664	HCC2998	0.103457	MSS	0.55185	Training	46	64.82	219.686	753.08	2828.07	11132.2	45490.8	191302	25.76	163.268	344.871	1423.56	4615.4	17993	67106.4	6.031	131.102	142.12	743.845	1628.08	6122.17	17845.4	134.07	2164.9	39429.7	819821	1.80895e+07	4.16994e+08	9.94203e+09	118.98	446.974	1954.93	9285.01	46508.7	242059	1.29733e+06	-1.97501
CHEMBL4170692	COc1cc2c(=O)n(CCN(C)C)c3c4cc5c(cc4ccc3c2cc1OC)OCO5	420.5	'='	149	1	Fast growth	0.501217	HT-29	0.199611	MSS	0.55185	Test	35	48.93	172.494	608.975	2345.7	9401.84	38854.9	164242	11.56	116.779	174.403	789.708	1947.05	7221.71	21886	4.824	105.392	121.102	620.936	1368.23	5090.89	14585.4	62.16	577.372	6283.9	94100.5	1.54135e+06	2.61071e+07	4.46784e+08	94.8156	366.067	1645.28	7970.46	40403.3	211347	1.13196e+06	-1.28993
CHEMBL185	O=c1[nH]cc(F)c(=O)[nH]1	130.09	'='	150	1	Slow growth	0.234664	COLO 205	0.131207	MSS	0.55185	Training	9	11.93	39.8481	135.337	493.652	1853.19	7112.3	27737.1	6.31	37.8001	86.951	344.435	1057.96	3813.67	12797.8	-0.708	24.5953	13.5148	113.2	148.261	668.749	1297.62	65.72	856.094	12399.7	195695	3.22909e+06	5.45244e+07	9.3137e+08	22.2665	80.586	342.39	1572.67	7534.79	37021.1	184906	-0.355583
CHEMBL1812751	COc1cc2c(cc1OCCCCCOc1ccc3nc(C)n(-c4ccc(F)cc4)c(=O)c3c1)N=C[C@@H]1CCCN1C2=O	584.7	'='	150	1	Slow growth	0.234664	COLO 205	0.131207	MSS	0.55185	Training	48	67.34	230.737	793.924	2974.66	11600.1	46667.1	192135	21.64	161.332	285.887	1181.15	3284.61	12067.5	40001.5	6.338	138.511	139.005	750.288	1465.71	5527.25	14416.3	95.25	1017.62	12354.4	188922	3.10049e+06	5.23941e+07	8.94966e+08	120.666	458.662	2019.37	9621.51	48124.9	249005	1.32174e+06	-1.5564
CHEMBL1240653	COc1cc(/C=C/C(=O)N2CCOCC2)ccc1OCCCCCCOc1cc2c(cc1OC)C(=O)N1CCC[C@H]1C=N2	591.77	'='	150	1	Slow growth	0.234664	COLO 205	0.131207	MSS	0.55185	Training	47	66.7	220.973	741.916	2713.55	10358.2	40861.4	165128	28.5	156.76	323.863	1211.28	3649.53	13086.9	45141.6	5.851	128.014	113.424	641.851	1144.46	4346.56	10587.4	99.13	1005.14	12152.6	186578	3.07816e+06	5.2187e+07	8.92951e+08	116.011	430.715	1842.05	8520.81	41441.3	208834	1.08063e+06	-1.95914
CHEMBL1773344	COc1cc([C@@H]2c3cc4c(cc3[C@@H](OC(=O)NCc3ccc(C(F)(F)F)cc3)[C@H]3COC(=O)[C@H]23)OCO4)cc(OC)c1OC	615.6	'='	150	1	Slow growth	0.234664	COLO 205	0.131207	MSS	0.55185	Test	49	69.13	243.734	879.459	3460.92	14213.9	60266.4	261532	29.91	181.379	422.707	1734.09	5906.8	23324.8	89810.7	5.468	148.323	162.943	888.823	1915.71	7402.49	20995.7	110.78	1099.31	12631.2	190389	3.1231e+06	5.2936e+07	9.07079e+08	119.764	454.133	1979.99	9258.02	45153.8	226808	1.1647e+06	-1.68573
CHEMBL1958465	COc1cc([C@@H]2c3cc4c(cc3[C@@H](NS(=O)(=O)c3cc(Cl)sc3Cl)[C@H]3COC(=O)[C@H]23)OCO4)cc(OC)c1OC	628.54	'='	150	1	Slow growth	0.234664	COLO 205	0.131207	MSS	0.55185	Training	45	57.76	221.87	773.143	3061.36	12455.4	52614.1	227096	25.1	170.924	398.018	1680.11	5903.47	24239	98259.3	4.682	140.855	152.772	846.63	1807.35	6964.83	19514.1	155.24	1924.65	28000.7	472745	8.416e+06	1.54097e+08	2.87127e+09	118.97	484.057	2276.65	11607	62361.1	348084	2.00062e+06	-1.39951
CHEMBL1083170	COc1cc2c(cc1OCCCCCN1CCN(C(=O)c3ccccc3NCc3ccc4ccccc4c3)CC1)N=C[C@@H]1CCCN1C2=O	659.9	'='	150	1	Slow growth	0.234664	COLO 205	0.131207	MSS	0.55185	Training	55	78.06	263.091	894.064	3309.13	12768.4	50878.7	207548	24.19	177.8	315.246	1300.82	3715.62	13839.7	47306	8.056	154.756	151.075	810.151	1537.72	5741.69	14583.6	86.71	979.206	11959.3	186182	3.07978e+06	5.2228e+07	8.93429e+08	140.931	528.254	2285.03	10669.5	52238.7	264378	1.37169e+06	-2.24769
CHEMBL4284479	C=C1C(=O)O[C@H]2[C@H]1CC/C(Cn1cc(-c3cc(C(F)(F)F)cc(C(F)(F)F)c3)nn1)=C\CC[C@@]1(C)O[C@@H]21	527.47	'='	150	1	Fast growth	0.501217	HCT 116	0.167478	MSI	0.44815	Training	41	55.8	210.049	797.754	3358.23	14620.6	65722.7	301496	27.59	162.538	454.61	1950	7535.34	31801.7	133280	3.392	132.804	173.753	939.882	2330.29	9297.82	29023.2	66.24	785.09	8978.67	129227	1.9935e+06	3.19819e+07	5.24062e+08	92.1369	378.08	1800.72	9327.56	50996.7	290755	1.71667e+06	-1.01357
CHEMBL2103879	CC(C)c1cc(-c2n[nH]c(=O)n2-c2ccc3c(ccn3C)c2)c(O)cc1O	364.41	'='	150	1	Fast growth	0.501217	HCT 116	0.167478	MSI	0.44815	Test	30	40.43	146.49	518.664	2016.17	8102.11	33530.7	141588	8.58	101.129	158.575	734.066	1933.51	7225.43	22906.5	3.648	91.6627	105.348	543.033	1188.98	4428.4	12451.4	96.07	1525.6	26003.4	482644	9.19432e+06	1.77855e+08	3.47535e+09	78.5802	308.525	1399.72	6814.48	34558.1	180085	957178	-1.34773
CHEMBL467399	COc1c(C)cnc(Cn2cnc3c(Cl)nc(N)nc32)c1C	318.77	'='	150	1	Fast growth	0.501217	HCT 116	0.167478	MSI	0.44815	Training	24	33.57	117.119	412.779	1581.99	6297.47	25800.2	107928	6.12	75.62	100.1	471.285	1075.16	3925.49	11143.6	0.375	71.7603	56.6941	400.127	686.298	2973.92	7183.9	91.74	1130.04	20708.4	485988	1.23175e+07	3.19142e+08	8.31893e+09	68.4566	288.679	1387.45	7155.52	38552.1	214100	1.21599e+06	-0.859326
CHEMBL1836120	COc1cc2c3c(n(CCCNCCO)c(=O)c2cc1OC)-c1ncccc1C3=O	409.44	'='	150	1	Fast growth	0.501217	HCT 116	0.167478	MSI	0.44815	Training	33	46.27	159.047	552.328	2107.76	8441.68	35129.7	150509	15.79	115.053	216.586	930.838	2824.6	11036.3	39959.9	2.853	95.5125	96.528	553.015	1188.03	4669.42	13634.5	102.68	1334.75	20269.6	355309	6.5114e+06	1.21794e+08	2.30391e+09	84.3196	322.758	1413.72	6690.69	33227.4	170855	902297	-1.42094
CHEMBL98	O=C(CCCCCCC(=O)Nc1ccccc1)NO	264.32	'='	150	1	Fast growth	0.501217	HCT 116	0.167478	MSI	0.44815	Training	19	25.64	80.6992	254.309	867.028	3043.18	10937.4	39975.6	11.53	60.1869	126.644	483.979	1489.43	5404.49	18629.2	1.43	45.5729	28.2777	180.873	216.206	877.571	1493.72	78.43	1424.11	29142.3	659090	1.56372e+07	3.83039e+08	9.59363e+09	43.2685	151.039	602.756	2610.88	11859.3	55542.5	265734	-1.20419
CHEMBL2262437	ClCc1ccccc1Cn1cnc2c(Cl)nc(Cl)nc21	327.61	'='	150	1	Intermediate growth	0.264119	SW620	0.117575	MSS	0.55185	Test	22	31.59	107.731	372.179	1399.88	5480.3	22130.4	91413.1	6.91	71.2457	98.7586	456.83	1060.08	3852.47	10949.6	2.626	64.4	59.0132	353.295	631.545	2570.17	6253.22	43.6	319.33	2039.58	14713.1	107877	811254	6.19231e+06	70.9636	323.838	1682.73	9401.55	54937.3	330945	2.03778e+06	-0.536845
CHEMBL2337946	COc1ccc(C(=O)N2c3ccccc3Sc3ccccc32)cc1N	348.45	'='	151	1	Fast growth	0.501217	HT-29	0.199611	MSS	0.55185	Training	28	39.73	136.751	476.537	1813.41	7200.19	29547	124223	12.77	106.607	230.638	1070.97	3780.87	16188	66431.7	4.655	81.7768	92.5719	461.534	992.829	3640.07	10221.9	80.86	1414.57	27474	609264	1.43591e+07	3.51715e+08	8.82396e+09	83.6735	344.625	1642.3	8474.43	46064.2	260162	1.51422e+06	-1.09748
CHEMBL4277322	C#C[C@@]1(O)[C@@H](CO)O[C@@H](n2cc(F)c3c(N)ncnc32)[C@@H]1O	308.27	'='	151.36	1	Fast growth	0.501217	HCT 116	0.167478	MSI	0.44815	Training	24	33.73	121.559	454.812	1871.24	8099.14	36396.9	168075	10.81	84.3381	182.911	800.857	2759.17	11443.8	45972.2	-0.981	75.8751	65.7087	469.44	963.448	4130.68	11783	126.65	2195.65	44657.8	989128	2.26543e+07	5.2985e+08	1.26e+10	57.7924	237.222	1099.67	5475.54	28441.8	151982	828728	-1.51791
CHEMBL4649626	O=C1CC(c2ccccc2)Cc2nc3c(Br)cc(Br)cc3cc21	431.13	'='	152	1	Slow growth	0.234664	COLO 205	0.131207	MSS	0.55185	Training	26	37.72	131.251	465.063	1784.48	7093.73	28982.6	120858	10.85	91.4955	168.284	735.604	2135.21	8134.56	27838.8	4.739	79.1206	91.1513	459.274	941.185	3504.62	9237.51	29.96	450.461	5781.8	92481.8	1.53821e+06	2.61003e+07	4.4623e+08	83.0036	433.287	2890.18	22509.6	192287	1.73214e+06	1.60713e+07	-0.672804
CHEMBL1818694	CC(C)[C@@H]1O[C@@H](O[C@H]2CC[C@@]3(C)[C@H](CC[C@@H]4[C@@H]3CC[C@]3(C)[C@@H](C5=CC(=O)OC5)CC[C@]43O)C2)CC[C@H]1O	516.79	'='	152	1	Intermediate growth	0.264119	KM12	0.146543	MSI	0.44815	Test	42	63.03	228.798	886.649	3753.98	16745.5	77748.4	372366	31.98	162.194	468.697	1812.76	6854.83	27533.8	112865	4.193	137.052	170.139	937.758	2378.4	9683.8	32273	85.22	1371.68	22901.3	437066	8.54562e+06	1.68854e+08	3.35422e+09	68.7084	257.27	1020.35	4438.43	20243.3	95654.2	463935	-1.94992
CHEMBL2295982	COc1ccc(OC)c(/C=C/C(=O)N/N=C/c2ccc(Cl)cc2)c1	344.82	'='	153	1	Slow growth	0.234664	COLO 205	0.131207	MSS	0.55185	Training	25	33.77	111.683	365.127	1317.21	4902.35	18756	73007.2	12.15	80.0895	145.97	583.46	1604.15	5660.9	17917.4	4.718	65.7805	71.2862	332.854	646.114	2210.36	5462.56	59.92	663.668	8047.94	118269	1.85673e+06	3.01816e+07	4.99833e+08	77.0494	315.225	1490.07	7633.69	41201.9	230930	1.33237e+06	-1.13453
CHEMBL4092588	COc1ccccc1CNCCCN1C(=O)c2ccc3c4c(ccc(c24)C1=O)C(=O)N(CCCNCCCCN)C3=O	571.74	'='	155	1	Intermediate growth	0.264119	SW620	0.117575	MSS	0.55185	Training	46	64.82	219.686	753.08	2828.07	11132.2	45490.8	191302	25.76	163.268	344.871	1423.56	4615.4	17993	67106.4	6.031	131.102	142.12	743.845	1628.08	6122.17	17845.4	134.07	2164.9	39429.7	819821	1.80895e+07	4.16994e+08	9.94203e+09	118.98	446.974	1954.93	9285.01	46508.7	242059	1.29733e+06	-1.97501
CHEMBL4078803	N=C(N)c1ccc(-c2ccc(-c3ccc(Cl)cc3)s2)cc1F	330.83	'='	156	1	Slow growth	0.234664	HCC2998	0.103457	MSS	0.55185	Training	24	31.16	112.259	374.711	1412.97	5411.4	21432.5	86146.4	7.82	77.6512	128.215	563.58	1487.15	5364.16	16535.7	5.632	70.0776	95.0662	408.123	952.713	3225.59	9107.36	78.11	1712.61	37414.7	880440	2.13732e+07	5.29708e+08	1.33075e+10	72.9424	308.935	1520.27	8087.21	45117.5	260061	1.53536e+06	-1.0058
CHEMBL4570069	CNCCn1c(=O)c2cc(OC)c(OC)cc2c2ccc3cc4c(cc3c21)OCO4	406.47	'='	156	1	Slow growth	0.234664	HCC2998	0.103457	MSS	0.55185	Test	34	47.46	166.333	582.158	2233.89	8950.91	37072.4	157289	11.16	112.619	163.539	756.243	1853.48	6955.3	21145.5	4.585	101.385	113.565	599.486	1319.08	4971.31	14306.1	70.95	642.233	6740.83	97200.8	1.56241e+06	2.62508e+07	4.47772e+08	91.7638	352.639	1575.92	7595	38367.3	200431	1.0742e+06	-1.29322
CHEMBL2440585	CCN(CC)c1ccc(/C=N/NC(=O)c2ccc(Nc3ccnc(C(F)(F)F)c3)cc2)c(O)c1	471.48	'='	158.49	1	Fast growth	0.501217	HCT 116	0.167478	MSI	0.44815	Training	36	49.18	169.211	588.709	2255.44	8977.59	36886.5	154886	15.43	119.142	234.847	1052.81	3459.06	14215.5	55363.3	6.165	102.422	124.942	599.468	1346.21	4896.93	13944.5	89.85	1182.66	17198.4	295014	5.37731e+06	1.01206e+08	1.93973e+09	95.4847	366.51	1628.09	7783.68	38801.5	198805	1.03888e+06	-1.56703
CHEMBL2440123	COc1cccc(/C=N/NC(=O)c2ccccc2Nc2ccnc(C(F)(F)F)c2)c1O	430.42	'='	158.49	1	Fast growth	0.501217	HCT 15	0.134129	MSI	0.44815	Training	33	44.55	154.081	535.778	2059.87	8247.21	34178.2	145056	14.59	111.216	223.538	1012.07	3384.5	14047.5	55271.7	4.477	93.6505	106.569	543.19	1187.92	4453.37	12668.9	95.84	1213.76	17408.2	296249	5.38468e+06	1.01252e+08	1.94007e+09	88.6933	344.383	1533.73	7318.18	36354.9	185664	968103	-1.40411
CHEMBL2440592	O=C(N/N=C/c1cc(Cl)ccc1O)c1ccccc1Nc1ccnc(C(F)(F)F)c1	434.83	'='	158.49	1	Fast growth	0.501217	HCT 15	0.134129	MSI	0.44815	Training	32	43.49	151.179	529.366	2040.11	8157.17	33679.7	142235	14.43	110.171	225.103	1013.18	3383.62	13994.5	54956.4	5.184	92.1874	113.504	546.7	1230.88	4512.14	12924.3	86.61	1169.16	17156.2	294865	5.37681e+06	1.01205e+08	1.93973e+09	88.9588	360.153	1690.41	8589.99	45878.1	254050	1.44738e+06	-1.24825
CHEMBL4277322	C#C[C@@]1(O)[C@@H](CO)O[C@@H](n2cc(F)c3c(N)ncnc32)[C@@H]1O	308.3	'='	158.49	1	Intermediate growth	0.264119	SW620	0.117575	MSS	0.55185	Test	24	33.73	121.559	454.812	1871.24	8099.14	36396.9	168075	10.81	84.3381	182.911	800.857	2759.17	11443.8	45972.2	-0.981	75.8751	65.7087	469.44	963.448	4130.68	11783	126.65	2195.65	44657.8	989128	2.26543e+07	5.2985e+08	1.26e+10	57.7924	237.222	1099.67	5475.54	28441.8	151982	828728	-1.51791
CHEMBL1766361	COc1nc2c(c(OC)n1)C(c1cc(OC)c(OC)c(OC)c1)C1=C(COC1=O)N2	415.44	'='	160	1	Slow growth	0.234664	COLO 205	0.131207	MSS	0.55185	Training	33	46.08	160.449	564.854	2180.67	8795.27	36653.1	156457	18.33	115.847	240.556	970.08	3029.51	11494.1	41670.5	1.93	97.1825	84.6918	544.714	1003.92	4124.01	10578.5	110.26	881.476	8520.37	110357	1.66745e+06	2.71659e+07	4.56921e+08	87.1297	339.862	1515.24	7216.59	35841.3	183430	960363	-1.22801
CHEMBL1812755	COc1cc2c(cc1OCCCCCOc1ccc3nc(C)n(-c4ccc(I)cc4C)c(=O)c3c1)N=C[C@@H]1CCCN1C2=O	706.63	'='	160	1	Slow growth	0.234664	COLO 205	0.131207	MSS	0.55185	Training	49	69.57	239.51	831.724	3142.61	12349.6	50015	207109	22.1	165.178	293.665	1209.38	3362.92	12332.7	40868.9	7.471	143.958	154.303	806.524	1641.16	6123.98	16360.6	95.25	1021.62	12360.4	188950	3.10057e+06	5.23944e+07	8.94967e+08	134.787	660.683	4911.65	50956.4	638134	8.66625e+06	1.21382e+08	-1.57295
CHEMBL1084177	COc1cc2c(cc1OCCCCCCN1CCN(C(=O)c3ccccc3NCc3cc(OC)c(OC)c(OC)c3)CC1)N=C[C@@H]1CCCN1C2=O	713.96	'='	160	1	Slow growth	0.234664	COLO 205	0.131207	MSS	0.55185	Training	57	80.97	271.346	923.145	3426.49	13278.4	53147.7	217748	30.03	186.7	360.417	1402.88	4128.31	15010.3	51562.8	6.893	158.341	144.887	821.417	1505.2	5735.51	14267.1	114.4	1110.99	12721.1	190321	3.10311e+06	5.23601e+07	8.94187e+08	142.575	529.62	2263.76	10424.9	50320.5	251185	1.28618e+06	-2.47063
CHEMBL4290234	C=C1C(=O)O[C@H]2[C@H]1CC/C(Cn1cc(-c3cccc(Cl)c3)nn1)=C\CC[C@@]1(C)O[C@@H]21	425.92	'='	160	1	Fast growth	0.501217	HCT 116	0.167478	MSI	0.44815	Test	34	46.21	169.018	608.823	2463.9	10363.8	45391.2	204222	18.73	122.366	290.54	1193.26	4147.32	16472.2	64394.3	2.164	104.788	103.941	644.967	1334.8	5573.73	15743.2	66.24	757.09	8924.67	128987	1.99279e+06	3.19793e+07	5.24053e+08	84.5268	360.951	1776.5	9581.11	54788.4	326911	2.01477e+06	-1.0761
CHEMBL5220265	COC(=O)C[C@@H]1NC(=O)c2cc(Oc3cc(C)cc(F)c3)c(NC(=O)c3cc(OC)c(OC)c(OC)c3)cc2NC1=O	581.55	'='	160	1	Fast growth	0.501217	HCT 116	0.167478	MSI	0.44815	Training	45	62.35	214.595	750.482	2844.2	11151.3	44821.5	183415	27.6	167.031	369.729	1475.64	4658.1	17368.6	61602.7	2.691	129.934	118.108	693.325	1240.97	4794.44	11580.6	150.52	1723.6	23319.5	369934	6.17845e+06	1.0525e+08	1.80558e+09	118.492	448.844	1973.12	9323.5	45917.3	232435	1.20055e+06	-1.7132
CHEMBL441724	O=C(NCCCl)Nc1cccc(CCCCCO)c1	284.82	'='	160	1	Fast growth	0.501217	HT-29	0.199611	MSS	0.55185	Training	19	27.41	83.7853	264.547	900.61	3177.26	11523.1	42674.7	10.5	56.3476	99.7791	365.799	956.063	3233.25	9904.61	2.65	45.6248	35.4946	193.014	281.563	1052.99	2139.21	61.36	889.359	14503.2	264902	5.01139e+06	9.63835e+07	1.87046e+09	49.6169	195.535	916.609	4783.18	26775.9	157432	959173	-1.24432
CHEMBL4084089	COc1ccccc1CNCCCN1C(=O)c2ccc3c4c(ccc(c24)C1=O)C(=O)N(CCCNCCCN)C3=O	557.71	'='	160	1	Fast growth	0.501217	HT-29	0.199611	MSS	0.55185	Training	45	63.28	215.315	740.188	2787.99	11004.3	45075.3	189935	25.08	160.806	340.477	1411.8	4588.57	17924.9	66939	5.673	128.974	139.926	736.34	1616.49	6091.35	17788	134.07	2162.9	39429.7	819815	1.80895e+07	4.16994e+08	9.94203e+09	117.546	442.919	1943.38	9251.56	46413.2	241803	1.29675e+06	-1.92196
CHEMBL4217475	COCCn1cc(-c2nc(-c3c[nH]c4ncccc34)cs2)c2cc(OC)ccc21	404.53	'='	160	1	Intermediate growth	0.264119	KM12	0.146543	MSI	0.44815	Test	33	43.3	154.545	517.32	1957.12	7657.63	31198.7	130234	6.82	100.226	119.304	616.797	1384.05	5280.49	15253.1	4.096	95.1904	96.0173	534.768	1105.6	4268.7	11825.3	93.2	876.857	8840.99	106831	1.4031e+06	1.93887e+07	2.7573e+08	87.977	348.537	1583.35	7723.51	39443.1	208275	1.12853e+06	-1.27985
CHEMBL250261	COC(=O)C1=CO[C@@H]2O[C@H]3/C(=C\c4ccc(O)cc4)C(=O)O[C@]34C=C[C@H]1[C@H]24	368.36	'='	162.18	1	Fast growth	0.501217	HCT 15	0.134129	MSI	0.44815	Training	31	43.95	158.512	586.53	2381.96	10183.6	45373.9	208878	22.37	123.563	334.133	1352.79	5033.56	20573.4	84418.3	1.47	97.3335	90.8744	578.673	1181.74	4949.16	14202.2	91.29	1258.41	19728.2	353100	6.53857e+06	1.23008e+08	2.33583e+09	76.3113	301.036	1339.84	6414.72	32056.2	164980	867688	-1.13819
CHEMBL4552837	COc1cc2c(ccc3c4c(=O)oc5cc(O)c(OC)cc5c4n(C)c23)cc1O	391.4	'='	162.18	1	Fast growth	0.501217	HCT 15	0.134129	MSI	0.44815	Training	33	43.07	161.889	567.419	2235.25	9041.91	37929.6	162553	7.96	112.358	149.464	753.183	1762.61	6774.36	20027.5	4.153	103.155	121.455	629.227	1416.92	5343.04	15650.4	94.06	1391.52	23213.5	438255	8.52464e+06	1.67926e+08	3.32872e+09	91.2089	358.431	1642.17	8100.01	41716.4	221254	1.19955e+06	-1.25864
CHEMBL4092588	COc1ccccc1CNCCCN1C(=O)c2ccc3c4c(ccc(c24)C1=O)C(=O)N(CCCNCCCCN)C3=O	571.74	'='	165	1	Fast growth	0.501217	HCT 15	0.134129	MSI	0.44815	Training	46	64.82	219.686	753.08	2828.07	11132.2	45490.8	191302	25.76	163.268	344.871	1423.56	4615.4	17993	67106.4	6.031	131.102	142.12	743.845	1628.08	6122.17	17845.4	134.07	2164.9	39429.7	819821	1.80895e+07	4.16994e+08	9.94203e+09	118.98	446.974	1954.93	9285.01	46508.7	242059	1.29733e+06	-1.97501
CHEMBL1171057	COc1cc(-c2nc3ccccc3s2)ccc1OCCCCCOc1cc2c(cc1OC)C(=O)N1CCC[C@H]1C=N2	571.75	'='	165.96	1	Intermediate growth	0.264119	KM12	0.146543	MSI	0.44815	Test	46	62.24	216.26	719.469	2673.24	10257.1	40834	166157	19.99	148.331	256.251	1060.25	2931.12	10753	35554.9	6.192	130.244	121.707	683.241	1268.74	4850.78	12183.9	110.72	1151.48	13330	188123	2.85224e+06	4.48638e+07	7.19222e+08	122.411	479.014	2175	10739.2	56037.9	304584	1.70967e+06	-1.61701
CHEMBL2337946	COc1ccc(C(=O)N2c3ccccc3Sc3ccccc32)cc1N	348.43	'='	166	1	Fast growth	0.501217	HCT 116	0.167478	MSI	0.44815	Training	28	39.73	136.751	476.537	1813.41	7200.19	29547	124223	12.77	106.607	230.638	1070.97	3780.87	16188	66431.7	4.655	81.7768	92.5719	461.534	992.829	3640.07	10221.9	80.86	1414.57	27474	609264	1.43591e+07	3.51715e+08	8.82396e+09	83.6735	344.625	1642.3	8474.43	46064.2	260162	1.51422e+06	-1.09748
CHEMBL505741	C[C@H]1[C@@H](OCC(O)CO[C@@H]2C[C@@H]3CC[C@@H](C)[C@@H]4CC[C@@]5(C)OO[C@@]34[C@H](O2)O5)O[C@@H]2O[C@@]3(C)CC[C@H]4[C@H](C)CC[C@@H]1[C@@]24OO3	610.82	'='	166	1	Intermediate growth	0.264119	KM12	0.146543	MSI	0.44815	Training	50	72.05	270.283	1043.07	4456	19853.3	91527.6	432432	35.7	188.908	540.04	2106.33	7922.74	31678.1	128749	4.793	164.723	200.456	1132.71	2738.55	11088.9	34864.7	112.53	1082.41	12544.6	202228	3.72682e+06	7.28196e+07	1.45618e+09	72.8916	271.403	1035.08	4344.8	19016.6	85865.2	396448	-2.00144
CHEMBL4091846	COc1ccccc1CNCCCN1C(=O)c2ccc3c4c(ccc(c24)C1=O)C(=O)N(CCCNCCCCNCCCN)C3=O	628.85	'='	168	1	Slow growth	0.234664	COLO 205	0.131207	MSS	0.55185	Training	50	70.84	236.751	802.858	2981.42	11616.9	47050.3	196382	27.92	172.513	358.588	1462.66	4694.81	18194.4	67564.9	6.551	139.225	145.27	769.106	1644.15	6211.05	17923.2	146.1	2245.26	39937.2	823186	1.81122e+07	4.17148e+08	9.9431e+09	127.205	471.891	2039.08	9583.57	47598.5	246115	1.31265e+06	-2.32464
CHEMBL4446606	COc1cc2c(=O)n(CCN)c3c4cc5c(cc4ccc3c2cc1OC)OCO5	392.44	'='	168	1	Fast growth	0.501217	HT-29	0.199611	MSS	0.55185	Test	33	45.99	162.173	570.161	2197.29	8836.07	36704.7	156095	10.76	110.459	161.075	748.297	1838.79	6916.3	21059.6	4.195	99.5934	112.257	594.53	1314.78	4955.41	14287.6	84.94	1244.91	23946.1	555090	1.35565e+07	3.39211e+08	8.60581e+09	89.6126	345.855	1552.04	7509	38057.7	199324	1.07028e+06	-1.2912
CHEMBL4287532	C#C[C@@]1(O)[C@@H](CO)O[C@@H](n2cc(Br)c3c(N)ncnc32)[C@@H]1O	369.2	'='	169	1	Slow growth	0.234664	HCC2998	0.103457	MSS	0.55185	Training	24	34.29	123.362	462.571	1906.05	8258.21	37127.6	171454	10.78	84.2484	182.53	799.498	2754.16	11426.1	45908.6	-0.344	76.6639	70.3279	482.526	1012.61	4293.92	12372.1	126.65	2195.65	44657.8	989128	2.26543e+07	5.2985e+08	1.26e+10	64.8194	318.19	1928.29	13683.8	108593	928850	8.3285e+06	-1.51612
CHEMBL4069438	c1ccc2c3c([nH]c2c1)C(c1ccc(C2NCCc4c2[nH]c2ccccc42)cc1)NCC3	418.54	'='	169.82	1	Fast growth	0.501217	HCT 116	0.167478	MSI	0.44815	Training	38	54.06	189.015	659.835	2519.88	10067	41712.3	177593	8.45	118.919	158.941	790.898	1971.5	7645.42	24148.5	4.814	113.837	107.683	634.797	1225.64	4941.09	13125.8	55.64	506.045	3375.58	26944.7	216936	1.79959e+06	1.5182e+07	94.4968	358.918	1560.86	7316.82	35922.4	182158	946359	-1.6749
CHEMBL1818812	CC(C)C[C@@H]1O[C@@H](O[C@H]2CC[C@@]3(C)[C@H](CC[C@@H]4[C@@H]3CC[C@]3(C)[C@@H](C5=CC(=O)OC5)CC[C@]43O)C2)CC[C@H]1O	530.82	'='	170	1	Slow growth	0.234664	COLO 205	0.131207	MSS	0.55185	Training	43	64.57	233.169	899.541	3790.06	16823.2	77760.5	371066	32.66	164.656	473.092	1820.53	6847.16	27400.4	112019	4.551	139.113	173.451	944.694	2384.25	9664.05	32106.3	85.22	1373.68	22901.3	437068	8.54558e+06	1.68853e+08	3.35422e+09	70.142	261.343	1031.55	4465.63	20274.2	95416.7	461294	-2.00539
CHEMBL1812753	COc1cc2c(cc1OCCCCOc1ccc3nc(C)n(-c4ccc(Cl)cc4Cl)c(=O)c3c1)N=C[C@@H]1CCCN1C2=O	621.56	'='	170	1	Slow growth	0.234664	COLO 205	0.131207	MSS	0.55185	Test	48	67.93	234.583	816.214	3090.08	12164.3	49344.3	204648	22.57	165.457	301.302	1237.61	3479.97	12752.7	42384.4	7.063	141.398	150.882	793.189	1610.88	6027.72	16103.2	95.25	1019.62	12360.4	188944	3.10057e+06	5.23944e+07	8.94967e+08	128.122	518.97	2459.38	12731.6	69783.9	398339	2.34366e+06	-1.43857
CHEMBL1084175	COc1cc2c(cc1OCCCN1CCN(C(=O)c3ccccc3NCc3cc(OC)c(OC)c(OC)c3)CC1)N=C[C@@H]1CCCN1C2=O	671.87	'='	170	1	Slow growth	0.234664	COLO 205	0.131207	MSS	0.55185	Training	54	76.35	258.231	884.468	3306.24	12894.6	51901.1	213647	27.99	179.313	347.234	1367.6	4047.81	14805.9	51060.6	5.819	151.956	138.305	798.803	1470.28	5640.13	14087.7	114.4	1104.99	12721.1	190303	3.10311e+06	5.236e+07	8.94187e+08	138.274	517.454	2229.12	10321.7	50009	250248	1.28342e+06	-2.31149
CHEMBL1812754	COc1cc2c(cc1OCCCCOc1ccc3nc(C)n(-c4ccc(I)cc4C)c(=O)c3c1)N=C[C@@H]1CCCN1C2=O	692.6	'='	170	1	Slow growth	0.234664	COLO 205	0.131207	MSS	0.55185	Training	48	68.03	235.138	818.832	3102.52	12221.7	49599.5	205742	21.42	162.716	289.271	1197.62	3336.08	12264.6	40701.5	7.113	141.83	152.109	798.969	1629.5	6092.03	16300.7	95.25	1019.62	12360.4	188944	3.10057e+06	5.23944e+07	8.94967e+08	133.353	656.628	4900.1	50921.5	638026	8.66591e+06	1.21381e+08	-1.51989
CHEMBL1813298	COc1ccc(/C=C(/C(=O)N[C@@H]2c3cc4c(cc3[C@@H](c3cc(OC)c(OC)c(OC)c3)[C@H]3C(=O)OC[C@@H]32)OCO4)c2cc(OC)c(OC)c(OC)c2)cc1	739.83	'='	170	1	Slow growth	0.234664	COLO 205	0.131207	MSS	0.55185	Training	60	84.56	293.404	1033.2	3980.22	16016.4	66559.3	283131	33.1	210.879	442.245	1775.29	5541.11	20844.4	74738.2	6.169	176.279	169.5	982.923	1901.76	7396.12	19257.4	138.47	1255.09	13383.4	194175	3.13565e+06	5.28393e+07	9.03203e+08	156.392	599.009	2626.97	12360.9	60752.2	307977	1.59838e+06	-2.40569
CHEMBL4786524	CCCCCCCC(=O)Nc1nc2[nH]c(CN3CCN(Cc4cccc(F)c4)CC3)c(CN3CCN(Cc4cccc(F)c4)CC3)c2c(=O)[nH]1	688.87	'='	170	1	Fast growth	0.501217	HCT 116	0.167478	MSI	0.44815	Test	55	78.78	263.192	896.022	3293.93	12539.2	49070.7	196178	25.03	177.837	313.136	1242.11	3315.38	11580.2	36118.9	6.872	153.102	140.539	773.59	1337.33	5141.02	12155.2	103.6	1151.53	13822.1	205230	3.28175e+06	5.4536e+07	9.2304e+08	129.681	474.347	2006.76	9170.57	43868.9	216427	1.09229e+06	-2.41035
CHEMBL1240647	COc1cc(/C=C/C(=O)N2CCN(C(=O)c3cc(OC)c(OC)c(OC)c3)CC2)ccc1OCCCOc1cc2c(cc1OC)C(=O)N1CCC[C@H]1C=N2	742.83	'='	170	1	Fast growth	0.501217	HCT 116	0.167478	MSI	0.44815	Training	59	82.71	280.277	960.275	3591.52	14004.7	56311.4	231368	34.65	203.894	425.601	1647.58	5058.49	18522.5	64873	6.071	166.176	152.757	876.217	1627.93	6188.68	15495.1	137.9	1423.21	17805	277127	4.5996e+06	7.81627e+07	1.33864e+09	153.232	580.031	2526.26	11828.9	57968.8	293389	1.52132e+06	-2.35079
CHEMBL4094395	N=C(N)c1ccc(-c2ccc(-c3ccc(Cl)cc3)s2)cc1	312.83	'='	170	1	Fast growth	0.501217	HCT 116	0.167478	MSI	0.44815	Training	23	29.83	106.49	349.978	1304.07	4928.56	19273.7	76403	6.31	71.3711	109.712	500.06	1278.37	4639.08	13984.2	5.471	66.0618	86.9196	373.891	852.405	2867.99	7929.89	78.11	1708.61	37408.7	880412	2.13731e+07	5.29708e+08	1.33075e+10	71.274	303.225	1491.81	7930.3	44230.4	255001	1.50632e+06	-1.06531
CHEMBL185	O=c1[nH]cc(F)c(=O)[nH]1	130.09	'='	170	1	Fast growth	0.501217	HT-29	0.199611	MSS	0.55185	Training	9	11.93	39.8481	135.337	493.652	1853.19	7112.3	27737.1	6.31	37.8001	86.951	344.435	1057.96	3813.67	12797.8	-0.708	24.5953	13.5148	113.2	148.261	668.749	1297.62	65.72	856.094	12399.7	195695	3.22909e+06	5.45244e+07	9.3137e+08	22.2665	80.586	342.39	1572.67	7534.79	37021.1	184906	-0.355583
CHEMBL450309	COc1cc2c(cc1OCCCN1CCN(CCCOc3cc4c(cc3OC)C(=O)N3CC(F)C[C@H]3C=N4)CC1)N=C[C@@H]1CC(F)CN1C2=O	694.86	'='	170	1	Fast growth	0.501217	HT-29	0.199611	MSS	0.55185	Test	56	79.92	274.419	956.377	3616.78	14214.9	57502.1	237563	34.39	195.836	423.257	1595.52	4930.43	17765.1	62056.9	5.91	161.952	152.93	866.369	1616.11	6163.17	15494.2	108.74	1079.92	12570.5	189524	3.09952e+06	5.23464e+07	8.94167e+08	134.185	495.705	2114.05	9698.42	46576	231180	1.17719e+06	-2.15568
CHEMBL1240647	COc1cc(/C=C/C(=O)N2CCN(C(=O)c3cc(OC)c(OC)c(OC)c3)CC2)ccc1OCCCOc1cc2c(cc1OC)C(=O)N1CCC[C@H]1C=N2	742.9	'='	170	1	Intermediate growth	0.264119	SW620	0.117575	MSS	0.55185	Training	59	82.71	280.277	960.275	3591.52	14004.7	56311.4	231368	34.65	203.894	425.601	1647.58	5058.49	18522.5	64873	6.071	166.176	152.757	876.217	1627.93	6188.68	15495.1	137.9	1423.21	17805	277127	4.5996e+06	7.81627e+07	1.33864e+09	153.232	580.031	2526.26	11828.9	57968.8	293389	1.52132e+06	-2.35079
CHEMBL4078803	N=C(N)c1ccc(-c2ccc(-c3ccc(Cl)cc3)s2)cc1F	330.82	'='	171	1	Fast growth	0.501217	HCT 116	0.167478	MSI	0.44815	Training	24	31.16	112.259	374.711	1412.97	5411.4	21432.5	86146.4	7.82	77.6512	128.215	563.58	1487.15	5364.16	16535.7	5.632	70.0776	95.0662	408.123	952.713	3225.59	9107.36	78.11	1712.61	37414.7	880440	2.13732e+07	5.29708e+08	1.33075e+10	72.9424	308.935	1520.27	8087.21	45117.5	260061	1.53536e+06	-1.0058
CHEMBL4094395	N=C(N)c1ccc(-c2ccc(-c3ccc(Cl)cc3)s2)cc1	312.84	'='	171	1	Fast growth	0.501217	HCT 15	0.134129	MSI	0.44815	Training	23	29.83	106.49	349.978	1304.07	4928.56	19273.7	76403	6.31	71.3711	109.712	500.06	1278.37	4639.08	13984.2	5.471	66.0618	86.9196	373.891	852.405	2867.99	7929.89	78.11	1708.61	37408.7	880412	2.13731e+07	5.29708e+08	1.33075e+10	71.274	303.225	1491.81	7930.3	44230.4	255001	1.50632e+06	-1.06531
CHEMBL5218942	CCN(CC)C(=O)C[C@@H]1NC(=O)c2cc(Oc3cc(C)c(Br)c(C)c3)c(NC(=O)c3cc(OC)c(OC)c(OC)c3)cc2NC1=O	697.58	'='	172	1	Fast growth	0.501217	HCT 116	0.167478	MSI	0.44815	Test	49	68.7	236.824	832.992	3181.36	12602.1	51236.5	212130	29.09	179.329	391.051	1558.71	4911.16	18280.2	64799.6	4.559	143.444	140.334	791.649	1517.08	5795.26	14769.4	144.53	1696.51	23115.7	368498	6.164e+06	1.0504e+08	1.80186e+09	132.915	553.663	2898.16	18003.1	128896	1.03024e+06	8.88382e+06	-1.88481
CHEMBL4078803	N=C(N)c1ccc(-c2ccc(-c3ccc(Cl)cc3)s2)cc1F	330.83	'='	172	1	Fast growth	0.501217	HCT 15	0.134129	MSI	0.44815	Training	24	31.16	112.259	374.711	1412.97	5411.4	21432.5	86146.4	7.82	77.6512	128.215	563.58	1487.15	5364.16	16535.7	5.632	70.0776	95.0662	408.123	952.713	3225.59	9107.36	78.11	1712.61	37414.7	880440	2.13732e+07	5.29708e+08	1.33075e+10	72.9424	308.935	1520.27	8087.21	45117.5	260061	1.53536e+06	-1.0058
CHEMBL4287532	C#C[C@@]1(O)[C@@H](CO)O[C@@H](n2cc(Br)c3c(N)ncnc32)[C@@H]1O	369.2	'='	172	1	Fast growth	0.501217	HCT 15	0.134129	MSI	0.44815	Training	24	34.29	123.362	462.571	1906.05	8258.21	37127.6	171454	10.78	84.2484	182.53	799.498	2754.16	11426.1	45908.6	-0.344	76.6639	70.3279	482.526	1012.61	4293.92	12372.1	126.65	2195.65	44657.8	989128	2.26543e+07	5.2985e+08	1.26e+10	64.8194	318.19	1928.29	13683.8	108593	928850	8.3285e+06	-1.51612
CHEMBL4097775	COc1cc(OC)cc(-c2ccc(-c3ccc(C(=N)N)c(F)c3)s2)c1	356.42	'='	173	1	Fast growth	0.501217	HCT 116	0.167478	MSI	0.44815	Training	27	35.01	125.055	417.492	1572.67	6035.17	23936.6	96388.9	9.7	86.176	144.243	615.24	1615.65	5754.93	17654	4.84	77.3081	95.4913	438.919	977.448	3386.14	9375.58	96.57	1805.8	37924.6	883224	2.13887e+07	5.29795e+08	1.3308e+10	77.6905	311.986	1448.1	7223.52	37631.8	202021	1.1091e+06	-1.26855
CHEMBL2440593	CCN(CC)c1ccc(/C=N/NC(=O)c2ccccc2Nc2ccnc(C(F)(F)F)c2)c(O)c1	471.53	'='	173.78	1	Slow growth	0.234664	COLO 205	0.131207	MSS	0.55185	Test	36	49.18	169.211	588.709	2259.44	9025.89	37278.1	157533	15.43	119.142	234.847	1056.81	3486.81	14366.3	56087.2	6.165	102.453	124.093	601.123	1351.78	4960.03	14208.3	89.85	1182.66	17198.4	295018	5.37736e+06	1.01207e+08	1.93974e+09	95.4847	366.563	1627.4	7775.29	38747.8	198583	1.03871e+06	-1.56475
CHEMBL4461169	O=C1NC2C(CC(O)C(O)C2O)c2cc3c(c(O)c21)OCCO3	323.33	'='	176	1	Slow growth	0.234664	COLO 205	0.131207	MSS	0.55185	Training	26	37.33	133.767	490.061	1944.04	8012.7	33997.5	147417	17.14	97.8786	234.883	900.081	2960.17	10969.1	39787.2	-0.926	81.5377	59.8103	448.664	766.827	3333.97	8319.86	128.48	2165.95	39819.8	778565	1.54639e+07	3.0917e+08	6.20204e+09	58.4436	217.699	940.677	4398.15	21568.8	109395	569343	-1.61416
CHEMBL4094395	N=C(N)c1ccc(-c2ccc(-c3ccc(Cl)cc3)s2)cc1	312.84	'='	177	1	Fast growth	0.501217	HT-29	0.199611	MSS	0.55185	Training	23	29.83	106.49	349.978	1304.07	4928.56	19273.7	76403	6.31	71.3711	109.712	500.06	1278.37	4639.08	13984.2	5.471	66.0618	86.9196	373.891	852.405	2867.99	7929.89	78.11	1708.61	37408.7	880412	2.13731e+07	5.29708e+08	1.33075e+10	71.274	303.225	1491.81	7930.3	44230.4	255001	1.50632e+06	-1.06531
CHEMBL4094395	N=C(N)c1ccc(-c2ccc(-c3ccc(Cl)cc3)s2)cc1	312.84	'='	177	1	Intermediate growth	0.264119	SW620	0.117575	MSS	0.55185	Training	23	29.83	106.49	349.978	1304.07	4928.56	19273.7	76403	6.31	71.3711	109.712	500.06	1278.37	4639.08	13984.2	5.471	66.0618	86.9196	373.891	852.405	2867.99	7929.89	78.11	1708.61	37408.7	880412	2.13731e+07	5.29708e+08	1.33075e+10	71.274	303.225	1491.81	7930.3	44230.4	255001	1.50632e+06	-1.06531
CHEMBL1084181	COc1cc2c(cc1OCCCN1CCN(C(=O)c3ccccc3NCc3ccc4ccccc4c3)CC1)N=C[C@@H]1CCCN1C2=O	631.84	'='	180	1	Slow growth	0.234664	COLO 205	0.131207	MSS	0.55185	Test	53	74.98	254.348	868.279	3228.96	12512.6	50047.7	204815	22.83	172.875	306.457	1277.3	3661.95	13703.4	46971.2	7.34	150.5	146.688	795.091	1514.47	5678.34	14464.2	86.71	975.206	11959.3	186170	3.07978e+06	5.22279e+07	8.93429e+08	138.064	520.143	2261.93	10601.2	52035.2	263780	1.37001e+06	-2.1416
CHEMBL1084182	COc1cc2c(cc1OCCCCCCN1CCN(C(=O)c3ccccc3NCc3ccc4ccccc4c3)CC1)N=C[C@@H]1CCCN1C2=O	673.93	'='	180	1	Slow growth	0.234664	COLO 205	0.131207	MSS	0.55185	Training	56	79.6	267.463	906.956	3349.21	12896.3	51294.2	208915	24.87	180.262	319.641	1312.59	3742.46	13907.8	47473.4	8.414	156.884	153.269	817.705	1549.39	5773.72	14643.6	86.71	981.206	11959.3	186188	3.07978e+06	5.2228e+07	8.93429e+08	142.364	532.309	2296.57	10704.4	52346.7	264718	1.37278e+06	-2.30074
CHEMBL4161413	C=C1C(=O)O[C@@H]2[C@H]3O[C@]3(C)CC/C=C(/COC(=O)/C=C/c3c[nH]c4ccccc34)CC[C@@H]12	433.5	'='	180	1	Fast growth	0.501217	HCT 116	0.167478	MSI	0.44815	Training	36	51.22	179.135	649.917	2588.91	10857.5	47371.9	212941	22.04	132.334	323.127	1318.78	4645.44	18492.5	72467.4	3.36	107.678	114.78	646.077	1428.86	5638.49	16685.9	77.62	941.221	12184.3	190162	3.13458e+06	5.29703e+07	9.04333e+08	85.6743	331.273	1462.21	6967.37	34690.9	177849	931179	-1.35748
CHEMBL1240850	COc1ccc(C2=NOC(c3cc(OC)c(OC)c(OC)c3)C2)cc1OCCCCOc1cc2c(cc1OC)C(=O)N1CCC[C@H]1C=N2	659.74	'='	180	1	Fast growth	0.501217	HCT 116	0.167478	MSI	0.44815	Training	53	73.66	252.581	863.843	3252.25	12757	51666.1	213848	29.04	176.193	351.855	1360.2	4034.41	14533.8	49377.1	6.476	149.954	141.517	800.154	1516.5	5762.88	14666.6	118.87	993.467	9322.17	119650	1.77586e+06	2.84133e+07	4.7046e+08	133.249	498.997	2150.72	9976.96	48475.3	243358	1.252e+06	-2.05823
CHEMBL4161413	C=C1C(=O)O[C@@H]2[C@H]3O[C@]3(C)CC/C=C(/COC(=O)/C=C/c3c[nH]c4ccccc34)CC[C@@H]12	433.54	'='	180	1	Fast growth	0.501217	HCT 15	0.134129	MSI	0.44815	Test	36	51.22	179.135	649.917	2588.91	10857.5	47371.9	212941	22.04	132.334	323.127	1318.78	4645.44	18492.5	72467.4	3.36	107.678	114.78	646.077	1428.86	5638.49	16685.9	77.62	941.221	12184.3	190162	3.13458e+06	5.29703e+07	9.04333e+08	85.6743	331.273	1462.21	6967.37	34690.9	177849	931179	-1.35748
CHEMBL1240850	COc1ccc(C2=NOC(c3cc(OC)c(OC)c(OC)c3)C2)cc1OCCCCOc1cc2c(cc1OC)C(=O)N1CCC[C@H]1C=N2	659.8	'='	180	1	Fast growth	0.501217	HCT 15	0.134129	MSI	0.44815	Training	53	73.66	252.581	863.843	3252.25	12757	51666.1	213848	29.04	176.193	351.855	1360.2	4034.41	14533.8	49377.1	6.476	149.954	141.517	800.154	1516.5	5762.88	14666.6	118.87	993.467	9322.17	119650	1.77586e+06	2.84133e+07	4.7046e+08	133.249	498.997	2150.72	9976.96	48475.3	243358	1.252e+06	-2.05823
CHEMBL4161413	C=C1C(=O)O[C@@H]2[C@H]3O[C@]3(C)CC/C=C(/COC(=O)/C=C/c3c[nH]c4ccccc34)CC[C@@H]12	433.54	'='	180	1	Intermediate growth	0.264119	SW620	0.117575	MSS	0.55185	Training	36	51.22	179.135	649.917	2588.91	10857.5	47371.9	212941	22.04	132.334	323.127	1318.78	4645.44	18492.5	72467.4	3.36	107.678	114.78	646.077	1428.86	5638.49	16685.9	77.62	941.221	12184.3	190162	3.13458e+06	5.29703e+07	9.04333e+08	85.6743	331.273	1462.21	6967.37	34690.9	177849	931179	-1.35748
CHEMBL2440589	CCN(CC)c1ccc(/C=N/NC(=O)c2cccc(Nc3ccnc(C(F)(F)F)c3)c2)c(O)c1	471.53	'='	181.97	1	Slow growth	0.234664	HCC2998	0.103457	MSS	0.55185	Training	36	49.18	169.211	588.709	2255.44	8977.59	36892.5	154973	15.43	119.142	234.847	1052.81	3459.06	14221.5	55402.2	6.165	102.422	124.942	599.529	1344.84	4898.3	13953.6	89.85	1182.66	17198.4	295014	5.37731e+06	1.01206e+08	1.93973e+09	95.4847	366.51	1628.09	7783.79	38801.2	198789	1.03869e+06	-1.56697
CHEMBL4276891	C#C[C@@]1(O)[C@@H](CO)O[C@@H](n2cc(Cl)c3c(N)ncnc32)[C@@H]1O	324.75	'='	182	1	Slow growth	0.234664	HCC2998	0.103457	MSS	0.55185	Test	24	34.13	122.783	460.037	1894.54	8205.14	36881.9	170310	10.86	84.4916	183.564	803.208	2767.88	11474.8	46083.9	-0.52	76.3648	68.8894	478.036	996.175	4237.79	12170.4	126.65	2195.65	44657.8	989128	2.26543e+07	5.2985e+08	1.26e+10	61.4031	266.49	1311.05	6957.94	38682.6	221978	1.3034e+06	-1.51648
CHEMBL4094395	N=C(N)c1ccc(-c2ccc(-c3ccc(Cl)cc3)s2)cc1	312.84	'='	183	1	Slow growth	0.234664	HCC2998	0.103457	MSS	0.55185	Training	23	29.83	106.49	349.978	1304.07	4928.56	19273.7	76403	6.31	71.3711	109.712	500.06	1278.37	4639.08	13984.2	5.471	66.0618	86.9196	373.891	852.405	2867.99	7929.89	78.11	1708.61	37408.7	880412	2.13731e+07	5.29708e+08	1.33075e+10	71.274	303.225	1491.81	7930.3	44230.4	255001	1.50632e+06	-1.06531
CHEMBL4089122	COc1ccc(-c2ccc(-c3ccc(C(=N)N)cc3)s2)cc1	308.43	'='	183	1	Fast growth	0.501217	HCT 15	0.134129	MSI	0.44815	Training	24	30.89	109.392	356.39	1319.82	4971	19401.8	76831.5	6.47	72.4167	108.148	494.955	1250.65	4547.42	13657.8	4.764	67.4292	81.2629	368.883	808.861	2769.04	7539.54	87.34	1753.21	37660.7	881792	2.13808e+07	5.29751e+08	1.33077e+10	71.0085	287.287	1335.46	6667.68	34779.7	187018	1.02873e+06	-1.22623
CHEMBL4092588	COc1ccccc1CNCCCN1C(=O)c2ccc3c4c(ccc(c24)C1=O)C(=O)N(CCCNCCCCN)C3=O	571.68	'='	185	1	Fast growth	0.501217	HCT 116	0.167478	MSI	0.44815	Training	46	64.82	219.686	753.08	2828.07	11132.2	45490.8	191302	25.76	163.268	344.871	1423.56	4615.4	17993	67106.4	6.031	131.102	142.12	743.845	1628.08	6122.17	17845.4	134.07	2164.9	39429.7	819821	1.80895e+07	4.16994e+08	9.94203e+09	118.98	446.974	1954.93	9285.01	46508.7	242059	1.29733e+06	-1.97501
CHEMBL4089122	COc1ccc(-c2ccc(-c3ccc(C(=N)N)cc3)s2)cc1	308.41	'='	186	1	Fast growth	0.501217	HCT 116	0.167478	MSI	0.44815	Test	24	30.89	109.392	356.39	1319.82	4971	19401.8	76831.5	6.47	72.4167	108.148	494.955	1250.65	4547.42	13657.8	4.764	67.4292	81.2629	368.883	808.861	2769.04	7539.54	87.34	1753.21	37660.7	881792	2.13808e+07	5.29751e+08	1.33077e+10	71.0085	287.287	1335.46	6667.68	34779.7	187018	1.02873e+06	-1.22623
CHEMBL4078803	N=C(N)c1ccc(-c2ccc(-c3ccc(Cl)cc3)s2)cc1F	330.83	'='	186	1	Intermediate growth	0.264119	SW620	0.117575	MSS	0.55185	Training	24	31.16	112.259	374.711	1412.97	5411.4	21432.5	86146.4	7.82	77.6512	128.215	563.58	1487.15	5364.16	16535.7	5.632	70.0776	95.0662	408.123	952.713	3225.59	9107.36	78.11	1712.61	37414.7	880440	2.13732e+07	5.29708e+08	1.33075e+10	72.9424	308.935	1520.27	8087.21	45117.5	260061	1.53536e+06	-1.0058
CHEMBL4069438	c1ccc2c3c([nH]c2c1)C(c1ccc(C2NCCc4c2[nH]c2ccccc42)cc1)NCC3	418.58	'='	186.21	1	Intermediate growth	0.264119	SW620	0.117575	MSS	0.55185	Training	38	54.06	189.015	659.835	2519.88	10067	41712.3	177593	8.45	118.919	158.941	790.898	1971.5	7645.42	24148.5	4.814	113.837	107.683	634.797	1225.64	4941.09	13125.8	55.64	506.045	3375.58	26944.7	216936	1.79959e+06	1.5182e+07	94.4968	358.918	1560.86	7316.82	35922.4	182158	946359	-1.6749
CHEMBL4461169	O=C1NC2C(CC(O)C(O)C2O)c2cc3c(c(O)c21)OCCO3	323.33	'='	187	1	Intermediate growth	0.264119	KM12	0.146543	MSI	0.44815	Training	26	37.33	133.767	490.061	1944.04	8012.7	33997.5	147417	17.14	97.8786	234.883	900.081	2960.17	10969.1	39787.2	-0.926	81.5377	59.8103	448.664	766.827	3333.97	8319.86	128.48	2165.95	39819.8	778565	1.54639e+07	3.0917e+08	6.20204e+09	58.4436	217.699	940.677	4398.15	21568.8	109395	569343	-1.61416
CHEMBL4092588	COc1ccccc1CNCCCN1C(=O)c2ccc3c4c(ccc(c24)C1=O)C(=O)N(CCCNCCCCN)C3=O	571.74	'='	188	1	Fast growth	0.501217	HT-29	0.199611	MSS	0.55185	Test	46	64.82	219.686	753.08	2828.07	11132.2	45490.8	191302	25.76	163.268	344.871	1423.56	4615.4	17993	67106.4	6.031	131.102	142.12	743.845	1628.08	6122.17	17845.4	134.07	2164.9	39429.7	819821	1.80895e+07	4.16994e+08	9.94203e+09	118.98	446.974	1954.93	9285.01	46508.7	242059	1.29733e+06	-1.97501
CHEMBL1766365	COc1ccc(C2C3=C(COC3=O)Nc3ccc4cc[nH]c4c32)cc1O	348.38	'='	190	1	Slow growth	0.234664	COLO 205	0.131207	MSS	0.55185	Training	30	42	148.889	528.163	2046.06	8276.87	34619.3	148416	12.31	104.67	193.984	858.36	2625.06	10342.5	37764.2	2.439	90.9932	83.941	508.965	977.715	3895.45	10236.8	83.58	1072.85	15706.8	274984	5.11133e+06	9.77049e+07	1.89379e+09	78.9515	302.325	1347.8	6471	32471.9	167895	887238	-1.26756
CHEMBL1084178	COc1cc2c(cc1OCCCN1CCN(C(=O)c3ccccc3NCc3ccncc3)CC1)N=C[C@@H]1CCCN1C2=O	582.77	'='	190	1	Slow growth	0.234664	COLO 205	0.131207	MSS	0.55185	Training	48	67.86	228.219	773.963	2861.2	11036.1	43985.6	179518	22.83	156.875	294.457	1189.3	3521.95	13093.4	45591.1	4.822	133.896	114.965	685.272	1213.4	4734.76	11544.4	99.6	1042.28	12560	190364	3.1103e+06	5.24486e+07	8.95043e+08	123.056	461.615	1994.39	9269.05	45062.3	226045	1.16073e+06	-1.99923
CHEMBL1240647	COc1cc(/C=C/C(=O)N2CCN(C(=O)c3cc(OC)c(OC)c(OC)c3)CC2)ccc1OCCCOc1cc2c(cc1OC)C(=O)N1CCC[C@H]1C=N2	742.9	'='	190	1	Slow growth	0.234664	COLO 205	0.131207	MSS	0.55185	Training	59	82.71	280.277	960.275	3591.52	14004.7	56311.4	231368	34.65	203.894	425.601	1647.58	5058.49	18522.5	64873	6.071	166.176	152.757	876.217	1627.93	6188.68	15495.1	137.9	1423.21	17805	277127	4.5996e+06	7.81627e+07	1.33864e+09	153.232	580.031	2526.26	11828.9	57968.8	293389	1.52132e+06	-2.35079
CHEMBL1240850	COc1ccc(C2=NOC(c3cc(OC)c(OC)c(OC)c3)C2)cc1OCCCCOc1cc2c(cc1OC)C(=O)N1CCC[C@H]1C=N2	659.8	'='	190	1	Slow growth	0.234664	HCC2998	0.103457	MSS	0.55185	Test	53	73.66	252.581	863.843	3252.25	12757	51666.1	213848	29.04	176.193	351.855	1360.2	4034.41	14533.8	49377.1	6.476	149.954	141.517	800.154	1516.5	5762.88	14666.6	118.87	993.467	9322.17	119650	1.77586e+06	2.84133e+07	4.7046e+08	133.249	498.997	2150.72	9976.96	48475.3	243358	1.252e+06	-2.05823
CHEMBL4172758	C=C1C(=O)O[C@@H]2[C@H]3O[C@]3(C)CC/C=C(/COC(=O)c3c[nH]c4ccccc34)CC[C@@H]12	407.47	'='	190	1	Fast growth	0.501217	HCT 116	0.167478	MSI	0.44815	Training	34	48.42	171.207	627.598	2526.07	10700.7	47113.8	213436	20.89	127.011	314.706	1298.45	4641.52	18695	74115.4	3.088	103.637	113.002	637.053	1438	5685.99	17017.5	77.62	937.221	12184.3	190154	3.13471e+06	5.29727e+07	9.04381e+08	77.9563	297.292	1296.16	6106.58	30078.8	152628	791258	-1.22736
CHEMBL4162453	C=C1C(=O)O[C@@H]2[C@H]3O[C@]3(C)CC/C=C(/COC(=O)c3cc4ccccc4[nH]3)CC[C@@H]12	407.47	'='	190	1	Fast growth	0.501217	HCT 116	0.167478	MSI	0.44815	Training	34	48.42	171.207	627.418	2520.59	10642.8	46673.7	210573	20.89	127.011	314.706	1294.45	4615.77	18563.5	73491.9	3.177	103.687	113.545	633.758	1418.62	5579.29	16551.4	77.62	937.221	12208	190463	3.13813e+06	5.3009e+07	9.04765e+08	76.6052	291.731	1260.63	5866.72	28487.3	142295	725347	-1.21685
CHEMBL5083022	C=C1C(=O)O[C@H]2[C@H]1CC/C(COC(=O)NCc1ccc(OC)cc1)=C\CC[C@@]1(C)O[C@@H]21	427.5	'='	190	1	Fast growth	0.501217	HCT 116	0.167478	MSI	0.44815	Training	34	48.51	167.472	606.072	2407.25	10062.9	43744.7	195972	23.41	124.811	324.386	1270.35	4533.06	17780.3	69677.7	2.536	99.6136	101.907	589.172	1261.12	5023.89	14591.9	83.09	923.516	11853.1	186207	3.10108e+06	5.2815e+07	9.06407e+08	77.8376	293.459	1256.72	5795.86	27877.5	137851	695131	-1.40993
CHEMBL3634466	C=C1C(=O)O[C@H]2[C@H]1CC/C(COC(=O)NCCCCCCCCNC(=O)OC/C1=C/CC[C@@]3(C)O[C@H]3[C@H]3OC(=O)C(=C)[C@@H]3CC1)=C\CC[C@@]1(C)O[C@@H]21	724.89	'='	190	1	Fast growth	0.501217	HCT 116	0.167478	MSI	0.44815	Test	57	82.38	283.615	1032.74	4130.9	17448.2	76829	349188	45.84	215.255	608.607	2314.86	8574.5	33701.3	134443	4.308	166.986	171.051	996.462	2180.72	8789.06	26223.1	147.72	1729.84	23178.3	369510	6.18642e+06	1.05541e+08	1.81231e+09	114.824	420.974	1746.31	7865.85	37161.2	181257	904241	-2.29978
CHEMBL2262437	ClCc1ccccc1Cn1cnc2c(Cl)nc(Cl)nc21	327.6	'='	190	1	Fast growth	0.501217	HCT 116	0.167478	MSI	0.44815	Training	22	31.59	107.731	372.179	1399.88	5480.3	22130.4	91413.1	6.91	71.2457	98.7586	456.83	1060.08	3852.47	10949.6	2.626	64.4	59.0132	353.295	631.545	2570.17	6253.22	43.6	319.33	2039.58	14713.1	107877	811254	6.19231e+06	70.9636	323.838	1682.73	9401.55	54937.3	330945	2.03778e+06	-0.536845
CHEMBL2262443	ClCc1ccccc1Cn1cnc2nc(Cl)nc(Cl)c21	327.61	'='	190	1	Fast growth	0.501217	HCT 15	0.134129	MSI	0.44815	Training	22	31.59	107.731	372.179	1399.88	5480.6	22140.3	91549.3	6.91	71.2457	98.7586	456.83	1060.08	3858.47	11005.3	2.626	64.2276	58.4758	349.449	623.316	2539.14	6217.44	43.6	319.33	2039.58	14836.9	110380	845330	6.58658e+06	70.9636	320.603	1656.97	9225.44	53809.7	323863	1.99327e+06	-0.536776
CHEMBL4290234	C=C1C(=O)O[C@H]2[C@H]1CC/C(Cn1cc(-c3cccc(Cl)c3)nn1)=C\CC[C@@]1(C)O[C@@H]21	425.95	'='	190	1	Fast growth	0.501217	HCT 15	0.134129	MSI	0.44815	Training	34	46.21	169.018	608.823	2463.9	10363.8	45391.2	204222	18.73	122.366	290.54	1193.26	4147.32	16472.2	64394.3	2.164	104.788	103.941	644.967	1334.8	5573.73	15743.2	66.24	757.09	8924.67	128987	1.99279e+06	3.19793e+07	5.24053e+08	84.5268	360.951	1776.5	9581.11	54788.4	326911	2.01477e+06	-1.0761
CHEMBL4284479	C=C1C(=O)O[C@H]2[C@H]1CC/C(Cn1cc(-c3cc(C(F)(F)F)cc(C(F)(F)F)c3)nn1)=C\CC[C@@]1(C)O[C@@H]21	527.51	'='	190	1	Fast growth	0.501217	HCT 15	0.134129	MSI	0.44815	Test	41	55.8	210.049	797.754	3358.23	14620.6	65722.7	301496	27.59	162.538	454.61	1950	7535.34	31801.7	133280	3.392	132.804	173.753	939.882	2330.29	9297.82	29023.2	66.24	785.09	8978.67	129227	1.9935e+06	3.19819e+07	5.24062e+08	92.1369	378.08	1800.72	9327.56	50996.7	290755	1.71667e+06	-1.01357
CHEMBL4161413	C=C1C(=O)O[C@@H]2[C@H]3O[C@]3(C)CC/C=C(/COC(=O)/C=C/c3c[nH]c4ccccc34)CC[C@@H]12	433.54	'='	190	1	Fast growth	0.501217	HT-29	0.199611	MSS	0.55185	Training	36	51.22	179.135	649.917	2588.91	10857.5	47371.9	212941	22.04	132.334	323.127	1318.78	4645.44	18492.5	72467.4	3.36	107.678	114.78	646.077	1428.86	5638.49	16685.9	77.62	941.221	12184.3	190162	3.13458e+06	5.29703e+07	9.04333e+08	85.6743	331.273	1462.21	6967.37	34690.9	177849	931179	-1.35748
CHEMBL3116069	C=CCn1c(C)nc2cc(Nc3nc(Nc4ccc5nc(C)n(CC=C)c5c4)c4ccccc4n3)ccc21	500.66	'='	190	1	Fast growth	0.501217	HT-29	0.199611	MSS	0.55185	Training	43	59.8	207.245	716.299	2700.58	10588.2	42849.4	177592	5.59	127.67	127.588	710.03	1360.17	5294.73	13626.4	3.533	126.725	106.026	681.466	1179.49	4941.78	12070.3	85.48	617.228	3911.86	28156.4	207214	1.57152e+06	1.21513e+07	122.501	507.406	2400.2	12153.5	64090.9	347476	1.92321e+06	-1.60754
CHEMBL4284479	C=C1C(=O)O[C@H]2[C@H]1CC/C(Cn1cc(-c3cc(C(F)(F)F)cc(C(F)(F)F)c3)nn1)=C\CC[C@@]1(C)O[C@@H]21	527.51	'='	190	1	Fast growth	0.501217	HT-29	0.199611	MSS	0.55185	Training	41	55.8	210.049	797.754	3358.23	14620.6	65722.7	301496	27.59	162.538	454.61	1950	7535.34	31801.7	133280	3.392	132.804	173.753	939.882	2330.29	9297.82	29023.2	66.24	785.09	8978.67	129227	1.9935e+06	3.19819e+07	5.24062e+08	92.1369	378.08	1800.72	9327.56	50996.7	290755	1.71667e+06	-1.01357
CHEMBL3359977	CCOC(=O)c1cc(C(=O)c2cc(OC)c(OC)c(OC)c2)n2cccc(C#N)c12	408.44	'='	190	1	Intermediate growth	0.264119	KM12	0.146543	MSI	0.44815	Test	32	44.35	151.636	527.059	2012.03	8042.08	33256.1	140909	20.56	126.149	289.04	1215.07	4081.93	16141.6	61030.8	4.291	92.0388	102.262	531.032	1158.36	4312.99	12310.6	99.26	1415.6	24834.1	503881	1.07362e+07	2.353e+08	5.26058e+09	84.157	324.258	1429.14	6760.77	33414.1	170337	888872	-1.05964
CHEMBL4284479	C=C1C(=O)O[C@H]2[C@H]1CC/C(Cn1cc(-c3cc(C(F)(F)F)cc(C(F)(F)F)c3)nn1)=C\CC[C@@]1(C)O[C@@H]21	527.51	'='	190	1	Intermediate growth	0.264119	SW620	0.117575	MSS	0.55185	Training	41	55.8	210.049	797.754	3358.23	14620.6	65722.7	301496	27.59	162.538	454.61	1950	7535.34	31801.7	133280	3.392	132.804	173.753	939.882	2330.29	9297.82	29023.2	66.24	785.09	8978.67	129227	1.9935e+06	3.19819e+07	5.24062e+08	92.1369	378.08	1800.72	9327.56	50996.7	290755	1.71667e+06	-1.01357
CHEMBL4786524	CCCCCCCC(=O)Nc1nc2[nH]c(CN3CCN(Cc4cccc(F)c4)CC3)c(CN3CCN(Cc4cccc(F)c4)CC3)c2c(=O)[nH]1	688.96	'='	190	1	Intermediate growth	0.264119	SW620	0.117575	MSS	0.55185	Training	55	78.78	263.192	896.022	3293.93	12539.2	49070.7	196178	25.03	177.837	313.136	1242.11	3315.38	11580.2	36118.9	6.872	153.102	140.539	773.59	1337.33	5141.02	12155.2	103.6	1151.53	13822.1	205230	3.28175e+06	5.4536e+07	9.2304e+08	129.681	474.347	2006.76	9170.57	43868.9	216427	1.09229e+06	-2.41035
CHEMBL2440593	CCN(CC)c1ccc(/C=N/NC(=O)c2ccccc2Nc2ccnc(C(F)(F)F)c2)c(O)c1	471.53	'='	190.55	1	Slow growth	0.234664	HCC2998	0.103457	MSS	0.55185	Training	36	49.18	169.211	588.709	2259.44	9025.89	37278.1	157533	15.43	119.142	234.847	1056.81	3486.81	14366.3	56087.2	6.165	102.453	124.093	601.123	1351.78	4960.03	14208.3	89.85	1182.66	17198.4	295018	5.37736e+06	1.01207e+08	1.93974e+09	95.4847	366.563	1627.4	7775.29	38747.8	198583	1.03871e+06	-1.56475
CHEMBL2337946	COc1ccc(C(=O)N2c3ccccc3Sc3ccccc32)cc1N	348.45	'='	193	1	Slow growth	0.234664	COLO 205	0.131207	MSS	0.55185	Test	28	39.73	136.751	476.537	1813.41	7200.19	29547	124223	12.77	106.607	230.638	1070.97	3780.87	16188	66431.7	4.655	81.7768	92.5719	461.534	992.829	3640.07	10221.9	80.86	1414.57	27474	609264	1.43591e+07	3.51715e+08	8.82396e+09	83.6735	344.625	1642.3	8474.43	46064.2	260162	1.51422e+06	-1.09748
CHEMBL4776111	Cc1cccc(NC(=O)c2sc3nc4c(cc3c2N)C(=O)CCC4)c1	351.46	'='	193	1	Intermediate growth	0.264119	SW620	0.117575	MSS	0.55185	Training	28	36.48	133.33	452.585	1726.22	6705.7	26953.8	110286	12.17	99.8171	186.96	815.695	2437.16	9399.57	33113	1.927	83.4219	78.3232	454.309	859.325	3345.22	8600.86	113.32	1896	35064.9	733708	1.64431e+07	3.86877e+08	9.4184e+09	76.3887	310.082	1450.26	7310.67	38499.2	208895	1.1595e+06	-0.971135
CHEMBL3116069	C=CCn1c(C)nc2cc(Nc3nc(Nc4ccc5nc(C)n(CC=C)c5c4)c4ccccc4n3)ccc21	500.66	'='	195	1	Slow growth	0.234664	COLO 205	0.131207	MSS	0.55185	Training	43	59.8	207.245	716.299	2700.58	10588.2	42849.4	177592	5.59	127.67	127.588	710.03	1360.17	5294.73	13626.4	3.533	126.725	106.026	681.466	1179.49	4941.78	12070.3	85.48	617.228	3911.86	28156.4	207214	1.57152e+06	1.21513e+07	122.501	507.406	2400.2	12153.5	64090.9	347476	1.92321e+06	-1.60754
CHEMBL1224275	COc1c(C)c(OC)c(OC)c2c1C[C@H]1[C@@H](OC)N(C(=O)OC(C)C)CC(=O)N1[C@H]2COCc1ccccc1	542.69	'='	195	1	Fast growth	0.501217	HT-29	0.199611	MSS	0.55185	Training	42	59.32	204.018	717.044	2755	11054.4	45844.3	194890	25.26	147.699	322.322	1249.19	3919.46	14372.8	50718.8	3.355	121.925	111.559	677.267	1267.92	5101.22	13183.2	96	965.347	11864.3	184522	3.06896e+06	5.22542e+07	8.96192e+08	101.335	377.961	1612.88	7395.12	35466.4	175687	892466	-1.8316
CHEMBL3116069	C=CCn1c(C)nc2cc(Nc3nc(Nc4ccc5nc(C)n(CC=C)c5c4)c4ccccc4n3)ccc21	500.66	'='	195	1	Intermediate growth	0.264119	SW620	0.117575	MSS	0.55185	Test	43	59.8	207.245	716.299	2700.58	10588.2	42849.4	177592	5.59	127.67	127.588	710.03	1360.17	5294.73	13626.4	3.533	126.725	106.026	681.466	1179.49	4941.78	12070.3	85.48	617.228	3911.86	28156.4	207214	1.57152e+06	1.21513e+07	122.501	507.406	2400.2	12153.5	64090.9	347476	1.92321e+06	-1.60754
CHEMBL4097775	COc1cc(OC)cc(-c2ccc(-c3ccc(C(=N)N)c(F)c3)s2)c1	356.45	'='	196	1	Fast growth	0.501217	HCT 15	0.134129	MSI	0.44815	Training	27	35.01	125.055	417.492	1572.67	6035.17	23936.6	96388.9	9.7	86.176	144.243	615.24	1615.65	5754.93	17654	4.84	77.3081	95.4913	438.919	977.448	3386.14	9375.58	96.57	1805.8	37924.6	883224	2.13887e+07	5.29795e+08	1.3308e+10	77.6905	311.986	1448.1	7223.52	37631.8	202021	1.1091e+06	-1.26855
CHEMBL4089122	COc1ccc(-c2ccc(-c3ccc(C(=N)N)cc3)s2)cc1	308.43	'='	196	1	Fast growth	0.501217	HT-29	0.199611	MSS	0.55185	Training	24	30.89	109.392	356.39	1319.82	4971	19401.8	76831.5	6.47	72.4167	108.148	494.955	1250.65	4547.42	13657.8	4.764	67.4292	81.2629	368.883	808.861	2769.04	7539.54	87.34	1753.21	37660.7	881792	2.13808e+07	5.29751e+08	1.33077e+10	71.0085	287.287	1335.46	6667.68	34779.7	187018	1.02873e+06	-1.22623
CHEMBL4094395	N=C(N)c1ccc(-c2ccc(-c3ccc(Cl)cc3)s2)cc1	312.84	'='	196	1	Intermediate growth	0.264119	KM12	0.146543	MSI	0.44815	Training	23	29.83	106.49	349.978	1304.07	4928.56	19273.7	76403	6.31	71.3711	109.712	500.06	1278.37	4639.08	13984.2	5.471	66.0618	86.9196	373.891	852.405	2867.99	7929.89	78.11	1708.61	37408.7	880412	2.13731e+07	5.29708e+08	1.33075e+10	71.274	303.225	1491.81	7930.3	44230.4	255001	1.50632e+06	-1.06531
CHEMBL4776111	Cc1cccc(NC(=O)c2sc3nc4c(cc3c2N)C(=O)CCC4)c1	351.46	'='	197	1	Slow growth	0.234664	COLO 205	0.131207	MSS	0.55185	Test	28	36.48	133.33	452.585	1726.22	6705.7	26953.8	110286	12.17	99.8171	186.96	815.695	2437.16	9399.57	33113	1.927	83.4219	78.3232	454.309	859.325	3345.22	8600.86	113.32	1896	35064.9	733708	1.64431e+07	3.86877e+08	9.4184e+09	76.3887	310.082	1450.26	7310.67	38499.2	208895	1.1595e+06	-0.971135
CHEMBL3221214	O=C1/C(=C/c2ccc(Cl)cc2Cl)CN(S(=O)(=O)c2ccccc2)C/C1=C\c1ccc(Cl)cc1Cl	553.29	'='	198	1	Fast growth	0.501217	HCT 116	0.167478	MSI	0.44815	Training	37	49.59	180.898	622.796	2390.54	9404.87	38148.7	157564	18.82	139.592	320.789	1410.05	5037.63	21322.1	88473.6	7.532	112.517	148.598	688.126	1595.05	5724.22	16524.9	62.83	1150.78	19732	370477	7.02074e+06	1.33965e+08	2.56996e+09	116.034	510.083	2629.15	14736.9	86813.2	528210	3.28637e+06	-1.01287
CHEMBL4776111	Cc1cccc(NC(=O)c2sc3nc4c(cc3c2N)C(=O)CCC4)c1	351.46	'='	199	1	Fast growth	0.501217	HT-29	0.199611	MSS	0.55185	Training	28	36.48	133.33	452.585	1726.22	6705.7	26953.8	110286	12.17	99.8171	186.96	815.695	2437.16	9399.57	33113	1.927	83.4219	78.3232	454.309	859.325	3345.22	8600.86	113.32	1896	35064.9	733708	1.64431e+07	3.86877e+08	9.4184e+09	76.3887	310.082	1450.26	7310.67	38499.2	208895	1.1595e+06	-0.971135
CHEMBL2172557	COc1ccc(C2CC(c3ccc4ccccc4c3)=NN2C2=NC(=O)/C(=C3\C(=O)Nc4ccc(Br)cc43)S2)cc1	609.53	'='	199	1	Fast growth	0.501217	HT-29	0.199611	MSS	0.55185	Training	46	60.65	221.927	756.184	2896.01	11371.1	46236.8	191753	24.81	178.552	407.048	1795.01	6342.3	26731.1	110044	6.289	139.144	145.765	788.297	1589.45	6035.8	16005.7	108.66	1323.39	16671.9	247525	3.88424e+06	6.29391e+07	1.03848e+09	137.196	602.561	3264.87	20566.8	146396	1.14825e+06	9.67215e+06	-1.29767
CHEMBL1224507	COc1cc(C2CC(c3cccc(Br)c3)=NN2C(C)=O)cc(OC)c1OC	433.33	'='	199.53	1	Slow growth	0.234664	COLO 205	0.131207	MSS	0.55185	Test	29	39.76	138.786	476.969	1814.03	7135.12	28927.6	119591	15.08	99.5502	200.174	802.459	2391.13	8703.2	29487.2	4.291	84.103	91.0309	473.055	960.722	3549.69	9322.63	60.36	594.407	6660.33	97739.4	1.57317e+06	2.63621e+07	4.48608e+08	82.8517	368.498	2084	14108.4	109356	928767	8.33871e+06	-1.0755
CHEMBL2440592	O=C(N/N=C/c1cc(Cl)ccc1O)c1ccccc1Nc1ccnc(C(F)(F)F)c1	434.81	'='	199.53	1	Fast growth	0.501217	HCT 116	0.167478	MSI	0.44815	Training	32	43.49	151.179	529.366	2040.11	8157.17	33679.7	142235	14.43	110.171	225.103	1013.18	3383.62	13994.5	54956.4	5.184	92.1874	113.504	546.7	1230.88	4512.14	12924.3	86.61	1169.16	17156.2	294865	5.37681e+06	1.01205e+08	1.93973e+09	88.9588	360.153	1690.41	8589.99	45878.1	254050	1.44738e+06	-1.24825
CHEMBL2440595	O=C(N/N=C/c1ccccc1O)c1ccccc1Nc1ccnc(C(F)(F)F)c1	400.39	'='	199.53	1	Fast growth	0.501217	HCT 15	0.134129	MSI	0.44815	Training	31	41.76	144.186	499.408	1911.92	7618.28	31443.8	133020	12.87	103.737	205.946	951.307	3199.68	13432.4	53262.4	4.562	87.6916	101.766	506.184	1115.03	4153.73	11866.4	86.61	1165.16	17150.2	294841	5.37676e+06	1.01205e+08	1.93973e+09	83.6797	325.226	1449.89	6928.89	34464	176113	918239	-1.30708
CHEMBL4078803	N=C(N)c1ccc(-c2ccc(-c3ccc(Cl)cc3)s2)cc1F	330.83	'='	200	1	Slow growth	0.234664	COLO 205	0.131207	MSS	0.55185	Training	24	31.16	112.259	374.711	1412.97	5411.4	21432.5	86146.4	7.82	77.6512	128.215	563.58	1487.15	5364.16	16535.7	5.632	70.0776	95.0662	408.123	952.713	3225.59	9107.36	78.11	1712.61	37414.7	880440	2.13732e+07	5.29708e+08	1.33075e+10	72.9424	308.935	1520.27	8087.21	45117.5	260061	1.53536e+06	-1.0058
CHEMBL2443293	CCCCN(CCCC)CCCNc1nc2c(c(=N)n1-c1ccccc1)c(=S)n(-c1ccccc1)c(=S)n2-c1ccccc1	623.97	'='	200	1	Slow growth	0.234664	COLO 205	0.131207	MSS	0.55185	Test	48	65.75	224.155	749.94	2771.49	10711.5	43047	178188	17.89	153.432	256.797	1131.59	3212.6	12331.2	42509.2	10.191	133.665	153.605	735.243	1598.09	5856.08	16813.7	128.43	2926.28	81552.7	2.47577e+06	7.66927e+07	2.40014e+09	7.56243e+10	134.681	654.787	4377.83	36691.6	352021	3.62047e+06	3.84858e+07	-2.2149
CHEMBL5221081	COC(=O)C[C@@H]1NC(=O)c2cc(Oc3cc(C)cc(C)c3)c(NC(=O)c3cc(OC)cc(OC)c3)cc2NC1=O	547.56	'='	200	1	Fast growth	0.501217	HCT 116	0.167478	MSI	0.44815	Training	43	59.69	205.064	715.652	2699.07	10505	41842.4	169481	25.05	157.734	344.029	1384.71	4354.32	16315	57967.3	2.841	123.922	114.996	656.176	1170.6	4454.94	10627.3	141.29	1675.01	23061.5	368522	6.17054e+06	1.05205e+08	1.80532e+09	114.108	432.915	1908.43	9051.62	44733.5	227048	1.1748e+06	-1.69938
CHEMBL3261818	COc1cc2c(=O)n(CCCN3CCOCC3)c3c(c2cc1OCCCN1CCCC1)C(=O)c1cc2c(cc1-3)OCO2	575.66	'='	200	1	Fast growth	0.501217	HCT 116	0.167478	MSI	0.44815	Training	48	68.52	236.083	819.107	3099.3	12262	50252.2	211534	25.77	166.165	323.309	1282.1	3806.59	14121.3	49408.9	6.956	140.024	149.906	788.409	1687.8	6358.09	18171.4	91.7	948.852	11677.5	183141	3.05289e+06	5.19966e+07	8.91393e+08	114.401	421.391	1804.26	8378.58	41022.7	208768	1.09459e+06	-1.77429
CHEMBL4284815	C=C1C(=O)O[C@H]2[C@H]1CC/C(Cn1cc(-c3cc(C)c(C)cc3C)nn1)=C\CC[C@@]1(C)O[C@@H]21	433.6	'='	200	1	Fast growth	0.501217	HCT 15	0.134129	MSI	0.44815	Training	36	48.86	180.42	657.682	2678.83	11317.3	49644.9	223291	19.21	129.32	302.567	1239.44	4274.67	16920.3	65896.5	2.22	112.459	118.288	707.406	1518.11	6223.3	17867.3	66.24	765.09	8936.67	129043	1.99293e+06	3.19798e+07	5.24055e+08	86.1444	353.217	1679.09	8742.62	48195.2	277271	1.65135e+06	-1.19969
CHEMBL2443293	CCCCN(CCCC)CCCNc1nc2c(c(=N)n1-c1ccccc1)c(=S)n(-c1ccccc1)c(=S)n2-c1ccccc1	623.97	'='	200	1	Fast growth	0.501217	HT-29	0.199611	MSS	0.55185	Test	48	65.75	224.155	749.94	2771.49	10711.5	43047	178188	17.89	153.432	256.797	1131.59	3212.6	12331.2	42509.2	10.191	133.665	153.605	735.243	1598.09	5856.08	16813.7	128.43	2926.28	81552.7	2.47577e+06	7.66927e+07	2.40014e+09	7.56243e+10	134.681	654.787	4377.83	36691.6	352021	3.62047e+06	3.84858e+07	-2.2149
CHEMBL4075561	COc1cc2ncnc(Oc3ccc(NC(=O)Nc4ccc(CN5CCOCC5)c(C(F)(F)F)c4)c4ccccc34)c2cc1OC	633.68	'='	200	1	Intermediate growth	0.264119	KM12	0.146543	MSI	0.44815	Training	51	71.39	246.063	861.423	3292.55	13110.2	53908.7	227057	19.33	167.487	290.237	1321.25	3932.07	15825.8	58372.6	5.77	148.285	156.558	857.681	1784.69	6957.01	19376.7	107.07	922.143	8604.08	111588	1.68704e+06	2.75656e+07	4.65215e+08	135.728	525.375	2359.23	11399.6	57588.1	300126	1.6017e+06	-1.89834
CHEMBL4103711	CCCN1C(=O)c2ccc3c4c(ccc(c24)C1=O)C(=O)N(CCCNCc1ccccc1OC)C3=O	485.58	'='	201	1	Slow growth	0.234664	COLO 205	0.131207	MSS	0.55185	Training	40	55.85	194.268	679.143	2601.23	10420.1	43223.7	184032	22.99	150.261	328.892	1379.46	4554.11	17892.6	67160.5	6.078	119.073	139.247	706.837	1607.6	5992.54	17736.6	96.02	1403.49	21227.7	355351	6.05139e+06	1.03734e+08	1.78194e+09	105.88	404.965	1808.31	8751.32	44518.6	234525	1.26852e+06	-1.31744
CHEMBL4094395	N=C(N)c1ccc(-c2ccc(-c3ccc(Cl)cc3)s2)cc1	312.84	'='	203	1	Slow growth	0.234664	COLO 205	0.131207	MSS	0.55185	Training	23	29.83	106.49	349.978	1304.07	4928.56	19273.7	76403	6.31	71.3711	109.712	500.06	1278.37	4639.08	13984.2	5.471	66.0618	86.9196	373.891	852.405	2867.99	7929.89	78.11	1708.61	37408.7	880412	2.13731e+07	5.29708e+08	1.33075e+10	71.274	303.225	1491.81	7930.3	44230.4	255001	1.50632e+06	-1.06531
CHEMBL4078803	N=C(N)c1ccc(-c2ccc(-c3ccc(Cl)cc3)s2)cc1F	330.83	'='	203	1	Fast growth	0.501217	HT-29	0.199611	MSS	0.55185	Test	24	31.16	112.259	374.711	1412.97	5411.4	21432.5	86146.4	7.82	77.6512	128.215	563.58	1487.15	5364.16	16535.7	5.632	70.0776	95.0662	408.123	952.713	3225.59	9107.36	78.11	1712.61	37414.7	880440	2.13732e+07	5.29708e+08	1.33075e+10	72.9424	308.935	1520.27	8087.21	45117.5	260061	1.53536e+06	-1.0058
CHEMBL2337945	COc1ccc(C(=O)N2c3ccccc3Sc3ccccc32)cc1F	351.42	'='	203	1	Intermediate growth	0.264119	KM12	0.146543	MSI	0.44815	Training	28	39.66	136.56	475.726	1809.82	7183.99	29473.4	123887	13.88	108.727	240.677	1101.99	3893.65	16568	67761.6	5.633	81.7729	99.8812	471.513	1054.88	3790.99	10830.7	54.84	737.526	9701.25	145256	2.24781e+06	3.56105e+07	5.73658e+08	81.5294	330.389	1556.08	7951.61	42876.4	240692	1.3954e+06	-0.850842
CHEMBL4089767	N=C(N)c1ccc(-c2ccc(-c3ccc(F)cc3)s2)cc1	296.39	'='	204	1	Slow growth	0.234664	COLO 205	0.131207	MSS	0.55185	Training	23	29.43	105.266	344.753	1280.77	4824.55	18815.5	74413.3	6.26	71.2176	109.059	497.708	1269.91	4610.19	13887	5.01	65.5721	83.7389	364.971	820.566	2769.42	7615.55	78.11	1708.61	37408.7	880412	2.13731e+07	5.29708e+08	1.33075e+10	67.6633	273.956	1280.43	6434.43	33756.6	182355	1.00664e+06	-1.0682
CHEMBL2332264	COc1ccc(Cn2cc(CCc3cc(OC)c(OC)c(OC)c3)c3c(C)nc(N)nc32)cc1	462.6	'='	204	1	Slow growth	0.234664	COLO 205	0.131207	MSS	0.55185	Training	37	51.91	176.909	610.81	2299.02	8999.83	36294.8	149633	11.55	113.409	158.025	701.271	1605.19	5706.97	16022.2	3.762	105.741	101.909	580.244	1108.95	4326.86	11229.3	93.65	1125.68	20218	481220	1.22749e+07	3.1879e+08	8.31609e+09	98.1354	380.27	1689.5	8060.22	40156.6	206120	1.08167e+06	-1.65669
CHEMBL1818812	CC(C)C[C@@H]1O[C@@H](O[C@H]2CC[C@@]3(C)[C@H](CC[C@@H]4[C@@H]3CC[C@]3(C)[C@@H](C5=CC(=O)OC5)CC[C@]43O)C2)CC[C@H]1O	530.82	'='	204	1	Slow growth	0.234664	HCC2998	0.103457	MSS	0.55185	Test	43	64.57	233.169	899.541	3790.06	16823.2	77760.5	371066	32.66	164.656	473.092	1820.53	6847.16	27400.4	112019	4.551	139.113	173.451	944.694	2384.25	9664.05	32106.3	85.22	1373.68	22901.3	437068	8.54558e+06	1.68853e+08	3.35422e+09	70.142	261.343	1031.55	4465.63	20274.2	95416.7	461294	-2.00539
CHEMBL2335258	O=C(CCc1nnc2sc(-c3ccc(Cl)cc3Cl)nn12)c1nc2ccccc2[nH]1	443.34	'='	204	1	Intermediate growth	0.264119	SW620	0.117575	MSS	0.55185	Training	33	44.79	161.328	555.314	2124.57	8376.16	34063.2	141258	16.63	129.084	281.987	1284.04	4485.64	19056.6	78133	2.82	98.7001	86.6046	540.892	962.723	3924.61	9562.81	113.79	1264.63	14905	199720	2.8569e+06	4.27915e+07	6.61699e+08	98.772	444.994	2311.68	13050.1	77531.8	476782	3.00405e+06	-0.922464
CHEMBL4069438	c1ccc2c3c([nH]c2c1)C(c1ccc(C2NCCc4c2[nH]c2ccccc42)cc1)NCC3	418.58	'='	204.17	1	Slow growth	0.234664	COLO 205	0.131207	MSS	0.55185	Training	38	54.06	189.015	659.835	2519.88	10067	41712.3	177593	8.45	118.919	158.941	790.898	1971.5	7645.42	24148.5	4.814	113.837	107.683	634.797	1225.64	4941.09	13125.8	55.64	506.045	3375.58	26944.7	216936	1.79959e+06	1.5182e+07	94.4968	358.918	1560.86	7316.82	35922.4	182158	946359	-1.6749
CHEMBL4643080	O=C1CC(c2ccccc2)Cc2nc3ccc(Br)cc3cc21	352.24	'='	205	1	Fast growth	0.501217	HT-29	0.199611	MSS	0.55185	Training	25	35.83	123.679	432.572	1640.78	6452.42	26101	107814	9.37	85.3051	150.162	673.443	1937.19	7473.17	25646.7	3.941	74.2952	78.8226	413.12	802.317	3029.56	7700.65	29.96	446.461	5775.8	92453.8	1.5381e+06	2.60996e+07	4.46225e+08	74.3082	346.494	2032.75	14128.4	110878	944254	8.46205e+06	-0.735622
CHEMBL1818694	CC(C)[C@@H]1O[C@@H](O[C@H]2CC[C@@]3(C)[C@H](CC[C@@H]4[C@@H]3CC[C@]3(C)[C@@H](C5=CC(=O)OC5)CC[C@]43O)C2)CC[C@H]1O	516.79	'='	207	1	Slow growth	0.234664	COLO 205	0.131207	MSS	0.55185	Test	42	63.03	228.798	886.649	3753.98	16745.5	77748.4	372366	31.98	162.194	468.697	1812.76	6854.83	27533.8	112865	4.193	137.052	170.139	937.758	2378.4	9683.8	32273	85.22	1371.68	22901.3	437066	8.54562e+06	1.68854e+08	3.35422e+09	68.7084	257.27	1020.35	4438.43	20243.3	95654.2	463935	-1.94992
CHEMBL3409061	COc1cc(OC)cc(/C(C#N)=C/c2c[nH]c3ccccc23)c1	304.37	'='	207	1	Slow growth	0.234664	HCC2998	0.103457	MSS	0.55185	Training	25	34.73	116.327	393.957	1460	5643.89	22518.3	91889.3	10.49	87.8859	161.703	718.131	2146.62	8376.54	29835.2	3.805	69.0723	74.164	373.761	762.439	2756.18	7326.46	58.04	843.819	15184.2	334985	7.78401e+06	1.84003e+08	4.37308e+09	71.8675	281.745	1270.94	6143.43	30940.1	160296	848403	-1.0353
CHEMBL4097775	COc1cc(OC)cc(-c2ccc(-c3ccc(C(=N)N)c(F)c3)s2)c1	356.45	'='	207	1	Slow growth	0.234664	HCC2998	0.103457	MSS	0.55185	Training	27	35.01	125.055	417.492	1572.67	6035.17	23936.6	96388.9	9.7	86.176	144.243	615.24	1615.65	5754.93	17654	4.84	77.3081	95.4913	438.919	977.448	3386.14	9375.58	96.57	1805.8	37924.6	883224	2.13887e+07	5.29795e+08	1.3308e+10	77.6905	311.986	1448.1	7223.52	37631.8	202021	1.1091e+06	-1.26855
CHEMBL4277322	C#C[C@@]1(O)[C@@H](CO)O[C@@H](n2cc(F)c3c(N)ncnc32)[C@@H]1O	308.3	'='	207	1	Fast growth	0.501217	HT-29	0.199611	MSS	0.55185	Training	24	33.73	121.559	454.812	1871.24	8099.14	36396.9	168075	10.81	84.3381	182.911	800.857	2759.17	11443.8	45972.2	-0.981	75.8751	65.7087	469.44	963.448	4130.68	11783	126.65	2195.65	44657.8	989128	2.26543e+07	5.2985e+08	1.26e+10	57.7924	237.222	1099.67	5475.54	28441.8	151982	828728	-1.51791
CHEMBL4097775	COc1cc(OC)cc(-c2ccc(-c3ccc(C(=N)N)c(F)c3)s2)c1	356.45	'='	208	1	Slow growth	0.234664	COLO 205	0.131207	MSS	0.55185	Test	27	35.01	125.055	417.492	1572.67	6035.17	23936.6	96388.9	9.7	86.176	144.243	615.24	1615.65	5754.93	17654	4.84	77.3081	95.4913	438.919	977.448	3386.14	9375.58	96.57	1805.8	37924.6	883224	2.13887e+07	5.29795e+08	1.3308e+10	77.6905	311.986	1448.1	7223.52	37631.8	202021	1.1091e+06	-1.26855
CHEMBL2332264	COc1ccc(Cn2cc(CCc3cc(OC)c(OC)c(OC)c3)c3c(C)nc(N)nc32)cc1	462.6	'='	208	1	Intermediate growth	0.264119	SW620	0.117575	MSS	0.55185	Training	37	51.91	176.909	610.81	2299.02	8999.83	36294.8	149633	11.55	113.409	158.025	701.271	1605.19	5706.97	16022.2	3.762	105.741	101.909	580.244	1108.95	4326.86	11229.3	93.65	1125.68	20218	481220	1.22749e+07	3.1879e+08	8.31609e+09	98.1354	380.27	1689.5	8060.22	40156.6	206120	1.08167e+06	-1.65669
CHEMBL3221215	Cc1ccc(S(=O)(=O)N2C/C(=C\c3cc(F)cc(F)c3)C(=O)/C(=C/c3cc(F)cc(F)c3)C2)cc1	501.5	'='	208.93	1	Fast growth	0.501217	HCT 116	0.167478	MSI	0.44815	Training	38	49.51	182.312	628.928	2404.43	9369.04	37505.4	152618	19.77	144.3	332.596	1438.17	5063.14	21219.3	87505.2	5.914	114.588	145.667	680.148	1516.06	5396.03	15151.5	62.83	1154.78	19738	370493	7.02075e+06	1.33965e+08	2.56996e+09	103.89	401.957	1833	9050.58	46658.5	247125	1.33406e+06	-1.04994
CHEMBL1240850	COc1ccc(C2=NOC(c3cc(OC)c(OC)c(OC)c3)C2)cc1OCCCCOc1cc2c(cc1OC)C(=O)N1CCC[C@H]1C=N2	659.8	'='	210	1	Slow growth	0.234664	COLO 205	0.131207	MSS	0.55185	Training	53	73.66	252.581	863.843	3252.25	12757	51666.1	213848	29.04	176.193	351.855	1360.2	4034.41	14533.8	49377.1	6.476	149.954	141.517	800.154	1516.5	5762.88	14666.6	118.87	993.467	9322.17	119650	1.77586e+06	2.84133e+07	4.7046e+08	133.249	498.997	2150.72	9976.96	48475.3	243358	1.252e+06	-2.05823
CHEMBL4162453	C=C1C(=O)O[C@@H]2[C@H]3O[C@]3(C)CC/C=C(/COC(=O)c3cc4ccccc4[nH]3)CC[C@@H]12	407.5	'='	210	1	Fast growth	0.501217	HCT 15	0.134129	MSI	0.44815	Test	34	48.42	171.207	627.418	2520.59	10642.8	46673.7	210573	20.89	127.011	314.706	1294.45	4615.77	18563.5	73491.9	3.177	103.687	113.545	633.758	1418.62	5579.29	16551.4	77.62	937.221	12208	190463	3.13813e+06	5.3009e+07	9.04765e+08	76.6052	291.731	1260.63	5866.72	28487.3	142295	725347	-1.21685
CHEMBL185	O=c1[nH]cc(F)c(=O)[nH]1	130.09	'='	210	1	Intermediate growth	0.264119	KM12	0.146543	MSI	0.44815	Training	9	11.93	39.8481	135.337	493.652	1853.19	7112.3	27737.1	6.31	37.8001	86.951	344.435	1057.96	3813.67	12797.8	-0.708	24.5953	13.5148	113.2	148.261	668.749	1297.62	65.72	856.094	12399.7	195695	3.22909e+06	5.45244e+07	9.3137e+08	22.2665	80.586	342.39	1572.67	7534.79	37021.1	184906	-0.355583
CHEMBL4776111	Cc1cccc(NC(=O)c2sc3nc4c(cc3c2N)C(=O)CCC4)c1	351.46	'='	210	1	Intermediate growth	0.264119	KM12	0.146543	MSI	0.44815	Training	28	36.48	133.33	452.585	1726.22	6705.7	26953.8	110286	12.17	99.8171	186.96	815.695	2437.16	9399.57	33113	1.927	83.4219	78.3232	454.309	859.325	3345.22	8600.86	113.32	1896	35064.9	733708	1.64431e+07	3.86877e+08	9.4184e+09	76.3887	310.082	1450.26	7310.67	38499.2	208895	1.1595e+06	-0.971135
CHEMBL1240647	COc1cc(/C=C/C(=O)N2CCN(C(=O)c3cc(OC)c(OC)c(OC)c3)CC2)ccc1OCCCOc1cc2c(cc1OC)C(=O)N1CCC[C@H]1C=N2	742.9	'='	210	1	Intermediate growth	0.264119	KM12	0.146543	MSI	0.44815	Training	59	82.71	280.277	960.275	3591.52	14004.7	56311.4	231368	34.65	203.894	425.601	1647.58	5058.49	18522.5	64873	6.071	166.176	152.757	876.217	1627.93	6188.68	15495.1	137.9	1423.21	17805	277127	4.5996e+06	7.81627e+07	1.33864e+09	153.232	580.031	2526.26	11828.9	57968.8	293389	1.52132e+06	-2.35079
CHEMBL3113127	COc1ccc(-c2c(-c3cc4c(c(OC)c3OC)OCO4)noc2N)cc1	370.39	'='	210	1	Intermediate growth	0.264119	SW620	0.117575	MSS	0.55185	Test	30	39.21	140.931	476.919	1830.46	7268.82	30028.5	126871	11.3	96.201	156.226	667.829	1773.92	6445.87	20466.4	3.857	87.2056	90.5056	495.592	1034.47	3937	10864.8	98.2	1230.12	22071.4	507691	1.26285e+07	3.23096e+08	8.35798e+09	81.283	316.744	1413.39	6733.64	33419.5	170824	893189	-1.22217
CHEMBL1835000	COc1ccc(C(=O)c2cc(OC)c(OC)c(OC)c2)c(OC)c1O	348.38	'='	211	1	Slow growth	0.234664	HCC2998	0.103457	MSS	0.55185	Training	26	36.25	122.594	425.852	1624.03	6480.95	26692.3	112335	14.16	88.5406	176.622	719.62	2205.01	8365.71	29901.7	2.745	72.9022	72.8655	404.902	812.685	3055.18	8110.05	83.45	985.62	14790.7	265531	5.01843e+06	9.67517e+07	1.88299e+09	72.6996	279.775	1238.61	5880.72	29178.1	149461	784606	-1.26787
CHEMBL4089122	COc1ccc(-c2ccc(-c3ccc(C(=N)N)cc3)s2)cc1	308.43	'='	211	1	Intermediate growth	0.264119	SW620	0.117575	MSS	0.55185	Training	24	30.89	109.392	356.39	1319.82	4971	19401.8	76831.5	6.47	72.4167	108.148	494.955	1250.65	4547.42	13657.8	4.764	67.4292	81.2629	368.883	808.861	2769.04	7539.54	87.34	1753.21	37660.7	881792	2.13808e+07	5.29751e+08	1.33077e+10	71.0085	287.287	1335.46	6667.68	34779.7	187018	1.02873e+06	-1.22623
CHEMBL1806959	CC(C)CCC[C@@H](C)[C@H]1CC[C@H]2C3=CC[C@@H]4C(=O)C=CC(=O)[C@@H]4[C@@H]3CC[C@]12C	382.64	'='	212	1	Fast growth	0.501217	HCT 15	0.134129	MSI	0.44815	Training	31	46.26	163.279	611.193	2489.34	10643.9	47251.3	215980	25.04	121.445	346.903	1323.97	4905.88	19276.4	76835.2	4.029	96.514	111.647	607.461	1387.32	5522.88	16814.8	34.14	676.77	10236.7	175300	3.00663e+06	5.16842e+07	8.88608e+08	57.8662	220.333	908.45	4083.63	19265.4	94054.7	470728	-1.14645
CHEMBL4097775	COc1cc(OC)cc(-c2ccc(-c3ccc(C(=N)N)c(F)c3)s2)c1	356.45	'='	212	1	Intermediate growth	0.264119	SW620	0.117575	MSS	0.55185	Test	27	35.01	125.055	417.492	1572.67	6035.17	23936.6	96388.9	9.7	86.176	144.243	615.24	1615.65	5754.93	17654	4.84	77.3081	95.4913	438.919	977.448	3386.14	9375.58	96.57	1805.8	37924.6	883224	2.13887e+07	5.29795e+08	1.3308e+10	77.6905	311.986	1448.1	7223.52	37631.8	202021	1.1091e+06	-1.26855
CHEMBL3597733	CCc1cc(/C=C/c2cc3ccccc3s2)cc(CC)c1CC	320.53	'='	213	1	Intermediate growth	0.264119	KM12	0.146543	MSI	0.44815	Training	25	32.92	115.187	374.279	1386.08	5250.74	20704.2	83284.5	6.85	74.2795	97.5448	451.88	1012.42	3647.78	10124.5	6.396	70.0068	89.2113	393.786	888.674	3065.27	8639.51	28.24	466.749	5926.49	85644.7	1.24182e+06	1.81305e+07	2.65809e+08	71.3726	286.38	1353.9	6971.43	37774.3	211845	1.2188e+06	-0.958775
CHEMBL596548	Cc1ccc(Cl)cc1Nc1nc(C(F)(F)F)ccc1C(=O)N/N=C/c1c(Cl)cccc1Cl	501.72	'='	213.8	1	Fast growth	0.501217	HCT 116	0.167478	MSI	0.44815	Training	34	47.11	165.626	591.057	2311.71	9364.1	39068.3	166376	17.84	123.621	266.04	1153.11	3844.12	15558	60270.4	7.788	101.675	146.205	647.069	1580.32	5622.51	16707.6	66.38	767.912	8786.97	124370	1.90578e+06	3.05764e+07	5.03013e+08	98.8717	427.711	2157.07	11813.6	68095.2	406725	2.49361e+06	-0.966369
CHEMBL3116069	C=CCn1c(C)nc2cc(Nc3nc(Nc4ccc5nc(C)n(CC=C)c5c4)c4ccccc4n3)ccc21	500.61	'='	214	1	Fast growth	0.501217	HCT 116	0.167478	MSI	0.44815	Training	43	59.8	207.245	716.299	2700.58	10588.2	42849.4	177592	5.59	127.67	127.588	710.03	1360.17	5294.73	13626.4	3.533	126.725	106.026	681.466	1179.49	4941.78	12070.3	85.48	617.228	3911.86	28156.4	207214	1.57152e+06	1.21513e+07	122.501	507.406	2400.2	12153.5	64090.9	347476	1.92321e+06	-1.60754
CHEMBL3742024	COc1cc(-c2n[nH]nc2-c2ccc3ccccc3n2)cc(OC)c1OC	362.42	'='	214	1	Fast growth	0.501217	HT-29	0.199611	MSS	0.55185	Test	30	39.05	138.489	464.542	1765.07	6928.39	28209.3	117261	7.46	91.0826	119.418	582.916	1381.11	5198.11	15464.9	3.089	85.3466	76.3731	463.333	851.613	3391.27	8510.67	82.15	789.213	8182.47	103234	1.4123e+06	2.02011e+07	2.95411e+08	86.4051	353.51	1628.41	8035.11	41384.9	219969	1.19811e+06	-1.15916
CHEMBL578229	COc1cc(C)cc(-c2c(-c3ccnc(-c4ccc(N(C)C)cc4)c3)cnn2CC#N)c1	423.56	'='	220	1	Slow growth	0.234664	COLO 205	0.131207	MSS	0.55185	Training	35	47.62	164.803	560.231	2101.88	8172.33	32809.7	134621	12.2	118.832	207.282	925.639	2651.05	10091	34330	3.902	100.1	101.768	561.426	1106.98	4261.51	11080.6	66.97	905.496	15467.1	336675	7.79334e+06	1.84046e+08	4.37312e+09	99.7268	399.341	1824.93	8911.46	45209.1	235127	1.24467e+06	-1.33981
CHEMBL4161413	C=C1C(=O)O[C@@H]2[C@H]3O[C@]3(C)CC/C=C(/COC(=O)/C=C/c3c[nH]c4ccccc34)CC[C@@H]12	433.54	'='	220	1	Slow growth	0.234664	COLO 205	0.131207	MSS	0.55185	Training	36	51.22	179.135	649.917	2588.91	10857.5	47371.9	212941	22.04	132.334	323.127	1318.78	4645.44	18492.5	72467.4	3.36	107.678	114.78	646.077	1428.86	5638.49	16685.9	77.62	941.221	12184.3	190162	3.13458e+06	5.29703e+07	9.04333e+08	85.6743	331.273	1462.21	6967.37	34690.9	177849	931179	-1.35748
CHEMBL4087065	COc1ccc2c(c1)COCc1cc(OC)c(OC)c(OC)c1-2	316.38	'='	220	1	Slow growth	0.234664	HCC2998	0.103457	MSS	0.55185	Training	25	35.26	119.761	413.891	1571.88	6248.75	25687.1	108186	11.58	80.5034	139.587	562.576	1499.95	5305.91	16659.5	3.018	70.788	71.8359	401.607	817.874	3144.82	8586.51	46.15	282.982	1307.81	7183.65	39045.2	219851	1.25014e+06	68.2796	261.674	1160.73	5546.97	27787.6	144006	765984	-1.13478
CHEMBL1836115	COc1cc2c3c(n(CCCN4CCOCC4)c(=O)c2cc1OC)-c1ncccc1C3=O	435.48	'='	220	1	Fast growth	0.501217	HCT 116	0.167478	MSI	0.44815	Test	36	50.71	175.624	612.241	2337.57	9341.18	38706.8	164873	17.73	126.415	241.421	1014.66	3059.73	11769.1	42156.7	3.949	105.441	109.076	606.945	1292.29	5022.26	14443.4	82.89	909.236	11713.2	184311	3.06676e+06	5.21256e+07	8.92505e+08	90.1724	344.527	1504.55	7086.38	34995	178893	939332	-1.29536
CHEMBL2408778	Nc1ncnc2c1c(-c1ccc(Cl)cc1)nn2-c1cccc(-c2cnnn2CCCCCC(=O)NO)c1	517.98	'='	220	1	Fast growth	0.501217	HCT 116	0.167478	MSI	0.44815	Training	41	52.34	188.307	622.17	2332.96	8978.93	35891.7	146690	12.03	128.741	189.054	882.533	2259.81	8473.83	26521.8	2.094	117.221	93.1439	627.481	1084.3	4582.57	11250.9	149.66	2364.43	46760.1	1.08687e+06	2.68281e+07	6.8065e+08	1.75053e+10	113.394	478.626	2326.79	12332.5	69241.1	405464	2.45216e+06	-1.66859
CHEMBL3634466	C=C1C(=O)O[C@H]2[C@H]1CC/C(COC(=O)NCCCCCCCCNC(=O)OC/C1=C/CC[C@@]3(C)O[C@H]3[C@H]3OC(=O)C(=C)[C@@H]3CC1)=C\CC[C@@]1(C)O[C@@H]21	724.98	'='	220	1	Fast growth	0.501217	HT-29	0.199611	MSS	0.55185	Training	57	82.38	283.615	1032.74	4130.9	17448.2	76829	349188	45.84	215.255	608.607	2314.86	8574.5	33701.3	134443	4.308	166.986	171.051	996.462	2180.72	8789.06	26223.1	147.72	1729.84	23178.3	369510	6.18642e+06	1.05541e+08	1.81231e+09	114.824	420.974	1746.31	7865.85	37161.2	181257	904241	-2.29978
CHEMBL1240850	COc1ccc(C2=NOC(c3cc(OC)c(OC)c(OC)c3)C2)cc1OCCCCOc1cc2c(cc1OC)C(=O)N1CCC[C@H]1C=N2	659.8	'='	220	1	Intermediate growth	0.264119	KM12	0.146543	MSI	0.44815	Training	53	73.66	252.581	863.843	3252.25	12757	51666.1	213848	29.04	176.193	351.855	1360.2	4034.41	14533.8	49377.1	6.476	149.954	141.517	800.154	1516.5	5762.88	14666.6	118.87	993.467	9322.17	119650	1.77586e+06	2.84133e+07	4.7046e+08	133.249	498.997	2150.72	9976.96	48475.3	243358	1.252e+06	-2.05823
CHEMBL5083022	C=C1C(=O)O[C@H]2[C@H]1CC/C(COC(=O)NCc1ccc(OC)cc1)=C\CC[C@@]1(C)O[C@@H]21	427.54	'='	220	1	Intermediate growth	0.264119	SW620	0.117575	MSS	0.55185	Test	34	48.51	167.472	606.072	2407.25	10062.9	43744.7	195972	23.41	124.811	324.386	1270.35	4533.06	17780.3	69677.7	2.536	99.6136	101.907	589.172	1261.12	5023.89	14591.9	83.09	923.516	11853.1	186207	3.10108e+06	5.2815e+07	9.06407e+08	77.8376	293.459	1256.72	5795.86	27877.5	137851	695131	-1.40993
CHEMBL4295176	C#C[C@@]1(O)[C@@H](CO)O[C@@H](n2cc(I)c3c(N)ncnc32)[C@@H]1O	416.2	'='	221	1	Slow growth	0.234664	HCC2998	0.103457	MSS	0.55185	Training	24	34.5	124.2	466.34	1923.47	8339.59	37508.4	173240	10.59	83.7221	180.294	791.739	2725.87	11327.4	45558	-0.074	77.2431	72.8849	491.062	1043.86	4403.4	12767.8	126.65	2195.65	44657.8	989128	2.26543e+07	5.2985e+08	1.26e+10	69.6148	430.137	3944.68	46498.4	615684	8.53636e+06	1.20421e+08	-1.51605
CHEMBL4461169	O=C1NC2C(CC(O)C(O)C2O)c2cc3c(c(O)c21)OCCO3	323.33	'='	222	1	Slow growth	0.234664	HCC2998	0.103457	MSS	0.55185	Training	26	37.33	133.767	490.061	1944.04	8012.7	33997.5	147417	17.14	97.8786	234.883	900.081	2960.17	10969.1	39787.2	-0.926	81.5377	59.8103	448.664	766.827	3333.97	8319.86	128.48	2165.95	39819.8	778565	1.54639e+07	3.0917e+08	6.20204e+09	58.4436	217.699	940.677	4398.15	21568.8	109395	569343	-1.61416
CHEMBL4461169	O=C1NC2C(CC(O)C(O)C2O)c2cc3c(c(O)c21)OCCO3	323.33	'='	222	1	Intermediate growth	0.264119	SW620	0.117575	MSS	0.55185	Training	26	37.33	133.767	490.061	1944.04	8012.7	33997.5	147417	17.14	97.8786	234.883	900.081	2960.17	10969.1	39787.2	-0.926	81.5377	59.8103	448.664	766.827	3333.97	8319.86	128.48	2165.95	39819.8	778565	1.54639e+07	3.0917e+08	6.20204e+09	58.4436	217.699	940.677	4398.15	21568.8	109395	569343	-1.61416
CHEMBL3116069	C=CCn1c(C)nc2cc(Nc3nc(Nc4ccc5nc(C)n(CC=C)c5c4)c4ccccc4n3)ccc21	500.66	'='	223	1	Intermediate growth	0.264119	KM12	0.146543	MSI	0.44815	Test	43	59.8	207.245	716.299	2700.58	10588.2	42849.4	177592	5.59	127.67	127.588	710.03	1360.17	5294.73	13626.4	3.533	126.725	106.026	681.466	1179.49	4941.78	12070.3	85.48	617.228	3911.86	28156.4	207214	1.57152e+06	1.21513e+07	122.501	507.406	2400.2	12153.5	64090.9	347476	1.92321e+06	-1.60754
CHEMBL2440585	CCN(CC)c1ccc(/C=N/NC(=O)c2ccc(Nc3ccnc(C(F)(F)F)c3)cc2)c(O)c1	471.53	'='	223.87	1	Slow growth	0.234664	HCC2998	0.103457	MSS	0.55185	Training	36	49.18	169.211	588.709	2255.44	8977.59	36886.5	154886	15.43	119.142	234.847	1052.81	3459.06	14215.5	55363.3	6.165	102.422	124.942	599.468	1346.21	4896.93	13944.5	89.85	1182.66	17198.4	295014	5.37731e+06	1.01206e+08	1.93973e+09	95.4847	366.51	1628.09	7783.68	38801.5	198805	1.03888e+06	-1.56703
CHEMBL1171057	COc1cc(-c2nc3ccccc3s2)ccc1OCCCCCOc1cc2c(cc1OC)C(=O)N1CCC[C@H]1C=N2	571.75	'='	223.87	1	Fast growth	0.501217	HCT 15	0.134129	MSI	0.44815	Training	46	62.24	216.26	719.469	2673.24	10257.1	40834	166157	19.99	148.331	256.251	1060.25	2931.12	10753	35554.9	6.192	130.244	121.707	683.241	1268.74	4850.78	12183.9	110.72	1151.48	13330	188123	2.85224e+06	4.48638e+07	7.19222e+08	122.411	479.014	2175	10739.2	56037.9	304584	1.70967e+06	-1.61701
CHEMBL4089122	COc1ccc(-c2ccc(-c3ccc(C(=N)N)cc3)s2)cc1	308.43	'='	224	1	Slow growth	0.234664	COLO 205	0.131207	MSS	0.55185	Training	24	30.89	109.392	356.39	1319.82	4971	19401.8	76831.5	6.47	72.4167	108.148	494.955	1250.65	4547.42	13657.8	4.764	67.4292	81.2629	368.883	808.861	2769.04	7539.54	87.34	1753.21	37660.7	881792	2.13808e+07	5.29751e+08	1.33077e+10	71.0085	287.287	1335.46	6667.68	34779.7	187018	1.02873e+06	-1.22623
CHEMBL4858816	CC(=O)OC[C@H]1O[C@@H](O[C@@H]2C=C3CC[C@@H]4[C@H]([C@@H](O)C[C@]5(C)[C@@H](c6ccc(=O)oc6)CC[C@]45O)[C@@]3(C)CC2)[C@H](OC(C)=O)[C@@H](OC(C)=O)[C@@H]1OC(C)=O	730.88	'='	225	1	Fast growth	0.501217	HCT 15	0.134129	MSI	0.44815	Test	57	80.06	293.061	1100.24	4572.25	19884.4	90308.2	423883	46.53	232.069	671.562	2611.08	9631.46	37902.7	150574	2.764	179.421	194.68	1120.92	2571.77	10513.6	33054.3	194.33	2793.34	44747.4	797708	1.46619e+07	2.73592e+08	5.15416e+09	109.804	407.317	1672.57	7430.04	34330.4	162766	785875	-2.34288
CHEMBL4078803	N=C(N)c1ccc(-c2ccc(-c3ccc(Cl)cc3)s2)cc1F	330.83	'='	226	1	Intermediate growth	0.264119	KM12	0.146543	MSI	0.44815	Training	24	31.16	112.259	374.711	1412.97	5411.4	21432.5	86146.4	7.82	77.6512	128.215	563.58	1487.15	5364.16	16535.7	5.632	70.0776	95.0662	408.123	952.713	3225.59	9107.36	78.11	1712.61	37414.7	880440	2.13732e+07	5.29708e+08	1.33075e+10	72.9424	308.935	1520.27	8087.21	45117.5	260061	1.53536e+06	-1.0058
CHEMBL3809920	Clc1ccc(-c2nc(Nc3ccc(-c4nc5ccccc5[nH]4)cc3)nc(N3CCOCC3)n2)cc1	484	'='	228	1	Fast growth	0.501217	HT-29	0.199611	MSS	0.55185	Training	40	56.33	191.527	650.313	2400.97	9193.79	36246.1	145932	8.94	120.283	149.699	727.184	1595.57	5875.29	16171.1	4.895	114.752	101.052	600.248	1015.87	4102.3	9386.23	91.85	687.422	4629.72	35281.5	277132	2.25042e+06	1.86838e+07	114.987	466.875	2196.53	11190.9	59988.9	333482	1.90623e+06	-1.43621
CHEMBL3221215	Cc1ccc(S(=O)(=O)N2C/C(=C\c3cc(F)cc(F)c3)C(=O)/C(=C/c3cc(F)cc(F)c3)C2)cc1	501.53	'='	229	1	Fast growth	0.501217	HT-29	0.199611	MSS	0.55185	Training	38	49.51	182.312	628.928	2404.43	9369.04	37505.4	152618	19.77	144.3	332.596	1438.17	5063.14	21219.3	87505.2	5.914	114.588	145.667	680.148	1516.06	5396.03	15151.5	62.83	1154.78	19738	370493	7.02075e+06	1.33965e+08	2.56996e+09	103.89	401.957	1833	9050.58	46658.5	247125	1.33406e+06	-1.04994
CHEMBL2436064	COc1cc(/C=C/C(=O)c2ccc(NC(=O)CN3CCN(c4cc5c(cc4F)c(=O)c(C(=O)O)cn5C4CC4)CC3)cc2)cc(OC)c1OC	684.72	'='	230	1	Fast growth	0.501217	HCT 116	0.167478	MSI	0.44815	Test	55	77.24	266.763	940.621	3598.3	14271.8	58140.1	241467	29.41	198.002	408.217	1668.63	5076.23	18869.1	65395.3	5.775	160.479	170.75	898.757	1832.01	6783.44	18081.5	139.64	1948.04	30262.1	531295	9.62037e+06	1.77002e+08	3.29182e+09	144.988	555.597	2471.43	11841.7	59262	305444	1.60903e+06	-2.16466
CHEMBL2436064	COc1cc(/C=C/C(=O)c2ccc(NC(=O)CN3CCN(c4cc5c(cc4F)c(=O)c(C(=O)O)cn5C4CC4)CC3)cc2)cc(OC)c1OC	684.78	'='	230	1	Fast growth	0.501217	HT-29	0.199611	MSS	0.55185	Training	55	77.24	266.763	940.621	3598.3	14271.8	58140.1	241467	29.41	198.002	408.217	1668.63	5076.23	18869.1	65395.3	5.775	160.479	170.75	898.757	1832.01	6783.44	18081.5	139.64	1948.04	30262.1	531295	9.62037e+06	1.77002e+08	3.29182e+09	144.988	555.597	2471.43	11841.7	59262	305444	1.60903e+06	-2.16466
CHEMBL4172758	C=C1C(=O)O[C@@H]2[C@H]3O[C@]3(C)CC/C=C(/COC(=O)c3c[nH]c4ccccc34)CC[C@@H]12	407.5	'='	230	1	Intermediate growth	0.264119	SW620	0.117575	MSS	0.55185	Training	34	48.42	171.207	627.598	2526.07	10700.7	47113.8	213436	20.89	127.011	314.706	1298.45	4641.52	18695	74115.4	3.088	103.637	113.002	637.053	1438	5685.99	17017.5	77.62	937.221	12184.3	190154	3.13471e+06	5.29727e+07	9.04381e+08	77.9563	297.292	1296.16	6106.58	30078.8	152628	791258	-1.22736
CHEMBL1240850	COc1ccc(C2=NOC(c3cc(OC)c(OC)c(OC)c3)C2)cc1OCCCCOc1cc2c(cc1OC)C(=O)N1CCC[C@H]1C=N2	659.8	'='	230	1	Intermediate growth	0.264119	SW620	0.117575	MSS	0.55185	Training	53	73.66	252.581	863.843	3252.25	12757	51666.1	213848	29.04	176.193	351.855	1360.2	4034.41	14533.8	49377.1	6.476	149.954	141.517	800.154	1516.5	5762.88	14666.6	118.87	993.467	9322.17	119650	1.77586e+06	2.84133e+07	4.7046e+08	133.249	498.997	2150.72	9976.96	48475.3	243358	1.252e+06	-2.05823
CHEMBL3634466	C=C1C(=O)O[C@H]2[C@H]1CC/C(COC(=O)NCCCCCCCCNC(=O)OC/C1=C/CC[C@@]3(C)O[C@H]3[C@H]3OC(=O)C(=C)[C@@H]3CC1)=C\CC[C@@]1(C)O[C@@H]21	724.98	'='	230	1	Intermediate growth	0.264119	SW620	0.117575	MSS	0.55185	Test	57	82.38	283.615	1032.74	4130.9	17448.2	76829	349188	45.84	215.255	608.607	2314.86	8574.5	33701.3	134443	4.308	166.986	171.051	996.462	2180.72	8789.06	26223.1	147.72	1729.84	23178.3	369510	6.18642e+06	1.05541e+08	1.81231e+09	114.824	420.974	1746.31	7865.85	37161.2	181257	904241	-2.29978
CHEMBL3409051	COc1ccc(/C(C#N)=C/c2cc3ccccc3[nH]2)cc1OC	304.37	'='	232	1	Slow growth	0.234664	COLO 205	0.131207	MSS	0.55185	Training	25	34.73	116.327	393.777	1458.52	5633.9	22452.5	91453.5	10.49	87.8859	161.703	718.131	2149.47	8389.6	29895.3	3.894	69.2123	73.5478	371.782	747.945	2703.35	7081.16	58.04	843.819	15207.9	335297	7.78745e+06	1.84038e+08	4.37344e+09	70.5164	274.773	1225.79	5840.48	28947.5	147475	767209	-1.02066
CHEMBL4084827	COc1ccccc1CNCCCN1C(=O)c2ccc3c4c(ccc(c24)C1=O)C(=O)N(CCCOCCCCOCCCN)C3=O	630.81	'='	233	1	Slow growth	0.234664	COLO 205	0.131207	MSS	0.55185	Training	50	70.68	236.287	800.888	2973.84	11587.9	46941.3	195976	29.76	174.832	371.916	1492.94	4798.31	18472.2	68392.8	6.943	139.273	147.627	769.977	1656.17	6219.1	17982	140.5	2185.73	39426.2	819169	1.80817e+07	4.16922e+08	9.94143e+09	126.157	467.806	2020.83	9503.06	47248.4	244612	1.30626e+06	-2.19744
CHEMBL4649626	O=C1CC(c2ccccc2)Cc2nc3c(Br)cc(Br)cc3cc21	431.13	'='	233	1	Fast growth	0.501217	HT-29	0.199611	MSS	0.55185	Training	26	37.72	131.251	465.063	1784.48	7093.73	28982.6	120858	10.85	91.4955	168.284	735.604	2135.21	8134.56	27838.8	4.739	79.1206	91.1513	459.274	941.185	3504.62	9237.51	29.96	450.461	5781.8	92481.8	1.53821e+06	2.61003e+07	4.4623e+08	83.0036	433.287	2890.18	22509.6	192287	1.73214e+06	1.60713e+07	-0.672804
CHEMBL3597733	CCc1cc(/C=C/c2cc3ccccc3s2)cc(CC)c1CC	320.53	'='	234	1	Fast growth	0.501217	HT-29	0.199611	MSS	0.55185	Test	25	32.92	115.187	374.279	1386.08	5250.74	20704.2	83284.5	6.85	74.2795	97.5448	451.88	1012.42	3647.78	10124.5	6.396	70.0068	89.2113	393.786	888.674	3065.27	8639.51	28.24	466.749	5926.49	85644.7	1.24182e+06	1.81305e+07	2.65809e+08	71.3726	286.38	1353.9	6971.43	37774.3	211845	1.2188e+06	-0.958775
CHEMBL3359977	CCOC(=O)c1cc(C(=O)c2cc(OC)c(OC)c(OC)c2)n2cccc(C#N)c12	408.44	'='	236	1	Fast growth	0.501217	HT-29	0.199611	MSS	0.55185	Training	32	44.35	151.636	527.059	2012.03	8042.08	33256.1	140909	20.56	126.149	289.04	1215.07	4081.93	16141.6	61030.8	4.291	92.0388	102.262	531.032	1158.36	4312.99	12310.6	99.26	1415.6	24834.1	503881	1.07362e+07	2.353e+08	5.26058e+09	84.157	324.258	1429.14	6760.77	33414.1	170337	888872	-1.05964
CHEMBL1652180	Nc1nn(C(=O)Nc2ccc(Cc3ccccc3)cc2)c2ccc(Cl)cc12	376.87	'='	238	1	Slow growth	0.234664	HCC2998	0.103457	MSS	0.55185	Training	30	40.73	141.377	475.838	1764.86	6742.07	26536.5	106579	7.39	94.6185	128.342	622.221	1496.19	5653.4	17035.8	4.02	86.4238	83.7446	456.539	833.358	3184.12	7779.81	72.94	1237.15	24422.6	564638	1.37519e+07	3.44026e+08	8.73836e+09	89.0039	362.892	1716.63	8786.28	47261.2	263473	1.51044e+06	-1.21157
CHEMBL4570069	CNCCn1c(=O)c2cc(OC)c(OC)cc2c2ccc3cc4c(cc3c21)OCO4	406.47	'='	238	1	Intermediate growth	0.264119	KM12	0.146543	MSI	0.44815	Training	34	47.46	166.333	582.158	2233.89	8950.91	37072.4	157289	11.16	112.619	163.539	756.243	1853.48	6955.3	21145.5	4.585	101.385	113.565	599.486	1319.08	4971.31	14306.1	70.95	642.233	6740.83	97200.8	1.56241e+06	2.62508e+07	4.47772e+08	91.7638	352.639	1575.92	7595	38367.3	200431	1.0742e+06	-1.29322
CHEMBL4172758	C=C1C(=O)O[C@@H]2[C@H]3O[C@]3(C)CC/C=C(/COC(=O)c3c[nH]c4ccccc34)CC[C@@H]12	407.5	'='	240	1	Slow growth	0.234664	COLO 205	0.131207	MSS	0.55185	Test	34	48.42	171.207	627.598	2526.07	10700.7	47113.8	213436	20.89	127.011	314.706	1298.45	4641.52	18695	74115.4	3.088	103.637	113.002	637.053	1438	5685.99	17017.5	77.62	937.221	12184.3	190154	3.13471e+06	5.29727e+07	9.04381e+08	77.9563	297.292	1296.16	6106.58	30078.8	152628	791258	-1.22736
CHEMBL5083022	C=C1C(=O)O[C@H]2[C@H]1CC/C(COC(=O)NCc1ccc(OC)cc1)=C\CC[C@@]1(C)O[C@@H]21	427.54	'='	240	1	Slow growth	0.234664	COLO 205	0.131207	MSS	0.55185	Training	34	48.51	167.472	606.072	2407.25	10062.9	43744.7	195972	23.41	124.811	324.386	1270.35	4533.06	17780.3	69677.7	2.536	99.6136	101.907	589.172	1261.12	5023.89	14591.9	83.09	923.516	11853.1	186207	3.10108e+06	5.2815e+07	9.06407e+08	77.8376	293.459	1256.72	5795.86	27877.5	137851	695131	-1.40993
CHEMBL1240647	COc1cc(/C=C/C(=O)N2CCN(C(=O)c3cc(OC)c(OC)c(OC)c3)CC2)ccc1OCCCOc1cc2c(cc1OC)C(=O)N1CCC[C@H]1C=N2	742.9	'='	240	1	Slow growth	0.234664	HCC2998	0.103457	MSS	0.55185	Training	59	82.71	280.277	960.275	3591.52	14004.7	56311.4	231368	34.65	203.894	425.601	1647.58	5058.49	18522.5	64873	6.071	166.176	152.757	876.217	1627.93	6188.68	15495.1	137.9	1423.21	17805	277127	4.5996e+06	7.81627e+07	1.33864e+09	153.232	580.031	2526.26	11828.9	57968.8	293389	1.52132e+06	-2.35079
CHEMBL1851943	CCCCc1nc2cc(/C=C/C(=O)NO)ccc2n1CCN(CC)CC	358.49	'='	240	1	Fast growth	0.501217	HCT 116	0.167478	MSI	0.44815	Training	27	37.28	123.633	413.71	1515.85	5786.6	22813.4	92122.9	12.23	83.3919	145.33	587.239	1605.08	5713.41	18237.9	3.112	72.494	62.0717	364.369	633.915	2484.52	6017.92	70.39	1181.04	24298.3	572825	1.41329e+07	3.5699e+08	9.14381e+09	66.9741	254.252	1119.31	5388.56	27427.8	145048	788606	-1.45442
CHEMBL4875447	O=C1COCCN1c1ccc(NCc2cn(Cc3ccc(Cl)cc3)c3ccccc23)cc1	445.95	'='	240	1	Fast growth	0.501217	HCT 116	0.167478	MSI	0.44815	Test	36	50.91	172.213	585.673	2165.93	8329.82	33057	134304	11.74	114.203	170.727	767.144	1933.09	7144.2	22127.6	5.76	102.579	107.003	554.637	1096.88	4102.07	10732.4	46.5	517.943	6015.83	93129.7	1.53873e+06	2.60998e+07	4.46567e+08	99.1195	388.49	1777.64	8849.78	46532.2	254681	1.4386e+06	-1.48556
CHEMBL5083022	C=C1C(=O)O[C@H]2[C@H]1CC/C(COC(=O)NCc1ccc(OC)cc1)=C\CC[C@@]1(C)O[C@@H]21	427.54	'='	240	1	Fast growth	0.501217	HCT 15	0.134129	MSI	0.44815	Training	34	48.51	167.472	606.072	2407.25	10062.9	43744.7	195972	23.41	124.811	324.386	1270.35	4533.06	17780.3	69677.7	2.536	99.6136	101.907	589.172	1261.12	5023.89	14591.9	83.09	923.516	11853.1	186207	3.10108e+06	5.2815e+07	9.06407e+08	77.8376	293.459	1256.72	5795.86	27877.5	137851	695131	-1.40993
CHEMBL4172758	C=C1C(=O)O[C@@H]2[C@H]3O[C@]3(C)CC/C=C(/COC(=O)c3c[nH]c4ccccc34)CC[C@@H]12	407.5	'='	240	1	Fast growth	0.501217	HT-29	0.199611	MSS	0.55185	Training	34	48.42	171.207	627.598	2526.07	10700.7	47113.8	213436	20.89	127.011	314.706	1298.45	4641.52	18695	74115.4	3.088	103.637	113.002	637.053	1438	5685.99	17017.5	77.62	937.221	12184.3	190154	3.13471e+06	5.29727e+07	9.04381e+08	77.9563	297.292	1296.16	6106.58	30078.8	152628	791258	-1.22736
CHEMBL5426666	C#CCN(C)CCCOc1ccc(N(CC)C(=O)c2cc(C(C)C)c(O)cc2O)cc1Cl	459.03	'='	240	1	Intermediate growth	0.264119	SW620	0.117575	MSS	0.55185	Training	33	46.91	156.988	544.847	2050.04	8019.12	32280.1	132669	16.51	108.399	212.178	822.214	2389.24	8592.94	28986.1	6.039	92.5191	110.276	513.879	1111.43	3910.41	10734.6	73.24	1249.49	22278.4	431393	8.46683e+06	1.67302e+08	3.31998e+09	91.5682	367.137	1731.47	8879.21	47961.9	268651	1.54637e+06	-1.70322
CHEMBL1090207	Cc1c2c(nn1C(=O)c1nn(-c3ccc(Cl)cc3)cc1O)-c1ccccc1CC2	404.88	'='	241	1	Fast growth	0.501217	HT-29	0.199611	MSS	0.55185	Test	33	43.77	160.002	548.938	2105.85	8321.5	34000.3	141872	11.11	112.608	185.23	840.528	2337.21	8912.09	30015.6	3.453	100.147	98.2345	568.179	1103.15	4348.09	11315.1	72.94	1023.36	15495.9	274676	5.1148e+06	9.77133e+07	1.89258e+09	87.5465	358.712	1690.65	8614.86	46164.7	256701	1.46929e+06	-1.01143
CHEMBL2441796	COc1cc(-c2nn(-c3cccc(NC(=O)c4ccc(N5CCOCC5)c(C(F)(F)F)c4)c3)cc2-c2ccncc2)ccc1Cl	634.1	'='	241	1	Intermediate growth	0.264119	SW620	0.117575	MSS	0.55185	Training	50	69.14	241.782	843.302	3238.14	12928.1	53380.3	225653	19.82	168.307	313.313	1416.73	4431.65	17894.3	67296.7	7.446	147.043	170.573	875.614	1932.26	7306.38	20855.1	81.51	791.874	7851.79	107223	1.65528e+06	2.71947e+07	4.58791e+08	135.534	538.492	2492.95	12464.9	65410.5	355518	1.98653e+06	-1.70981
CHEMBL2332264	COc1ccc(Cn2cc(CCc3cc(OC)c(OC)c(OC)c3)c3c(C)nc(N)nc32)cc1	462.6	'='	242	1	Fast growth	0.501217	HCT 15	0.134129	MSI	0.44815	Training	37	51.91	176.909	610.81	2299.02	8999.83	36294.8	149633	11.55	113.409	158.025	701.271	1605.19	5706.97	16022.2	3.762	105.741	101.909	580.244	1108.95	4326.86	11229.3	93.65	1125.68	20218	481220	1.22749e+07	3.1879e+08	8.31609e+09	98.1354	380.27	1689.5	8060.22	40156.6	206120	1.08167e+06	-1.65669
CHEMBL4649626	O=C1CC(c2ccccc2)Cc2nc3c(Br)cc(Br)cc3cc21	431.13	'='	242	1	Intermediate growth	0.264119	KM12	0.146543	MSI	0.44815	Training	26	37.72	131.251	465.063	1784.48	7093.73	28982.6	120858	10.85	91.4955	168.284	735.604	2135.21	8134.56	27838.8	4.739	79.1206	91.1513	459.274	941.185	3504.62	9237.51	29.96	450.461	5781.8	92481.8	1.53821e+06	2.61003e+07	4.4623e+08	83.0036	433.287	2890.18	22509.6	192287	1.73214e+06	1.60713e+07	-0.672804
CHEMBL1818694	CC(C)[C@@H]1O[C@@H](O[C@H]2CC[C@@]3(C)[C@H](CC[C@@H]4[C@@H]3CC[C@]3(C)[C@@H](C5=CC(=O)OC5)CC[C@]43O)C2)CC[C@H]1O	516.79	'='	243	1	Slow growth	0.234664	HCC2998	0.103457	MSS	0.55185	Test	42	63.03	228.798	886.649	3753.98	16745.5	77748.4	372366	31.98	162.194	468.697	1812.76	6854.83	27533.8	112865	4.193	137.052	170.139	937.758	2378.4	9683.8	32273	85.22	1371.68	22901.3	437066	8.54562e+06	1.68854e+08	3.35422e+09	68.7084	257.27	1020.35	4438.43	20243.3	95654.2	463935	-1.94992
CHEMBL4446606	COc1cc2c(=O)n(CCN)c3c4cc5c(cc4ccc3c2cc1OC)OCO5	392.44	'='	243	1	Intermediate growth	0.264119	SW620	0.117575	MSS	0.55185	Training	33	45.99	162.173	570.161	2197.29	8836.07	36704.7	156095	10.76	110.459	161.075	748.297	1838.79	6916.3	21059.6	4.195	99.5934	112.257	594.53	1314.78	4955.41	14287.6	84.94	1244.91	23946.1	555090	1.35565e+07	3.39211e+08	8.60581e+09	89.6126	345.855	1552.04	7509	38057.7	199324	1.07028e+06	-1.2912
CHEMBL2337945	COc1ccc(C(=O)N2c3ccccc3Sc3ccccc32)cc1F	351.42	'='	244	1	Slow growth	0.234664	COLO 205	0.131207	MSS	0.55185	Training	28	39.66	136.56	475.726	1809.82	7183.99	29473.4	123887	13.88	108.727	240.677	1101.99	3893.65	16568	67761.6	5.633	81.7729	99.8812	471.513	1054.88	3790.99	10830.7	54.84	737.526	9701.25	145256	2.24781e+06	3.56105e+07	5.73658e+08	81.5294	330.389	1556.08	7951.61	42876.4	240692	1.3954e+06	-0.850842
CHEMBL4458303	O=c1c2ccccc2n(CC2CO2)c2ccccc12	251.3	'='	245.47	1	Slow growth	0.234664	COLO 205	0.131207	MSS	0.55185	Training	22	30.75	107.062	377.066	1449.71	5801.57	23954.6	101202	5.88	72.324	106.929	524.888	1358.56	5263.83	16688.5	3.074	65.1881	72.8011	372.8	787.32	2946.09	8171.66	31.23	406.083	5457.71	89484.8	1.51369e+06	2.59034e+07	4.44695e+08	57.8302	221.164	981.053	4678.96	23293.3	119478	627200	-0.771398
CHEMBL3597733	CCc1cc(/C=C/c2cc3ccccc3s2)cc(CC)c1CC	320.5	'='	246	1	Fast growth	0.501217	HCT 116	0.167478	MSI	0.44815	Test	25	32.92	115.187	374.279	1386.08	5250.74	20704.2	83284.5	6.85	74.2795	97.5448	451.88	1012.42	3647.78	10124.5	6.396	70.0068	89.2113	393.786	888.674	3065.27	8639.51	28.24	466.749	5926.49	85644.7	1.24182e+06	1.81305e+07	2.65809e+08	71.3726	286.38	1353.9	6971.43	37774.3	211845	1.2188e+06	-0.958775
CHEMBL2441796	COc1cc(-c2nn(-c3cccc(NC(=O)c4ccc(N5CCOCC5)c(C(F)(F)F)c4)c3)cc2-c2ccncc2)ccc1Cl	634.1	'='	247	1	Fast growth	0.501217	HCT 15	0.134129	MSI	0.44815	Training	50	69.14	241.782	843.302	3238.14	12928.1	53380.3	225653	19.82	168.307	313.313	1416.73	4431.65	17894.3	67296.7	7.446	147.043	170.573	875.614	1932.26	7306.38	20855.1	81.51	791.874	7851.79	107223	1.65528e+06	2.71947e+07	4.58791e+08	135.534	538.492	2492.95	12464.9	65410.5	355518	1.98653e+06	-1.70981
CHEMBL2332264	COc1ccc(Cn2cc(CCc3cc(OC)c(OC)c(OC)c3)c3c(C)nc(N)nc32)cc1	462.6	'='	247	1	Fast growth	0.501217	HT-29	0.199611	MSS	0.55185	Training	37	51.91	176.909	610.81	2299.02	8999.83	36294.8	149633	11.55	113.409	158.025	701.271	1605.19	5706.97	16022.2	3.762	105.741	101.909	580.244	1108.95	4326.86	11229.3	93.65	1125.68	20218	481220	1.22749e+07	3.1879e+08	8.31609e+09	98.1354	380.27	1689.5	8060.22	40156.6	206120	1.08167e+06	-1.65669
CHEMBL4786524	CCCCCCCC(=O)Nc1nc2[nH]c(CN3CCN(Cc4cccc(F)c4)CC3)c(CN3CCN(Cc4cccc(F)c4)CC3)c2c(=O)[nH]1	688.96	'='	248	1	Slow growth	0.234664	HCC2998	0.103457	MSS	0.55185	Training	55	78.78	263.192	896.022	3293.93	12539.2	49070.7	196178	25.03	177.837	313.136	1242.11	3315.38	11580.2	36118.9	6.872	153.102	140.539	773.59	1337.33	5141.02	12155.2	103.6	1151.53	13822.1	205230	3.28175e+06	5.4536e+07	9.2304e+08	129.681	474.347	2006.76	9170.57	43868.9	216427	1.09229e+06	-2.41035
CHEMBL2441796	COc1cc(-c2nn(-c3cccc(NC(=O)c4ccc(N5CCOCC5)c(C(F)(F)F)c4)c3)cc2-c2ccncc2)ccc1Cl	634.1	'='	248	1	Intermediate growth	0.264119	KM12	0.146543	MSI	0.44815	Test	50	69.14	241.782	843.302	3238.14	12928.1	53380.3	225653	19.82	168.307	313.313	1416.73	4431.65	17894.3	67296.7	7.446	147.043	170.573	875.614	1932.26	7306.38	20855.1	81.51	791.874	7851.79	107223	1.65528e+06	2.71947e+07	4.58791e+08	135.534	538.492	2492.95	12464.9	65410.5	355518	1.98653e+06	-1.70981
CHEMBL4633483	COc1ccccc1S(=O)(=O)Nc1ccc2c3c(cc(CCC(=O)NCCCCNc4cccc5c4C(=O)N(C4CCC(=O)NC4=O)C5=O)cc13)C(=O)N2C	766.9	'='	249	1	Intermediate growth	0.264119	SW620	0.117575	MSS	0.55185	Training	61	81.39	294.808	1026.17	3953.51	15790.8	65326.4	277113	35.93	237.994	564.757	2420.28	8580.16	35300.5	141863	4.696	183.411	188.714	1052.57	2238.72	8650.53	24846	208.77	3035.92	47894	829471	1.47582e+07	2.66265e+08	4.84623e+09	156.998	601.302	2685.72	13010.9	66213.7	348730	1.88528e+06	-2.11583
CHEMBL1783929	CCc1cnc(N2CCN(C(=O)c3ccc(CNc4ncnc5ccccc45)cc3)CC2)nc1	453.55	'='	250	1	Fast growth	0.501217	HCT 116	0.167478	MSI	0.44815	Training	38	53.25	178.789	602.079	2212.14	8460.6	33384.3	134666	10.62	115.535	163.505	766.45	1945.98	7451.74	23917.2	3.719	106.291	90.7305	554.49	958.649	3848.19	9078.47	87.14	807.048	8262.59	110224	1.671e+06	2.71327e+07	4.54721e+08	107.091	421.48	1906.71	9266.86	47066.2	246466	1.32063e+06	-1.48289
CHEMBL4172758	C=C1C(=O)O[C@@H]2[C@H]3O[C@]3(C)CC/C=C(/COC(=O)c3c[nH]c4ccccc34)CC[C@@H]12	407.5	'='	250	1	Fast growth	0.501217	HCT 15	0.134129	MSI	0.44815	Training	34	48.42	171.207	627.598	2526.07	10700.7	47113.8	213436	20.89	127.011	314.706	1298.45	4641.52	18695	74115.4	3.088	103.637	113.002	637.053	1438	5685.99	17017.5	77.62	937.221	12184.3	190154	3.13471e+06	5.29727e+07	9.04381e+08	77.9563	297.292	1296.16	6106.58	30078.8	152628	791258	-1.22736
CHEMBL4162453	C=C1C(=O)O[C@@H]2[C@H]3O[C@]3(C)CC/C=C(/COC(=O)c3cc4ccccc4[nH]3)CC[C@@H]12	407.5	'='	250	1	Intermediate growth	0.264119	SW620	0.117575	MSS	0.55185	Test	34	48.42	171.207	627.418	2520.59	10642.8	46673.7	210573	20.89	127.011	314.706	1294.45	4615.77	18563.5	73491.9	3.177	103.687	113.545	633.758	1418.62	5579.29	16551.4	77.62	937.221	12208	190463	3.13813e+06	5.3009e+07	9.04765e+08	76.6052	291.731	1260.63	5866.72	28487.3	142295	725347	-1.21685
CHEMBL2408778	Nc1ncnc2c1c(-c1ccc(Cl)cc1)nn2-c1cccc(-c2cnnn2CCCCCC(=O)NO)c1	518.03	'='	250	1	Intermediate growth	0.264119	SW620	0.117575	MSS	0.55185	Training	41	52.34	188.307	622.17	2332.96	8978.93	35891.7	146690	12.03	128.741	189.054	882.533	2259.81	8473.83	26521.8	2.094	117.221	93.1439	627.481	1084.3	4582.57	11250.9	149.66	2364.43	46760.1	1.08687e+06	2.68281e+07	6.8065e+08	1.75053e+10	113.394	478.626	2326.79	12332.5	69241.1	405464	2.45216e+06	-1.66859
CHEMBL2337945	COc1ccc(C(=O)N2c3ccccc3Sc3ccccc32)cc1F	351.42	'='	251	1	Fast growth	0.501217	HT-29	0.199611	MSS	0.55185	Training	28	39.66	136.56	475.726	1809.82	7183.99	29473.4	123887	13.88	108.727	240.677	1101.99	3893.65	16568	67761.6	5.633	81.7729	99.8812	471.513	1054.88	3790.99	10830.7	54.84	737.526	9701.25	145256	2.24781e+06	3.56105e+07	5.73658e+08	81.5294	330.389	1556.08	7951.61	42876.4	240692	1.3954e+06	-0.850842
CHEMBL1224580	COc1cc(C2=NN(C(C)=O)C(c3cc(OC)c(OC)c(OC)c3)C2)ccc1O	400.47	'='	251.19	1	Slow growth	0.234664	COLO 205	0.131207	MSS	0.55185	Training	31	42.02	146.958	506.102	1930.2	7624.41	31049.9	128932	16.18	105.579	212.851	846.507	2523.45	9132.42	30845.2	3.002	89.0689	86.8564	488.618	950.097	3605.52	9299.69	89.82	1052.26	15318.9	270071	5.05707e+06	9.709e+07	1.88615e+09	81.7169	311.409	1363.69	6397.53	31294.3	157608	811301	-1.39294
CHEMBL1224179	CCN(CC)c1ccc(C2CC(c3cc(OC)c(OC)c(OC)c3)=NN2)cc1	383.49	'='	251.19	1	Fast growth	0.501217	HCT 116	0.167478	MSI	0.44815	Test	30	41.36	141.077	479.493	1807.69	7097.14	28766.2	118970	12.68	92.3822	160.271	655.066	1804.42	6466.03	20793	5.7	83.9159	92.7901	463.391	962.358	3474.44	9233.04	55.32	436.379	3296.26	32287	351659	4.1087e+06	4.96978e+07	79.1681	297.073	1288.13	6010.64	29343.6	147808	761852	-1.44531
CHEMBL2440588	COc1ccc(C(=O)N/N=C/c2ccc(O)cc2O)cc1Nc1ccnc(C(F)(F)F)c1	446.39	'='	251.19	1	Fast growth	0.501217	HCT 116	0.167478	MSI	0.44815	Training	34	45.91	159.93	560.853	2162.28	8640.69	35602.1	149850	15.45	115.956	235.334	1045.42	3453.08	14170.9	55273.1	4.071	97.4218	111.617	565.412	1227.81	4561.97	12818.4	116.07	1627.01	25814.7	467193	8.86058e+06	1.71929e+08	3.37718e+09	91.2403	354.71	1588.04	7627.19	38123	195634	1.02329e+06	-1.56809
CHEMBL2440594	CCOc1cccc(/C=N/NC(=O)c2ccccc2Nc2ccnc(C(F)(F)F)c2)c1O	444.45	'='	251.19	1	Fast growth	0.501217	HCT 15	0.134129	MSI	0.44815	Training	34	46.09	158.452	548.34	2097.96	8365.11	34554.5	146304	15.27	113.679	228.473	1025.43	3417.9	14142.2	55543	5.174	96.0537	109.747	552.012	1202.66	4496.7	12763.8	95.84	1215.76	17422	296340	5.38526e+06	1.01256e+08	1.94009e+09	89.8935	345.395	1529.05	7273.58	36083.3	184184	960324	-1.43349
CHEMBL1224580	COc1cc(C2=NN(C(C)=O)C(c3cc(OC)c(OC)c(OC)c3)C2)ccc1O	400.47	'='	251.19	1	Intermediate growth	0.264119	KM12	0.146543	MSI	0.44815	Training	31	42.02	146.958	506.102	1930.2	7624.41	31049.9	128932	16.18	105.579	212.851	846.507	2523.45	9132.42	30845.2	3.002	89.0689	86.8564	488.618	950.097	3605.52	9299.69	89.82	1052.26	15318.9	270071	5.05707e+06	9.709e+07	1.88615e+09	81.7169	311.409	1363.69	6397.53	31294.3	157608	811301	-1.39294
CHEMBL2440593	CCN(CC)c1ccc(/C=N/NC(=O)c2ccccc2Nc2ccnc(C(F)(F)F)c2)c(O)c1	471.53	'='	251.19	1	Intermediate growth	0.264119	KM12	0.146543	MSI	0.44815	Test	36	49.18	169.211	588.709	2259.44	9025.89	37278.1	157533	15.43	119.142	234.847	1056.81	3486.81	14366.3	56087.2	6.165	102.453	124.093	601.123	1351.78	4960.03	14208.3	89.85	1182.66	17198.4	295018	5.37736e+06	1.01207e+08	1.93974e+09	95.4847	366.563	1627.4	7775.29	38747.8	198583	1.03871e+06	-1.56475
CHEMBL4748511	CCc1ccccc1NC(=O)c1sc2nc3c(cc2c1N)C(=O)CCC3	365.49	'='	252	1	Slow growth	0.234664	COLO 205	0.131207	MSS	0.55185	Training	29	38.02	137.702	465.417	1773.93	6919.3	27998.9	115509	12.85	102.279	192.765	840.176	2530.34	9757.48	34428.5	2.18	85.6023	77.8007	463.58	876.073	3450.28	8937.4	113.32	1898	35064.9	733722	1.64431e+07	3.86878e+08	9.41841e+09	77.8223	313.728	1459.65	7330.53	38526.8	208933	1.16027e+06	-1.01818
CHEMBL4089767	N=C(N)c1ccc(-c2ccc(-c3ccc(F)cc3)s2)cc1	296.39	'='	252	1	Fast growth	0.501217	HCT 15	0.134129	MSI	0.44815	Training	23	29.43	105.266	344.753	1280.77	4824.55	18815.5	74413.3	6.26	71.2176	109.059	497.708	1269.91	4610.19	13887	5.01	65.5721	83.7389	364.971	820.566	2769.42	7615.55	78.11	1708.61	37408.7	880412	2.13731e+07	5.29708e+08	1.33075e+10	67.6633	273.956	1280.43	6434.43	33756.6	182355	1.00664e+06	-1.0682
CHEMBL3105457	COc1ccc(-c2nn[nH]c2-c2cc(OC)c3c(c2)OCO3)cc1	325.35	'='	255	1	Slow growth	0.234664	COLO 205	0.131207	MSS	0.55185	Training	27	34.96	124.912	418.327	1589.15	6230.85	25351.3	105267	9.18	84.5618	130.17	570.557	1463.05	5301.17	16328.8	3.338	77.3211	74.8669	426.248	834.415	3210.52	8376.99	78.49	722.043	7226.31	87487.1	1.14901e+06	1.58148e+07	2.23162e+08	75.2246	310.197	1473.34	7621.35	41914.5	242123	1.45627e+06	-1.03355
CHEMBL1806961	CC(C)CCC[C@@H](C)[C@H]1CC[C@H]2C3=CCn4c(=O)ccc(=O)n4[C@@H]3CC[C@]12C	384.62	'='	255	1	Slow growth	0.234664	COLO 205	0.131207	MSS	0.55185	Test	31	43.92	158.619	575.207	2316.79	9738.52	42671.1	192806	19.67	115.948	284.511	1112.47	3800.94	14605.2	55610.2	3.328	96.9018	105.539	607.12	1333.12	5461.87	16266.9	44	698.374	10403.4	176257	3.01642e+06	5.18298e+07	8.91266e+08	59.5104	222.902	917.657	4103.13	19212.7	92927.4	460159	-1.12754
CHEMBL4068650	N=C(N)c1ccc(-c2ccc(-c3cc(Cl)cc(Cl)c3)s2)cc1	347.28	'='	255	1	Fast growth	0.501217	HCT 15	0.134129	MSI	0.44815	Training	24	31.56	113.483	379.936	1432.27	5467.45	21521.6	85798.7	7.87	77.8047	128.868	561.931	1462.31	5213.18	15775.1	6.093	70.5576	98.6581	414.446	966.915	3232.4	9049.42	78.11	1712.61	37414.7	880436	2.13732e+07	5.29708e+08	1.33075e+10	76.5531	338.151	1732.33	9591.85	55646.1	332908	2.03493e+06	-1.00634
CHEMBL3221214	O=C1/C(=C/c2ccc(Cl)cc2Cl)CN(S(=O)(=O)c2ccccc2)C/C1=C\c1ccc(Cl)cc1Cl	553.3	'='	256	1	Intermediate growth	0.264119	KM12	0.146543	MSI	0.44815	Training	37	49.59	180.898	622.796	2390.54	9404.87	38148.7	157564	18.82	139.592	320.789	1410.05	5037.63	21322.1	88473.6	7.532	112.517	148.598	688.126	1595.05	5724.22	16524.9	62.83	1150.78	19732	370477	7.02074e+06	1.33965e+08	2.56996e+09	116.034	510.083	2629.15	14736.9	86813.2	528210	3.28637e+06	-1.01287
CHEMBL4294839	CCCCSc1ccc2nc(NC(=O)OCCC)sc2c1	324.51	'='	260	1	Slow growth	0.234664	COLO 205	0.131207	MSS	0.55185	Training	22	29.13	98.8467	310.146	1108.18	4009.68	15094	57799.5	14.22	83.2762	193.211	816.29	2828.56	11564.8	45923.4	4.039	58.3148	54.4198	280.807	480.906	1791.26	4145.69	104.76	1264.21	16689.9	239685	3.58151e+06	5.49184e+07	8.5773e+08	64.0847	269.484	1337.03	7267.33	41742.5	248547	1.51745e+06	-0.822868
CHEMBL53463	COc1cccc2c1C(=O)c1c(O)c3c(c(O)c1C2=O)C[C@@](O)(C(=O)CO)C[C@@H]3O[C@H]1C[C@H](N)[C@H](O)[C@H](C)O1	543.57	'='	260	1	Slow growth	0.234664	HCC2998	0.103457	MSS	0.55185	Test	43	61.51	222.258	831.677	3382.46	14328.1	62519.3	278837	30.29	171.274	446.206	1799.62	6439.65	25638.1	101155	-1.002	136.829	123.44	812.757	1614.63	6618.3	18193.8	206.07	3859.25	75941.9	1.58632e+06	3.40346e+07	7.47365e+08	1.67745e+10	102.2	393.345	1753.89	8484.63	43086.7	226399	1.22097e+06	-2.38425
CHEMBL5219255	CCc1noc(C[C@@H]2NC(=O)c3cc(Oc4cc(C)cc(C)c4)c(NC(=O)c4cc(OC)c(OC)c(OC)c4)cc3NC2=O)n1	615.64	'='	260	1	Fast growth	0.501217	HCT 116	0.167478	MSI	0.44815	Training	49	65.55	231.644	795.778	3023.45	11795.5	47322.4	193059	24.48	171.759	342.03	1403.14	4213.54	15676.8	54420.2	2.421	142.229	118.974	752.944	1276.9	5133.07	11988.5	163.14	1738.79	21599.8	321424	5.14579e+06	8.52584e+07	1.43512e+09	129.089	498.748	2229.02	10715.9	53697.4	276488	1.45188e+06	-1.76744
CHEMBL3589681	COC(=O)c1ccc(Cn2c(C)c(C=C3C(=O)NC(=S)NC3=O)c3ccccc32)cc1	433.49	'='	260	1	Fast growth	0.501217	HCT 116	0.167478	MSI	0.44815	Training	34	45.74	161.542	560.959	2130.17	8407.73	34266.4	143044	19.68	131.614	293.998	1245.7	4112.53	16068.7	59581.4	3.055	100.018	99.6096	552.482	1102.01	4239.74	11450.6	121.52	2197.34	49945.4	1.34343e+06	3.90561e+07	1.18708e+09	3.70078e+10	97.0263	446.333	2708.21	20395.6	179373	1.73608e+06	1.77087e+07	-1.17892
CHEMBL1090208	N#Cc1cnn(C(=O)c2nn(-c3ccc(Cl)cc3)cc2O)c1N	328.72	'='	260	1	Fast growth	0.501217	HCT 116	0.167478	MSI	0.44815	Training	25	31.87	116.375	391.627	1489.32	5813.16	23433.9	96167	11.92	97.0182	198.016	869.359	2770.8	10869.8	39943.2	0.841	73.7797	62.8929	403.358	722.258	2906.77	7057.82	122.75	2240.36	46767	1.06107e+06	2.49182e+07	5.97227e+08	1.45156e+10	72.0441	306.562	1484.26	7701.21	41802.4	234706	1.35376e+06	-0.885768
CHEMBL5083022	C=C1C(=O)O[C@H]2[C@H]1CC/C(COC(=O)NCc1ccc(OC)cc1)=C\CC[C@@]1(C)O[C@@H]21	427.54	'='	260	1	Fast growth	0.501217	HT-29	0.199611	MSS	0.55185	Test	34	48.51	167.472	606.072	2407.25	10062.9	43744.7	195972	23.41	124.811	324.386	1270.35	4533.06	17780.3	69677.7	2.536	99.6136	101.907	589.172	1261.12	5023.89	14591.9	83.09	923.516	11853.1	186207	3.10108e+06	5.2815e+07	9.06407e+08	77.8376	293.459	1256.72	5795.86	27877.5	137851	695131	-1.40993
CHEMBL4786524	CCCCCCCC(=O)Nc1nc2[nH]c(CN3CCN(Cc4cccc(F)c4)CC3)c(CN3CCN(Cc4cccc(F)c4)CC3)c2c(=O)[nH]1	688.96	'='	260	1	Fast growth	0.501217	HT-29	0.199611	MSS	0.55185	Training	55	78.78	263.192	896.022	3293.93	12539.2	49070.7	196178	25.03	177.837	313.136	1242.11	3315.38	11580.2	36118.9	6.872	153.102	140.539	773.59	1337.33	5141.02	12155.2	103.6	1151.53	13822.1	205230	3.28175e+06	5.4536e+07	9.2304e+08	129.681	474.347	2006.76	9170.57	43868.9	216427	1.09229e+06	-2.41035
CHEMBL1240647	COc1cc(/C=C/C(=O)N2CCN(C(=O)c3cc(OC)c(OC)c(OC)c3)CC2)ccc1OCCCOc1cc2c(cc1OC)C(=O)N1CCC[C@H]1C=N2	742.9	'='	260	1	Fast growth	0.501217	HT-29	0.199611	MSS	0.55185	Training	59	82.71	280.277	960.275	3591.52	14004.7	56311.4	231368	34.65	203.894	425.601	1647.58	5058.49	18522.5	64873	6.071	166.176	152.757	876.217	1627.93	6188.68	15495.1	137.9	1423.21	17805	277127	4.5996e+06	7.81627e+07	1.33864e+09	153.232	580.031	2526.26	11828.9	57968.8	293389	1.52132e+06	-2.35079
CHEMBL2262434	ClCc1ccc(Cn2cnc3nc(Cl)nc(Cl)c32)cc1	327.61	'='	260	1	Intermediate growth	0.264119	KM12	0.146543	MSI	0.44815	Training	22	31.59	107.731	372.179	1395.88	5431.7	21746.7	88928.6	6.91	71.2457	98.7586	452.83	1030.93	3703.15	10289.5	2.626	64.2178	58.887	346.645	609.522	2453.86	5871.19	43.6	319.33	2039.58	14832.9	110360	845234	6.5862e+06	70.9636	320.587	1657.37	9228.07	53800	323505	1.98863e+06	-0.537358
CHEMBL2262443	ClCc1ccccc1Cn1cnc2nc(Cl)nc(Cl)c21	327.61	'='	260	1	Intermediate growth	0.264119	SW620	0.117575	MSS	0.55185	Test	22	31.59	107.731	372.179	1399.88	5480.6	22140.3	91549.3	6.91	71.2457	98.7586	456.83	1060.08	3858.47	11005.3	2.626	64.2276	58.4758	349.449	623.316	2539.14	6217.44	43.6	319.33	2039.58	14836.9	110380	845330	6.58658e+06	70.9636	320.603	1656.97	9225.44	53809.7	323863	1.99327e+06	-0.536776
CHEMBL4643080	O=C1CC(c2ccccc2)Cc2nc3ccc(Br)cc3cc21	352.24	'='	261	1	Slow growth	0.234664	COLO 205	0.131207	MSS	0.55185	Training	25	35.83	123.679	432.572	1640.78	6452.42	26101	107814	9.37	85.3051	150.162	673.443	1937.19	7473.17	25646.7	3.941	74.2952	78.8226	413.12	802.317	3029.56	7700.65	29.96	446.461	5775.8	92453.8	1.5381e+06	2.60996e+07	4.46225e+08	74.3082	346.494	2032.75	14128.4	110878	944254	8.46205e+06	-0.735622
CHEMBL3113127	COc1ccc(-c2c(-c3cc4c(c(OC)c3OC)OCO4)noc2N)cc1	370.39	'='	262	1	Fast growth	0.501217	HT-29	0.199611	MSS	0.55185	Training	30	39.21	140.931	476.919	1830.46	7268.82	30028.5	126871	11.3	96.201	156.226	667.829	1773.92	6445.87	20466.4	3.857	87.2056	90.5056	495.592	1034.47	3937	10864.8	98.2	1230.12	22071.4	507691	1.26285e+07	3.23096e+08	8.35798e+09	81.283	316.744	1413.39	6733.64	33419.5	170824	893189	-1.22217
CHEMBL4091846	COc1ccccc1CNCCCN1C(=O)c2ccc3c4c(ccc(c24)C1=O)C(=O)N(CCCNCCCCNCCCN)C3=O	628.85	'='	262	1	Intermediate growth	0.264119	SW620	0.117575	MSS	0.55185	Training	50	70.84	236.751	802.858	2981.42	11616.9	47050.3	196382	27.92	172.513	358.588	1462.66	4694.81	18194.4	67564.9	6.551	139.225	145.27	769.106	1644.15	6211.05	17923.2	146.1	2245.26	39937.2	823186	1.81122e+07	4.17148e+08	9.9431e+09	127.205	471.891	2039.08	9583.57	47598.5	246115	1.31265e+06	-2.32464
CHEMBL4277322	C#C[C@@]1(O)[C@@H](CO)O[C@@H](n2cc(F)c3c(N)ncnc32)[C@@H]1O	308.3	'='	263	1	Slow growth	0.234664	COLO 205	0.131207	MSS	0.55185	Test	24	33.73	121.559	454.812	1871.24	8099.14	36396.9	168075	10.81	84.3381	182.911	800.857	2759.17	11443.8	45972.2	-0.981	75.8751	65.7087	469.44	963.448	4130.68	11783	126.65	2195.65	44657.8	989128	2.26543e+07	5.2985e+08	1.26e+10	57.7924	237.222	1099.67	5475.54	28441.8	151982	828728	-1.51791
CHEMBL2332264	COc1ccc(Cn2cc(CCc3cc(OC)c(OC)c(OC)c3)c3c(C)nc(N)nc32)cc1	462.6	'='	264	1	Intermediate growth	0.264119	KM12	0.146543	MSI	0.44815	Training	37	51.91	176.909	610.81	2299.02	8999.83	36294.8	149633	11.55	113.409	158.025	701.271	1605.19	5706.97	16022.2	3.762	105.741	101.909	580.244	1108.95	4326.86	11229.3	93.65	1125.68	20218	481220	1.22749e+07	3.1879e+08	8.31609e+09	98.1354	380.27	1689.5	8060.22	40156.6	206120	1.08167e+06	-1.65669
CHEMBL3409052	COc1cc(/C(C#N)=C/c2cc3ccccc3n2Cc2ccc(C#N)cc2)cc(OC)c1OC	449.54	'='	265	1	Slow growth	0.234664	HCC2998	0.103457	MSS	0.55185	Training	37	51.52	173.901	594.589	2227.31	8708.03	35147	145123	18.51	139.13	282.157	1219.88	3827.53	14937.4	54347.8	5.293	104.151	111.745	578.834	1183.26	4377.67	11724.7	80.2	1369.82	27960.7	650026	1.54012e+07	3.66582e+08	8.73388e+09	104.933	413.713	1857.93	8900.93	44309.3	226461	1.18051e+06	-1.33082
CHEMBL2332264	COc1ccc(Cn2cc(CCc3cc(OC)c(OC)c(OC)c3)c3c(C)nc(N)nc32)cc1	462.55	'='	265	1	Fast growth	0.501217	HCT 116	0.167478	MSI	0.44815	Training	37	51.91	176.909	610.81	2299.02	8999.83	36294.8	149633	11.55	113.409	158.025	701.271	1605.19	5706.97	16022.2	3.762	105.741	101.909	580.244	1108.95	4326.86	11229.3	93.65	1125.68	20218	481220	1.22749e+07	3.1879e+08	8.31609e+09	98.1354	380.27	1689.5	8060.22	40156.6	206120	1.08167e+06	-1.65669
CHEMBL4097775	COc1cc(OC)cc(-c2ccc(-c3ccc(C(=N)N)c(F)c3)s2)c1	356.45	'='	267	1	Fast growth	0.501217	HT-29	0.199611	MSS	0.55185	Test	27	35.01	125.055	417.492	1572.67	6035.17	23936.6	96388.9	9.7	86.176	144.243	615.24	1615.65	5754.93	17654	4.84	77.3081	95.4913	438.919	977.448	3386.14	9375.58	96.57	1805.8	37924.6	883224	2.13887e+07	5.29795e+08	1.3308e+10	77.6905	311.986	1448.1	7223.52	37631.8	202021	1.1091e+06	-1.26855
CHEMBL505741	C[C@H]1[C@@H](OCC(O)CO[C@@H]2C[C@@H]3CC[C@@H](C)[C@@H]4CC[C@@]5(C)OO[C@@]34[C@H](O2)O5)O[C@@H]2O[C@@]3(C)CC[C@H]4[C@H](C)CC[C@@H]1[C@@]24OO3	610.82	'='	268	1	Fast growth	0.501217	HT-29	0.199611	MSS	0.55185	Training	50	72.05	270.283	1043.07	4456	19853.3	91527.6	432432	35.7	188.908	540.04	2106.33	7922.74	31678.1	128749	4.793	164.723	200.456	1132.71	2738.55	11088.9	34864.7	112.53	1082.41	12544.6	202228	3.72682e+06	7.28196e+07	1.45618e+09	72.8916	271.403	1035.08	4344.8	19016.6	85865.2	396448	-2.00144
CHEMBL4458303	O=c1c2ccccc2n(CC2CO2)c2ccccc12	251.3	'='	269.15	1	Intermediate growth	0.264119	KM12	0.146543	MSI	0.44815	Training	22	30.75	107.062	377.066	1449.71	5801.57	23954.6	101202	5.88	72.324	106.929	524.888	1358.56	5263.83	16688.5	3.074	65.1881	72.8011	372.8	787.32	2946.09	8171.66	31.23	406.083	5457.71	89484.8	1.51369e+06	2.59034e+07	4.44695e+08	57.8302	221.164	981.053	4678.96	23293.3	119478	627200	-0.771398
CHEMBL4161413	C=C1C(=O)O[C@@H]2[C@H]3O[C@]3(C)CC/C=C(/COC(=O)/C=C/c3c[nH]c4ccccc34)CC[C@@H]12	433.54	'='	270	1	Slow growth	0.234664	HCC2998	0.103457	MSS	0.55185	Training	36	51.22	179.135	649.917	2588.91	10857.5	47371.9	212941	22.04	132.334	323.127	1318.78	4645.44	18492.5	72467.4	3.36	107.678	114.78	646.077	1428.86	5638.49	16685.9	77.62	941.221	12184.3	190162	3.13458e+06	5.29703e+07	9.04333e+08	85.6743	331.273	1462.21	6967.37	34690.9	177849	931179	-1.35748
CHEMBL1782075	c1ccc(Cc2cnc(N3CCN(c4ncnc5ccccc45)CC3)nc2)cc1	382.47	'='	270	1	Fast growth	0.501217	HCT 116	0.167478	MSI	0.44815	Test	33	46.46	155.514	520.751	1903.67	7250.48	28551.9	115224	5.59	93.6697	99.4782	525.721	1069.5	4082.74	10863	4.301	92.1986	84.539	488.734	879.856	3508.01	8588.91	58.04	429.303	2648.76	19041.6	139322	1.04913e+06	8.02503e+06	95.5159	379.44	1720.46	8351.36	42282.5	220539	1.17707e+06	-1.25831
CHEMBL4074553	CNCCCNCCCN1C(=O)c2ccc3c4c(ccc(c24)C1=O)C(=O)N(CCCNCc1ccccc1OC)C3=O	571.68	'='	270	1	Fast growth	0.501217	HCT 116	0.167478	MSI	0.44815	Training	46	64.81	219.654	753.124	2829.03	11140.2	45542.2	191592	25.95	163.826	348.377	1436.11	4669.17	18187.3	67836.6	6.063	130.765	141.233	741.927	1622.22	6111.84	17814.7	120.08	1560.22	22224.5	361926	6.09543e+06	1.04034e+08	1.784e+09	119.698	449.702	1967.27	9340.15	46751.8	243123	1.30197e+06	-1.92402
CHEMBL4776111	Cc1cccc(NC(=O)c2sc3nc4c(cc3c2N)C(=O)CCC4)c1	351.46	'='	270	1	Fast growth	0.501217	HCT 15	0.134129	MSI	0.44815	Training	28	36.48	133.33	452.585	1726.22	6705.7	26953.8	110286	12.17	99.8171	186.96	815.695	2437.16	9399.57	33113	1.927	83.4219	78.3232	454.309	859.325	3345.22	8600.86	113.32	1896	35064.9	733708	1.64431e+07	3.86877e+08	9.4184e+09	76.3887	310.082	1450.26	7310.67	38499.2	208895	1.1595e+06	-0.971135
CHEMBL4162453	C=C1C(=O)O[C@@H]2[C@H]3O[C@]3(C)CC/C=C(/COC(=O)c3cc4ccccc4[nH]3)CC[C@@H]12	407.5	'='	270	1	Fast growth	0.501217	HT-29	0.199611	MSS	0.55185	Training	34	48.42	171.207	627.418	2520.59	10642.8	46673.7	210573	20.89	127.011	314.706	1294.45	4615.77	18563.5	73491.9	3.177	103.687	113.545	633.758	1418.62	5579.29	16551.4	77.62	937.221	12208	190463	3.13813e+06	5.3009e+07	9.04765e+08	76.6052	291.731	1260.63	5866.72	28487.3	142295	725347	-1.21685
CHEMBL510024	COc1cc2c(cc1OCCCOc1cc3c(cc1OC)C(=O)N1CC(F)(F)C[C@H]1C=N3)N=C[C@@H]1CC(F)(F)CN1C2=O	604.61	'='	270	1	Fast growth	0.501217	HT-29	0.199611	MSS	0.55185	Test	48	67.74	241.887	887.936	3551.64	14777.5	63257.3	276327	32.29	183.586	458.981	1860.52	6564.47	26022.6	101812	5.17	148.008	177.035	941.015	2158.16	8252.03	24321.6	102.26	1058.92	12528.6	189386	3.09912e+06	5.23451e+07	8.94163e+08	114.72	435.77	1915.7	9042.62	44498.1	225339	1.166e+06	-1.46706
CHEMBL53463	COc1cccc2c1C(=O)c1c(O)c3c(c(O)c1C2=O)C[C@@](O)(C(=O)CO)C[C@@H]3O[C@H]1C[C@H](N)[C@H](O)[C@H](C)O1	543.57	'='	270	1	Intermediate growth	0.264119	KM12	0.146543	MSI	0.44815	Training	43	61.51	222.258	831.677	3382.46	14328.1	62519.3	278837	30.29	171.274	446.206	1799.62	6439.65	25638.1	101155	-1.002	136.829	123.44	812.757	1614.63	6618.3	18193.8	206.07	3859.25	75941.9	1.58632e+06	3.40346e+07	7.47365e+08	1.67745e+10	102.2	393.345	1753.89	8484.63	43086.7	226399	1.22097e+06	-2.38425
CHEMBL4646758	O=C1CC(c2ccccc2)Cc2nc3ccc(Cl)cc3cc21	307.79	'='	271	1	Fast growth	0.501217	HT-29	0.199611	MSS	0.55185	Training	25	35.67	123.1	430.038	1629.27	6400.15	25866.5	106776	9.45	85.5483	151.196	677.153	1950.51	7518.53	25799.5	3.765	73.9962	77.384	408.507	786.127	2976.91	7528.31	29.96	446.461	5775.8	92453.8	1.5381e+06	2.60996e+07	4.46225e+08	70.8919	294.794	1415.51	7389.86	40635.3	231772	1.35887e+06	-0.736337
CHEMBL4752336	Cc1ccc(NC(=O)c2sc3nc4c(cc3c2N)C(=O)CCC4)cc1C	365.49	'='	272	1	Slow growth	0.234664	COLO 205	0.131207	MSS	0.55185	Training	29	37.94	139.462	478.857	1841.93	7219.65	29238.9	120429	12.85	104.279	197.355	853.048	2551.43	9782.2	34347.6	2.153	87.481	86.8815	489.442	966.116	3710.4	9770.26	113.32	1900	35070.9	733736	1.64431e+07	3.86877e+08	9.4184e+09	78.6876	319.152	1497.83	7583.97	40110.3	218457	1.21627e+06	-0.992701
CHEMBL3113127	COc1ccc(-c2c(-c3cc4c(c(OC)c3OC)OCO4)noc2N)cc1	370.39	'='	272	1	Slow growth	0.234664	COLO 205	0.131207	MSS	0.55185	Test	30	39.21	140.931	476.919	1830.46	7268.82	30028.5	126871	11.3	96.201	156.226	667.829	1773.92	6445.87	20466.4	3.857	87.2056	90.5056	495.592	1034.47	3937	10864.8	98.2	1230.12	22071.4	507691	1.26285e+07	3.23096e+08	8.35798e+09	81.283	316.744	1413.39	6733.64	33419.5	170824	893189	-1.22217
CHEMBL1806959	CC(C)CCC[C@@H](C)[C@H]1CC[C@H]2C3=CC[C@@H]4C(=O)C=CC(=O)[C@@H]4[C@@H]3CC[C@]12C	382.64	'='	274	1	Slow growth	0.234664	HCC2998	0.103457	MSS	0.55185	Training	31	46.26	163.279	611.193	2489.34	10643.9	47251.3	215980	25.04	121.445	346.903	1323.97	4905.88	19276.4	76835.2	4.029	96.514	111.647	607.461	1387.32	5522.88	16814.8	34.14	676.77	10236.7	175300	3.00663e+06	5.16842e+07	8.88608e+08	57.8662	220.333	908.45	4083.63	19265.4	94054.7	470728	-1.14645
CHEMBL2440585	CCN(CC)c1ccc(/C=N/NC(=O)c2ccc(Nc3ccnc(C(F)(F)F)c3)cc2)c(O)c1	471.53	'='	275.42	1	Slow growth	0.234664	COLO 205	0.131207	MSS	0.55185	Training	36	49.18	169.211	588.709	2255.44	8977.59	36886.5	154886	15.43	119.142	234.847	1052.81	3459.06	14215.5	55363.3	6.165	102.422	124.942	599.468	1346.21	4896.93	13944.5	89.85	1182.66	17198.4	295014	5.37731e+06	1.01206e+08	1.93973e+09	95.4847	366.51	1628.09	7783.68	38801.5	198805	1.03888e+06	-1.56703
CHEMBL4458303	O=c1c2ccccc2n(CC2CO2)c2ccccc12	251.3	'='	275.42	1	Slow growth	0.234664	HCC2998	0.103457	MSS	0.55185	Training	22	30.75	107.062	377.066	1449.71	5801.57	23954.6	101202	5.88	72.324	106.929	524.888	1358.56	5263.83	16688.5	3.074	65.1881	72.8011	372.8	787.32	2946.09	8171.66	31.23	406.083	5457.71	89484.8	1.51369e+06	2.59034e+07	4.44695e+08	57.8302	221.164	981.053	4678.96	23293.3	119478	627200	-0.771398
CHEMBL4069438	c1ccc2c3c([nH]c2c1)C(c1ccc(C2NCCc4c2[nH]c2ccccc42)cc1)NCC3	418.58	'='	275.42	1	Slow growth	0.234664	HCC2998	0.103457	MSS	0.55185	Test	38	54.06	189.015	659.835	2519.88	10067	41712.3	177593	8.45	118.919	158.941	790.898	1971.5	7645.42	24148.5	4.814	113.837	107.683	634.797	1225.64	4941.09	13125.8	55.64	506.045	3375.58	26944.7	216936	1.79959e+06	1.5182e+07	94.4968	358.918	1560.86	7316.82	35922.4	182158	946359	-1.6749
CHEMBL3763244	COc1ncc(-c2ccc3nccc(C#CCN4CCN(S(C)(=O)=O)CC4)c3c2)cc1NS(=O)(=O)c1ccc(F)cc1F	627.75	'='	275.42	1	Intermediate growth	0.264119	KM12	0.146543	MSI	0.44815	Training	47	58.35	221.493	743.223	2834.21	11022.4	44355.2	181873	18.18	168.165	348.829	1605.38	5576.73	23874.4	98570.1	5.231	140.945	164.721	838.967	1863.33	6901.71	19591.3	138.56	1942.58	31588.8	584197	1.1205e+07	2.18287e+08	4.28449e+09	131.492	524.59	2443.9	12324.8	65149.3	355328	1.98202e+06	-1.57414
CHEMBL4784874	CCc1cccc(C)c1NC(=O)c1sc2nc3c(cc2c1N)C(=O)CCC3	379.52	'='	278	1	Slow growth	0.234664	COLO 205	0.131207	MSS	0.55185	Training	30	39.48	143.834	491.689	1889.64	7432.25	30282.7	125727	13.53	106.742	203.159	877.53	2640.85	10124.1	35613.4	2.406	89.6822	85.9218	497.642	971.62	3780.69	9965.55	113.32	1902	35070.9	733750	1.64432e+07	3.86878e+08	9.41841e+09	80.1212	322.834	1506.93	7598.12	40078.8	217997	1.21332e+06	-1.03853
CHEMBL3409056	COc1cc(/C(C#N)=C/c2nc3ccccc3s2)cc(OC)c1OC	352.44	'='	278	1	Intermediate growth	0.264119	KM12	0.146543	MSI	0.44815	Training	27	34.72	122.302	399.459	1490.14	5697.9	22667.8	91965.7	12.21	95.3651	179.295	778.897	2334.28	9016.63	31996.7	2.894	75.2326	70.0529	401.672	745.235	2871.48	7190.63	92.61	1249.58	20875.5	417453	8.99817e+06	2.01952e+08	4.63889e+09	83.2166	344.671	1643.46	8448.14	45583	254871	1.46593e+06	-0.922085
CHEMBL4776111	Cc1cccc(NC(=O)c2sc3nc4c(cc3c2N)C(=O)CCC4)c1	351.43	'='	280	1	Fast growth	0.501217	HCT 116	0.167478	MSI	0.44815	Test	28	36.48	133.33	452.585	1726.22	6705.7	26953.8	110286	12.17	99.8171	186.96	815.695	2437.16	9399.57	33113	1.927	83.4219	78.3232	454.309	859.325	3345.22	8600.86	113.32	1896	35064.9	733708	1.64431e+07	3.86877e+08	9.4184e+09	76.3887	310.082	1450.26	7310.67	38499.2	208895	1.1595e+06	-0.971135
CHEMBL4461169	O=C1NC2C(CC(O)C(O)C2O)c2cc3c(c(O)c21)OCCO3	323.33	'='	280	1	Fast growth	0.501217	HCT 15	0.134129	MSI	0.44815	Training	26	37.33	133.767	490.061	1944.04	8012.7	33997.5	147417	17.14	97.8786	234.883	900.081	2960.17	10969.1	39787.2	-0.926	81.5377	59.8103	448.664	766.827	3333.97	8319.86	128.48	2165.95	39819.8	778565	1.54639e+07	3.0917e+08	6.20204e+09	58.4436	217.699	940.677	4398.15	21568.8	109395	569343	-1.61416
CHEMBL4280635	C=C1C(=O)O[C@H]2[C@H]1CC/C(Cn1cc(-c3ccc(F)cc3)nn1)=C\CC[C@@]1(C)O[C@@H]21	409.5	'='	280	1	Fast growth	0.501217	HCT 15	0.134129	MSI	0.44815	Training	34	45.81	167.794	603.598	2440.6	10259.8	44927	202143	18.68	122.212	289.887	1190.91	4138.86	16437.3	64250.2	1.703	104.298	100.76	636.028	1303.63	5471.98	15400.6	66.24	757.09	8924.67	128987	1.99279e+06	3.19793e+07	5.24053e+08	80.9161	331.682	1565.12	8085.13	44315	254282	1.51528e+06	-1.07906
CHEMBL2440589	CCN(CC)c1ccc(/C=N/NC(=O)c2cccc(Nc3ccnc(C(F)(F)F)c3)c2)c(O)c1	471.53	'='	281.84	1	Slow growth	0.234664	COLO 205	0.131207	MSS	0.55185	Training	36	49.18	169.211	588.709	2255.44	8977.59	36892.5	154973	15.43	119.142	234.847	1052.81	3459.06	14221.5	55402.2	6.165	102.422	124.942	599.529	1344.84	4898.3	13953.6	89.85	1182.66	17198.4	295014	5.37731e+06	1.01206e+08	1.93973e+09	95.4847	366.51	1628.09	7783.79	38801.2	198789	1.03869e+06	-1.56697
CHEMBL4069438	c1ccc2c3c([nH]c2c1)C(c1ccc(C2NCCc4c2[nH]c2ccccc42)cc1)NCC3	418.58	'='	281.84	1	Fast growth	0.501217	HT-29	0.199611	MSS	0.55185	Test	38	54.06	189.015	659.835	2519.88	10067	41712.3	177593	8.45	118.919	158.941	790.898	1971.5	7645.42	24148.5	4.814	113.837	107.683	634.797	1225.64	4941.09	13125.8	55.64	506.045	3375.58	26944.7	216936	1.79959e+06	1.5182e+07	94.4968	358.918	1560.86	7316.82	35922.4	182158	946359	-1.6749
CHEMBL2440585	CCN(CC)c1ccc(/C=N/NC(=O)c2ccc(Nc3ccnc(C(F)(F)F)c3)cc2)c(O)c1	471.53	'='	281.84	1	Fast growth	0.501217	HT-29	0.199611	MSS	0.55185	Training	36	49.18	169.211	588.709	2255.44	8977.59	36886.5	154886	15.43	119.142	234.847	1052.81	3459.06	14215.5	55363.3	6.165	102.422	124.942	599.468	1346.21	4896.93	13944.5	89.85	1182.66	17198.4	295014	5.37731e+06	1.01206e+08	1.93973e+09	95.4847	366.51	1628.09	7783.68	38801.5	198805	1.03888e+06	-1.56703
CHEMBL4649626	O=C1CC(c2ccccc2)Cc2nc3c(Br)cc(Br)cc3cc21	431.13	'='	282	1	Slow growth	0.234664	HCC2998	0.103457	MSS	0.55185	Training	26	37.72	131.251	465.063	1784.48	7093.73	28982.6	120858	10.85	91.4955	168.284	735.604	2135.21	8134.56	27838.8	4.739	79.1206	91.1513	459.274	941.185	3504.62	9237.51	29.96	450.461	5781.8	92481.8	1.53821e+06	2.61003e+07	4.4623e+08	83.0036	433.287	2890.18	22509.6	192287	1.73214e+06	1.60713e+07	-0.672804
CHEMBL4446606	COc1cc2c(=O)n(CCN)c3c4cc5c(cc4ccc3c2cc1OC)OCO5	392.41	'='	285	1	Fast growth	0.501217	HCT 116	0.167478	MSI	0.44815	Training	33	45.99	162.173	570.161	2197.29	8836.07	36704.7	156095	10.76	110.459	161.075	748.297	1838.79	6916.3	21059.6	4.195	99.5934	112.257	594.53	1314.78	4955.41	14287.6	84.94	1244.91	23946.1	555090	1.35565e+07	3.39211e+08	8.60581e+09	89.6126	345.855	1552.04	7509	38057.7	199324	1.07028e+06	-1.2912
CHEMBL1935538	Cc1ccc(C)c(COc2cc(NC(=O)c3ccc4c(c3)OCO4)ccc2N(C)S(C)(=O)=O)c1	482.6	'='	289	1	Fast growth	0.501217	HCT 15	0.134129	MSI	0.44815	Test	37	48.09	176.256	598.779	2265.03	8766.69	34962.4	141844	15.77	131.11	262.189	1141.07	3656.18	14567.4	54969.3	4.643	110.196	127.546	633.301	1372.77	4965	13698.7	102.55	1350.93	21060.4	379015	7.08488e+06	1.34583e+08	2.57805e+09	102.472	396.192	1804.25	8926.26	46328.3	248147	1.35988e+06	-1.41598
CHEMBL4446606	COc1cc2c(=O)n(CCN)c3c4cc5c(cc4ccc3c2cc1OC)OCO5	392.44	'='	290	1	Slow growth	0.234664	COLO 205	0.131207	MSS	0.55185	Training	33	45.99	162.173	570.161	2197.29	8836.07	36704.7	156095	10.76	110.459	161.075	748.297	1838.79	6916.3	21059.6	4.195	99.5934	112.257	594.53	1314.78	4955.41	14287.6	84.94	1244.91	23946.1	555090	1.35565e+07	3.39211e+08	8.60581e+09	89.6126	345.855	1552.04	7509	38057.7	199324	1.07028e+06	-1.2912
CHEMBL4280635	C=C1C(=O)O[C@H]2[C@H]1CC/C(Cn1cc(-c3ccc(F)cc3)nn1)=C\CC[C@@]1(C)O[C@@H]21	409.46	'='	290	1	Fast growth	0.501217	HCT 116	0.167478	MSI	0.44815	Training	34	45.81	167.794	603.598	2440.6	10259.8	44927	202143	18.68	122.212	289.887	1190.91	4138.86	16437.3	64250.2	1.703	104.298	100.76	636.028	1303.63	5471.98	15400.6	66.24	757.09	8924.67	128987	1.99279e+06	3.19793e+07	5.24053e+08	80.9161	331.682	1565.12	8085.13	44315	254282	1.51528e+06	-1.07906
CHEMBL3622213	CC(C)Sc1cc2c(c3nsnc13)C(=O)c1ccccc1C2=O	340.43	'='	290	1	Fast growth	0.501217	HCT 116	0.167478	MSI	0.44815	Training	26	34.46	127.91	452.484	1796.71	7334.53	30958.3	133322	16.66	113.14	290.965	1321.83	4980.08	21404.9	89521.2	2.798	80.008	84.6359	473.961	983.724	3818.5	10553.9	113.46	1909.73	32781.9	602860	1.14271e+07	2.21413e+08	4.36195e+09	87.6131	413.673	2311.92	14163.2	92194.7	628237	4.44059e+06	-0.497328
CHEMBL2417839	O=CN1N=C(c2cccc(Nc3ccnc4cc(Cl)ccc34)c2)CC1c1ccccc1	426.93	'='	290	1	Intermediate growth	0.264119	KM12	0.146543	MSI	0.44815	Test	35	47.85	165.542	557.47	2075.42	8002.27	31888.6	129960	10.12	111.213	162.376	749.852	1886.87	7060.24	21878	5.124	100.371	99.9415	540.525	1021.04	3880.55	9747.89	57.59	638.054	7025.61	100600	1.58026e+06	2.60655e+07	4.39155e+08	101.341	409.847	1920.98	9758.51	52201.9	289880	1.65699e+06	-1.28029
CHEMBL1090207	Cc1c2c(nn1C(=O)c1nn(-c3ccc(Cl)cc3)cc1O)-c1ccccc1CC2	404.88	'='	291	1	Slow growth	0.234664	COLO 205	0.131207	MSS	0.55185	Training	33	43.77	160.002	548.938	2105.85	8321.5	34000.3	141872	11.11	112.608	185.23	840.528	2337.21	8912.09	30015.6	3.453	100.147	98.2345	568.179	1103.15	4348.09	11315.1	72.94	1023.36	15495.9	274676	5.1148e+06	9.77133e+07	1.89258e+09	87.5465	358.712	1690.65	8614.86	46164.7	256701	1.46929e+06	-1.01143
CHEMBL3221214	O=C1/C(=C/c2ccc(Cl)cc2Cl)CN(S(=O)(=O)c2ccccc2)C/C1=C\c1ccc(Cl)cc1Cl	553.3	'='	293	1	Fast growth	0.501217	HT-29	0.199611	MSS	0.55185	Training	37	49.59	180.898	622.796	2390.54	9404.87	38148.7	157564	18.82	139.592	320.789	1410.05	5037.63	21322.1	88473.6	7.532	112.517	148.598	688.126	1595.05	5724.22	16524.9	62.83	1150.78	19732	370477	7.02074e+06	1.33965e+08	2.56996e+09	116.034	510.083	2629.15	14736.9	86813.2	528210	3.28637e+06	-1.01287
CHEMBL3597733	CCc1cc(/C=C/c2cc3ccccc3s2)cc(CC)c1CC	320.53	'='	293	1	Intermediate growth	0.264119	SW620	0.117575	MSS	0.55185	Training	25	32.92	115.187	374.279	1386.08	5250.74	20704.2	83284.5	6.85	74.2795	97.5448	451.88	1012.42	3647.78	10124.5	6.396	70.0068	89.2113	393.786	888.674	3065.27	8639.51	28.24	466.749	5926.49	85644.7	1.24182e+06	1.81305e+07	2.65809e+08	71.3726	286.38	1353.9	6971.43	37774.3	211845	1.2188e+06	-0.958775
CHEMBL4786524	CCCCCCCC(=O)Nc1nc2[nH]c(CN3CCN(Cc4cccc(F)c4)CC3)c(CN3CCN(Cc4cccc(F)c4)CC3)c2c(=O)[nH]1	688.96	'='	295	1	Fast growth	0.501217	HCT 15	0.134129	MSI	0.44815	Test	55	78.78	263.192	896.022	3293.93	12539.2	49070.7	196178	25.03	177.837	313.136	1242.11	3315.38	11580.2	36118.9	6.872	153.102	140.539	773.59	1337.33	5141.02	12155.2	103.6	1151.53	13822.1	205230	3.28175e+06	5.4536e+07	9.2304e+08	129.681	474.347	2006.76	9170.57	43868.9	216427	1.09229e+06	-2.41035
CHEMBL1172409	COc1cc2c(cc1OCCCCOc1ccc(-c3nc4ccccc4s3)cc1)N=C[C@@H]1CCCN1C2=O	527.65	'='	295.12	1	Fast growth	0.501217	HCT 116	0.167478	MSI	0.44815	Training	43	57.85	201.815	669.267	2480.78	9479.29	37579.5	152220	17.12	137.529	228.828	968.378	2638.7	9754.44	32126.4	5.919	122.157	114.711	638.799	1185.03	4513.56	11296.6	101.49	1100.88	13072	186709	2.8444e+06	4.48193e+07	7.18967e+08	115.964	455.802	2079.62	10314	54028.2	294629	1.65847e+06	-1.46702
CHEMBL4458303	O=c1c2ccccc2n(CC2CO2)c2ccccc12	251.3	'='	295.12	1	Fast growth	0.501217	HCT 15	0.134129	MSI	0.44815	Training	22	30.75	107.062	377.066	1449.71	5801.57	23954.6	101202	5.88	72.324	106.929	524.888	1358.56	5263.83	16688.5	3.074	65.1881	72.8011	372.8	787.32	2946.09	8171.66	31.23	406.083	5457.71	89484.8	1.51369e+06	2.59034e+07	4.44695e+08	57.8302	221.164	981.053	4678.96	23293.3	119478	627200	-0.771398
CHEMBL4277322	C#C[C@@]1(O)[C@@H](CO)O[C@@H](n2cc(F)c3c(N)ncnc32)[C@@H]1O	308.3	'='	295.12	1	Fast growth	0.501217	HCT 15	0.134129	MSI	0.44815	Training	24	33.73	121.559	454.812	1871.24	8099.14	36396.9	168075	10.81	84.3381	182.911	800.857	2759.17	11443.8	45972.2	-0.981	75.8751	65.7087	469.44	963.448	4130.68	11783	126.65	2195.65	44657.8	989128	2.26543e+07	5.2985e+08	1.26e+10	57.7924	237.222	1099.67	5475.54	28441.8	151982	828728	-1.51791
CHEMBL4091846	COc1ccccc1CNCCCN1C(=O)c2ccc3c4c(ccc(c24)C1=O)C(=O)N(CCCNCCCCNCCCN)C3=O	628.85	'='	296	1	Slow growth	0.234664	HCC2998	0.103457	MSS	0.55185	Test	50	70.84	236.751	802.858	2981.42	11616.9	47050.3	196382	27.92	172.513	358.588	1462.66	4694.81	18194.4	67564.9	6.551	139.225	145.27	769.106	1644.15	6211.05	17923.2	146.1	2245.26	39937.2	823186	1.81122e+07	4.17148e+08	9.9431e+09	127.205	471.891	2039.08	9583.57	47598.5	246115	1.31265e+06	-2.32464
CHEMBL3409056	COc1cc(/C(C#N)=C/c2nc3ccccc3s2)cc(OC)c1OC	352.44	'='	297	1	Slow growth	0.234664	HCC2998	0.103457	MSS	0.55185	Training	27	34.72	122.302	399.459	1490.14	5697.9	22667.8	91965.7	12.21	95.3651	179.295	778.897	2334.28	9016.63	31996.7	2.894	75.2326	70.0529	401.672	745.235	2871.48	7190.63	92.61	1249.58	20875.5	417453	8.99817e+06	2.01952e+08	4.63889e+09	83.2166	344.671	1643.46	8448.14	45583	254871	1.46593e+06	-0.922085
CHEMBL4461169	O=C1NC2C(CC(O)C(O)C2O)c2cc3c(c(O)c21)OCCO3	323.33	'='	299	1	Fast growth	0.501217	HT-29	0.199611	MSS	0.55185	Training	26	37.33	133.767	490.061	1944.04	8012.7	33997.5	147417	17.14	97.8786	234.883	900.081	2960.17	10969.1	39787.2	-0.926	81.5377	59.8103	448.664	766.827	3333.97	8319.86	128.48	2165.95	39819.8	778565	1.54639e+07	3.0917e+08	6.20204e+09	58.4436	217.699	940.677	4398.15	21568.8	109395	569343	-1.61416
CHEMBL3634466	C=C1C(=O)O[C@H]2[C@H]1CC/C(COC(=O)NCCCCCCCCNC(=O)OC/C1=C/CC[C@@]3(C)O[C@H]3[C@H]3OC(=O)C(=C)[C@@H]3CC1)=C\CC[C@@]1(C)O[C@@H]21	724.98	'='	300	1	Slow growth	0.234664	COLO 205	0.131207	MSS	0.55185	Training	57	82.38	283.615	1032.74	4130.9	17448.2	76829	349188	45.84	215.255	608.607	2314.86	8574.5	33701.3	134443	4.308	166.986	171.051	996.462	2180.72	8789.06	26223.1	147.72	1729.84	23178.3	369510	6.18642e+06	1.05541e+08	1.81231e+09	114.824	420.974	1746.31	7865.85	37161.2	181257	904241	-2.29978
CHEMBL2443293	CCCCN(CCCC)CCCNc1nc2c(c(=N)n1-c1ccccc1)c(=S)n(-c1ccccc1)c(=S)n2-c1ccccc1	623.9	'='	300	1	Fast growth	0.501217	HCT 116	0.167478	MSI	0.44815	Test	48	65.75	224.155	749.94	2771.49	10711.5	43047	178188	17.89	153.432	256.797	1131.59	3212.6	12331.2	42509.2	10.191	133.665	153.605	735.243	1598.09	5856.08	16813.7	128.43	2926.28	81552.7	2.47577e+06	7.66927e+07	2.40014e+09	7.56243e+10	134.681	654.787	4377.83	36691.6	352021	3.62047e+06	3.84858e+07	-2.2149
CHEMBL1927396	O=C(CO[N+](=O)[O-])Nc1ccc(C(=O)/C=C/c2ccc(Cl)cc2)cc1	360.75	'='	300	1	Fast growth	0.501217	HCT 116	0.167478	MSI	0.44815	Training	26	33.54	115.097	373.367	1345.53	4971.34	18913.7	73171.7	14.75	91.6231	194.78	780.304	2402.04	8875.56	30843.4	2.461	70.2458	63.2812	340.45	588.732	2149.06	4939.65	98.54	1681.68	31182.3	633594	1.33942e+07	2.91583e+08	6.49935e+09	78.5675	319.618	1516.69	7821.02	42427.5	238382	1.3755e+06	-0.404963
CHEMBL1836119	O=C1c2cccnc2-c2c1c1ccccc1c(=O)n2CCCNCCO	349.39	'='	300	1	Fast growth	0.501217	HCT 116	0.167478	MSI	0.44815	Training	29	40.69	139.258	479.589	1815.86	7231.41	30025.2	128761	12.35	100.094	181.402	813.306	2483.57	9944.81	36565.9	3.023	83.6904	85.6434	480.577	1044.37	4106.39	12160.2	84.22	1237.56	19753.7	352497	6.49578e+06	1.21706e+08	2.30341e+09	74.2924	284.613	1245.71	5901.83	29362.4	151285	800635	-1.22196
CHEMBL2443293	CCCCN(CCCC)CCCNc1nc2c(c(=N)n1-c1ccccc1)c(=S)n(-c1ccccc1)c(=S)n2-c1ccccc1	623.97	'='	300	1	Fast growth	0.501217	HCT 15	0.134129	MSI	0.44815	Training	48	65.75	224.155	749.94	2771.49	10711.5	43047	178188	17.89	153.432	256.797	1131.59	3212.6	12331.2	42509.2	10.191	133.665	153.605	735.243	1598.09	5856.08	16813.7	128.43	2926.28	81552.7	2.47577e+06	7.66927e+07	2.40014e+09	7.56243e+10	134.681	654.787	4377.83	36691.6	352021	3.62047e+06	3.84858e+07	-2.2149
CHEMBL538638	O=C(NCCCl)Nc1cccc(CCCCCCO)c1	298.85	'='	300	1	Fast growth	0.501217	HT-29	0.199611	MSS	0.55185	Test	20	28.95	88.1569	277.439	940.693	3305.16	11938.6	44041.7	11.18	58.81	104.173	377.561	982.897	3301.38	10072	3.008	47.753	37.6885	200.569	293.227	1085.02	2199.21	61.36	891.359	14503.2	264908	5.01139e+06	9.63835e+07	1.87046e+09	51.0505	199.59	928.157	4818.06	26883.9	157773	960259	-1.29738
CHEMBL4162405	C=C1C(=O)O[C@@H]2[C@H]3O[C@]3(C)CC/C=C(/COC(=O)c3cn(C)c4ccccc34)CC[C@@H]12	421.53	'='	300	1	Intermediate growth	0.264119	SW620	0.117575	MSS	0.55185	Training	35	49.89	177.368	653.635	2639.35	11198	49329	223470	21.29	131.172	323.17	1330.95	4731.77	19011.9	75137.2	3.651	107.805	124.5	675.363	1565.17	6114.2	18523.6	66.76	824.661	11145.4	181057	3.05563e+06	5.22847e+07	8.98365e+08	80.4229	308.81	1351.74	6380.25	31441.9	159494	826317	-1.21399
CHEMBL4436746	COc1cc(Cl)cc(-c2nn(-c3cccc(NC(=O)Nc4cc(C(F)(F)F)cc(C(F)(F)F)c4)c3)cc2-c2ccncc2)c1	632	'='	300	1	Intermediate growth	0.264119	SW620	0.117575	MSS	0.55185	Training	48	65.78	234.249	840.088	3304.28	13457.6	56492.9	242264	20.4	169.723	352.361	1629.49	5537.21	23247	92683.1	6.955	145.006	186.811	922.774	2169.31	8171.21	24305.4	81.07	816.139	8125.17	110100	1.68889e+06	2.76705e+07	4.66689e+08	127.568	510.735	2388.04	12022.3	63320.1	344527	1.92352e+06	-1.44367
CHEMBL250261	COC(=O)C1=CO[C@@H]2O[C@H]3/C(=C\c4ccc(O)cc4)C(=O)O[C@]34C=C[C@H]1[C@H]24	368.36	'='	302	1	Intermediate growth	0.264119	KM12	0.146543	MSI	0.44815	Training	31	43.95	158.512	586.53	2381.96	10183.6	45373.9	208878	22.37	123.563	334.133	1352.79	5033.56	20573.4	84418.3	1.47	97.3335	90.8744	578.673	1181.74	4949.16	14202.2	91.29	1258.41	19728.2	353100	6.53857e+06	1.23008e+08	2.33583e+09	76.3113	301.036	1339.84	6414.72	32056.2	164980	867688	-1.13819
CHEMBL4068650	N=C(N)c1ccc(-c2ccc(-c3cc(Cl)cc(Cl)c3)s2)cc1	347.28	'='	304	1	Slow growth	0.234664	COLO 205	0.131207	MSS	0.55185	Test	24	31.56	113.483	379.936	1432.27	5467.45	21521.6	85798.7	7.87	77.8047	128.868	561.931	1462.31	5213.18	15775.1	6.093	70.5576	98.6581	414.446	966.915	3232.4	9049.42	78.11	1712.61	37414.7	880436	2.13732e+07	5.29708e+08	1.33075e+10	76.5531	338.151	1732.33	9591.85	55646.1	332908	2.03493e+06	-1.00634
CHEMBL4103711	CCCN1C(=O)c2ccc3c4c(ccc(c24)C1=O)C(=O)N(CCCNCc1ccccc1OC)C3=O	485.58	'='	307	1	Fast growth	0.501217	HCT 15	0.134129	MSI	0.44815	Training	40	55.85	194.268	679.143	2601.23	10420.1	43223.7	184032	22.99	150.261	328.892	1379.46	4554.11	17892.6	67160.5	6.078	119.073	139.247	706.837	1607.6	5992.54	17736.6	96.02	1403.49	21227.7	355351	6.05139e+06	1.03734e+08	1.78194e+09	105.88	404.965	1808.31	8751.32	44518.6	234525	1.26852e+06	-1.31744
CHEMBL4091846	COc1ccccc1CNCCCN1C(=O)c2ccc3c4c(ccc(c24)C1=O)C(=O)N(CCCNCCCCNCCCN)C3=O	628.85	'='	309	1	Fast growth	0.501217	HT-29	0.199611	MSS	0.55185	Training	50	70.84	236.751	802.858	2981.42	11616.9	47050.3	196382	27.92	172.513	358.588	1462.66	4694.81	18194.4	67564.9	6.551	139.225	145.27	769.106	1644.15	6211.05	17923.2	146.1	2245.26	39937.2	823186	1.81122e+07	4.17148e+08	9.9431e+09	127.205	471.891	2039.08	9583.57	47598.5	246115	1.31265e+06	-2.32464
CHEMBL4576220	COc1cc2c(cc1O)oc(=O)c1c2c(CN(C)C)c2c3cc(OC)c(O)cc3ccn21	434.45	'='	310	1	Fast growth	0.501217	HCT 116	0.167478	MSI	0.44815	Training	36	47.41	176.178	617.196	2419.51	9737.15	40601.2	173001	9.44	121.14	168.027	813.045	1926.9	7287.85	21597.1	3.766	111.12	124.809	663.084	1450.32	5531.38	15982.4	96.78	1401.4	23241.4	438334	8.52485e+06	1.67927e+08	3.32873e+09	96.7338	376.493	1708.73	8362.43	42770.3	225342	1.21365e+06	-1.48243
CHEMBL2437247	COc1cccc(Nc2ccnc3ccsc23)c1	256.35	'='	310	1	Fast growth	0.501217	HCT 15	0.134129	MSI	0.44815	Test	20	25.07	88.9257	283.298	1039.87	3885.66	15096.6	59679.3	2.52	55.7992	48.9201	291.697	513.999	2030.96	4852.15	2.297	54.6965	46.5268	274.885	473.98	1859.52	4410.65	62.39	650.782	7299.71	94253	1.2916e+06	1.83084e+07	2.64271e+08	60.4606	248.84	1185.32	6099.67	32977.1	184824	1.06553e+06	-0.829376
CHEMBL3589681	COC(=O)c1ccc(Cn2c(C)c(C=C3C(=O)NC(=S)NC3=O)c3ccccc32)cc1	433.52	'='	310	1	Fast growth	0.501217	HT-29	0.199611	MSS	0.55185	Training	34	45.74	161.542	560.959	2130.17	8407.73	34266.4	143044	19.68	131.614	293.998	1245.7	4112.53	16068.7	59581.4	3.055	100.018	99.6096	552.482	1102.01	4239.74	11450.6	121.52	2197.34	49945.4	1.34343e+06	3.90561e+07	1.18708e+09	3.70078e+10	97.0263	446.333	2708.21	20395.6	179373	1.73608e+06	1.77087e+07	-1.17892
CHEMBL575141	COc1cc(C)cc(-c2nn(CC#N)cc2-c2ccnc(-c3ccc(N(C)C)cc3)c2)c1	423.56	'='	310	1	Intermediate growth	0.264119	KM12	0.146543	MSI	0.44815	Training	35	47.62	164.803	560.231	2097.88	8124.28	32444.1	132280	12.2	118.832	207.282	921.639	2623.3	9946.16	33645.3	3.902	100.102	101.282	556.173	1081.3	4151.42	10630	66.97	905.496	15481.5	336865	7.79522e+06	1.84063e+08	4.37326e+09	99.7268	398.129	1823.5	8933.48	45484.8	237464	1.26209e+06	-1.33194
CHEMBL3589681	COC(=O)c1ccc(Cn2c(C)c(C=C3C(=O)NC(=S)NC3=O)c3ccccc32)cc1	433.52	'='	310	1	Intermediate growth	0.264119	KM12	0.146543	MSI	0.44815	Training	34	45.74	161.542	560.959	2130.17	8407.73	34266.4	143044	19.68	131.614	293.998	1245.7	4112.53	16068.7	59581.4	3.055	100.018	99.6096	552.482	1102.01	4239.74	11450.6	121.52	2197.34	49945.4	1.34343e+06	3.90561e+07	1.18708e+09	3.70078e+10	97.0263	446.333	2708.21	20395.6	179373	1.73608e+06	1.77087e+07	-1.17892
CHEMBL510024	COc1cc2c(cc1OCCCOc1cc3c(cc1OC)C(=O)N1CC(F)(F)C[C@H]1C=N3)N=C[C@@H]1CC(F)(F)CN1C2=O	604.61	'='	310	1	Intermediate growth	0.264119	SW620	0.117575	MSS	0.55185	Test	48	67.74	241.887	887.936	3551.64	14777.5	63257.3	276327	32.29	183.586	458.981	1860.52	6564.47	26022.6	101812	5.17	148.008	177.035	941.015	2158.16	8252.03	24321.6	102.26	1058.92	12528.6	189386	3.09912e+06	5.23451e+07	8.94163e+08	114.72	435.77	1915.7	9042.62	44498.1	225339	1.166e+06	-1.46706
CHEMBL2337949	O=C(c1ccc2c(c1)Sc1ccccc1N2)c1c[nH]c2ccccc12	342.44	'='	311	1	Intermediate growth	0.264119	KM12	0.146543	MSI	0.44815	Training	29	41.24	143.015	498.72	1895.93	7515.6	30783.8	129127	11.4	110.13	224.638	1093.71	3826.14	16670.6	68628.5	5.061	85.5696	95.2105	477.79	1003.61	3681.4	10066.1	70.19	892.452	11052.8	156759	2.3438e+06	3.64008e+07	5.79943e+08	84.9198	344.412	1633.68	8427.05	45855.2	259367	1.51198e+06	-1.0307
CHEMBL4649626	O=C1CC(c2ccccc2)Cc2nc3c(Br)cc(Br)cc3cc21	431.13	'='	312	1	Fast growth	0.501217	HCT 15	0.134129	MSI	0.44815	Training	26	37.72	131.251	465.063	1784.48	7093.73	28982.6	120858	10.85	91.4955	168.284	735.604	2135.21	8134.56	27838.8	4.739	79.1206	91.1513	459.274	941.185	3504.62	9237.51	29.96	450.461	5781.8	92481.8	1.53821e+06	2.61003e+07	4.4623e+08	83.0036	433.287	2890.18	22509.6	192287	1.73214e+06	1.60713e+07	-0.672804
CHEMBL3113127	COc1ccc(-c2c(-c3cc4c(c(OC)c3OC)OCO4)noc2N)cc1	370.36	'='	314	1	Fast growth	0.501217	HCT 116	0.167478	MSI	0.44815	Training	30	39.21	140.931	476.919	1830.46	7268.82	30028.5	126871	11.3	96.201	156.226	667.829	1773.92	6445.87	20466.4	3.857	87.2056	90.5056	495.592	1034.47	3937	10864.8	98.2	1230.12	22071.4	507691	1.26285e+07	3.23096e+08	8.35798e+09	81.283	316.744	1413.39	6733.64	33419.5	170824	893189	-1.22217
CHEMBL3617170	COc1ccc(-c2[nH]c3ccccc3c2/C=C(\C#N)S(=O)(=O)c2ccccc2)cc1	414.51	'='	314	1	Fast growth	0.501217	HT-29	0.199611	MSS	0.55185	Test	33	42.15	153.469	510.152	1929.4	7535.54	30659.6	127853	14.67	129.812	319.955	1612.82	6748.6	33238	162858	4.953	96.2106	110.81	558.831	1259.28	4679.31	13684.7	91.33	1570.6	29490.6	616140	1.32892e+07	2.91947e+08	6.49491e+09	94.7607	375.162	1712.5	8414.74	43261	229672	1.25023e+06	-1.17097
CHEMBL4091846	COc1ccccc1CNCCCN1C(=O)c2ccc3c4c(ccc(c24)C1=O)C(=O)N(CCCNCCCCNCCCN)C3=O	628.77	'='	315	1	Fast growth	0.501217	HCT 116	0.167478	MSI	0.44815	Training	50	70.84	236.751	802.858	2981.42	11616.9	47050.3	196382	27.92	172.513	358.588	1462.66	4694.81	18194.4	67564.9	6.551	139.225	145.27	769.106	1644.15	6211.05	17923.2	146.1	2245.26	39937.2	823186	1.81122e+07	4.17148e+08	9.9431e+09	127.205	471.891	2039.08	9583.57	47598.5	246115	1.31265e+06	-2.32464
CHEMBL4633483	COc1ccccc1S(=O)(=O)Nc1ccc2c3c(cc(CCC(=O)NCCCCNc4cccc5c4C(=O)N(C4CCC(=O)NC4=O)C5=O)cc13)C(=O)N2C	766.9	'='	316	1	Slow growth	0.234664	HCC2998	0.103457	MSS	0.55185	Training	61	81.39	294.808	1026.17	3953.51	15790.8	65326.4	277113	35.93	237.994	564.757	2420.28	8580.16	35300.5	141863	4.696	183.411	188.714	1052.57	2238.72	8650.53	24846	208.77	3035.92	47894	829471	1.47582e+07	2.66265e+08	4.84623e+09	156.998	601.302	2685.72	13010.9	66213.7	348730	1.88528e+06	-2.11583
CHEMBL4641572	COc1ccc2nc3c(cc2c1)C(=O)CC(C(F)(F)F)C3	295.28	'='	316	1	Intermediate growth	0.264119	KM12	0.146543	MSI	0.44815	Training	23	32.49	116.004	429.279	1721.53	7161.11	30618.3	133589	13.2	87.714	208.488	920.592	3294.1	13838.4	56351.1	2.703	71.2591	90.9878	465.341	1098.1	4198.85	12551	39.19	487.057	6045.76	93865.9	1.54607e+06	2.61439e+07	4.46477e+08	56.0922	223.392	1018.17	5006.64	25730.2	136447	741311	-0.591578
CHEMBL1224579	CCN(CC)c1ccc(C2=NN(C(C)=O)C(c3cc(OC)c(OC)c(OC)c3)C2)cc1	425.58	'='	316.23	1	Slow growth	0.234664	COLO 205	0.131207	MSS	0.55185	Test	33	45.29	156.238	533.959	2023.37	7961.51	32342.9	134076	16.16	108.765	212.363	853.896	2527.13	9166.06	30885.9	5.096	94.0696	100.181	522.672	1067.41	3944.01	10435.5	63.6	607.906	6702.51	97892.7	1.57373e+06	2.63641e+07	4.48615e+08	85.9613	323.209	1403.74	6554.8	31980.5	160821	827002	-1.39284
CHEMBL1224579	CCN(CC)c1ccc(C2=NN(C(C)=O)C(c3cc(OC)c(OC)c(OC)c3)C2)cc1	425.53	'='	316.23	1	Fast growth	0.501217	HCT 116	0.167478	MSI	0.44815	Training	33	45.29	156.238	533.959	2023.37	7961.51	32342.9	134076	16.16	108.765	212.363	853.896	2527.13	9166.06	30885.9	5.096	94.0696	100.181	522.672	1067.41	3944.01	10435.5	63.6	607.906	6702.51	97892.7	1.57373e+06	2.63641e+07	4.48615e+08	85.9613	323.209	1403.74	6554.8	31980.5	160821	827002	-1.39284
CHEMBL2440594	CCOc1cccc(/C=N/NC(=O)c2ccccc2Nc2ccnc(C(F)(F)F)c2)c1O	444.41	'='	316.23	1	Fast growth	0.501217	HCT 116	0.167478	MSI	0.44815	Training	34	46.09	158.452	548.34	2097.96	8365.11	34554.5	146304	15.27	113.679	228.473	1025.43	3417.9	14142.2	55543	5.174	96.0537	109.747	552.012	1202.66	4496.7	12763.8	95.84	1215.76	17422	296340	5.38526e+06	1.01256e+08	1.94009e+09	89.8935	345.395	1529.05	7273.58	36083.3	184184	960324	-1.43349
CHEMBL2440123	COc1cccc(/C=N/NC(=O)c2ccccc2Nc2ccnc(C(F)(F)F)c2)c1O	430.39	'='	316.23	1	Fast growth	0.501217	HCT 116	0.167478	MSI	0.44815	Training	33	44.55	154.081	535.778	2059.87	8247.21	34178.2	145056	14.59	111.216	223.538	1012.07	3384.5	14047.5	55271.7	4.477	93.6505	106.569	543.19	1187.92	4453.37	12668.9	95.84	1213.76	17408.2	296249	5.38468e+06	1.01252e+08	1.94007e+09	88.6933	344.383	1533.73	7318.18	36354.9	185664	968103	-1.40411
CHEMBL2335258	O=C(CCc1nnc2sc(-c3ccc(Cl)cc3Cl)nn12)c1nc2ccccc2[nH]1	443.32	'='	316.23	1	Fast growth	0.501217	HCT 116	0.167478	MSI	0.44815	Test	33	44.79	161.328	555.314	2124.57	8376.16	34063.2	141258	16.63	129.084	281.987	1284.04	4485.64	19056.6	78133	2.82	98.7001	86.6046	540.892	962.723	3924.61	9562.81	113.79	1264.63	14905	199720	2.8569e+06	4.27915e+07	6.61699e+08	98.772	444.994	2311.68	13050.1	77531.8	476782	3.00405e+06	-0.922464
CHEMBL1224507	COc1cc(C2CC(c3cccc(Br)c3)=NN2C(C)=O)cc(OC)c1OC	433.33	'='	316.23	1	Fast growth	0.501217	HCT 15	0.134129	MSI	0.44815	Training	29	39.76	138.786	476.969	1814.03	7135.12	28927.6	119591	15.08	99.5502	200.174	802.459	2391.13	8703.2	29487.2	4.291	84.103	91.0309	473.055	960.722	3549.69	9322.63	60.36	594.407	6660.33	97739.4	1.57317e+06	2.63621e+07	4.48608e+08	82.8517	368.498	2084	14108.4	109356	928767	8.33871e+06	-1.0755
CHEMBL4458303	O=c1c2ccccc2n(CC2CO2)c2ccccc12	251.3	'='	316.23	1	Fast growth	0.501217	HT-29	0.199611	MSS	0.55185	Training	22	30.75	107.062	377.066	1449.71	5801.57	23954.6	101202	5.88	72.324	106.929	524.888	1358.56	5263.83	16688.5	3.074	65.1881	72.8011	372.8	787.32	2946.09	8171.66	31.23	406.083	5457.71	89484.8	1.51369e+06	2.59034e+07	4.44695e+08	57.8302	221.164	981.053	4678.96	23293.3	119478	627200	-0.771398
CHEMBL1224179	CCN(CC)c1ccc(C2CC(c3cc(OC)c(OC)c(OC)c3)=NN2)cc1	383.54	'='	316.23	1	Fast growth	0.501217	HT-29	0.199611	MSS	0.55185	Training	30	41.36	141.077	479.493	1807.69	7097.14	28766.2	118970	12.68	92.3822	160.271	655.066	1804.42	6466.03	20793	5.7	83.9159	92.7901	463.391	962.358	3474.44	9233.04	55.32	436.379	3296.26	32287	351659	4.1087e+06	4.96978e+07	79.1681	297.073	1288.13	6010.64	29343.6	147808	761852	-1.44531
CHEMBL1224580	COc1cc(C2=NN(C(C)=O)C(c3cc(OC)c(OC)c(OC)c3)C2)ccc1O	400.47	'='	316.23	1	Fast growth	0.501217	HT-29	0.199611	MSS	0.55185	Test	31	42.02	146.958	506.102	1930.2	7624.41	31049.9	128932	16.18	105.579	212.851	846.507	2523.45	9132.42	30845.2	3.002	89.0689	86.8564	488.618	950.097	3605.52	9299.69	89.82	1052.26	15318.9	270071	5.05707e+06	9.709e+07	1.88615e+09	81.7169	311.409	1363.69	6397.53	31294.3	157608	811301	-1.39294
CHEMBL1224579	CCN(CC)c1ccc(C2=NN(C(C)=O)C(c3cc(OC)c(OC)c(OC)c3)C2)cc1	425.58	'='	316.23	1	Intermediate growth	0.264119	KM12	0.146543	MSI	0.44815	Training	33	45.29	156.238	533.959	2023.37	7961.51	32342.9	134076	16.16	108.765	212.363	853.896	2527.13	9166.06	30885.9	5.096	94.0696	100.181	522.672	1067.41	3944.01	10435.5	63.6	607.906	6702.51	97892.7	1.57373e+06	2.63641e+07	4.48615e+08	85.9613	323.209	1403.74	6554.8	31980.5	160821	827002	-1.39284
CHEMBL1224507	COc1cc(C2CC(c3cccc(Br)c3)=NN2C(C)=O)cc(OC)c1OC	433.33	'='	316.23	1	Intermediate growth	0.264119	KM12	0.146543	MSI	0.44815	Training	29	39.76	138.786	476.969	1814.03	7135.12	28927.6	119591	15.08	99.5502	200.174	802.459	2391.13	8703.2	29487.2	4.291	84.103	91.0309	473.055	960.722	3549.69	9322.63	60.36	594.407	6660.33	97739.4	1.57317e+06	2.63621e+07	4.48608e+08	82.8517	368.498	2084	14108.4	109356	928767	8.33871e+06	-1.0755
CHEMBL1224580	COc1cc(C2=NN(C(C)=O)C(c3cc(OC)c(OC)c(OC)c3)C2)ccc1O	400.47	'='	316.23	1	Intermediate growth	0.264119	SW620	0.117575	MSS	0.55185	Training	31	42.02	146.958	506.102	1930.2	7624.41	31049.9	128932	16.18	105.579	212.851	846.507	2523.45	9132.42	30845.2	3.002	89.0689	86.8564	488.618	950.097	3605.52	9299.69	89.82	1052.26	15318.9	270071	5.05707e+06	9.709e+07	1.88615e+09	81.7169	311.409	1363.69	6397.53	31294.3	157608	811301	-1.39294
CHEMBL1224579	CCN(CC)c1ccc(C2=NN(C(C)=O)C(c3cc(OC)c(OC)c(OC)c3)C2)cc1	425.58	'='	316.23	1	Intermediate growth	0.264119	SW620	0.117575	MSS	0.55185	Test	33	45.29	156.238	533.959	2023.37	7961.51	32342.9	134076	16.16	108.765	212.363	853.896	2527.13	9166.06	30885.9	5.096	94.0696	100.181	522.672	1067.41	3944.01	10435.5	63.6	607.906	6702.51	97892.7	1.57373e+06	2.63641e+07	4.48615e+08	85.9613	323.209	1403.74	6554.8	31980.5	160821	827002	-1.39284
CHEMBL1224507	COc1cc(C2CC(c3cccc(Br)c3)=NN2C(C)=O)cc(OC)c1OC	433.33	'='	316.23	1	Intermediate growth	0.264119	SW620	0.117575	MSS	0.55185	Training	29	39.76	138.786	476.969	1814.03	7135.12	28927.6	119591	15.08	99.5502	200.174	802.459	2391.13	8703.2	29487.2	4.291	84.103	91.0309	473.055	960.722	3549.69	9322.63	60.36	594.407	6660.33	97739.4	1.57317e+06	2.63621e+07	4.48608e+08	82.8517	368.498	2084	14108.4	109356	928767	8.33871e+06	-1.0755
CHEMBL3221214	O=C1/C(=C/c2ccc(Cl)cc2Cl)CN(S(=O)(=O)c2ccccc2)C/C1=C\c1ccc(Cl)cc1Cl	553.3	'='	316.23	1	Intermediate growth	0.264119	SW620	0.117575	MSS	0.55185	Training	37	49.59	180.898	622.796	2390.54	9404.87	38148.7	157564	18.82	139.592	320.789	1410.05	5037.63	21322.1	88473.6	7.532	112.517	148.598	688.126	1595.05	5724.22	16524.9	62.83	1150.78	19732	370477	7.02074e+06	1.33965e+08	2.56996e+09	116.034	510.083	2629.15	14736.9	86813.2	528210	3.28637e+06	-1.01287
CHEMBL1935538	Cc1ccc(C)c(COc2cc(NC(=O)c3ccc4c(c3)OCO4)ccc2N(C)S(C)(=O)=O)c1	482.6	'='	318	1	Slow growth	0.234664	COLO 205	0.131207	MSS	0.55185	Training	37	48.09	176.256	598.779	2265.03	8766.69	34962.4	141844	15.77	131.11	262.189	1141.07	3656.18	14567.4	54969.3	4.643	110.196	127.546	633.301	1372.77	4965	13698.7	102.55	1350.93	21060.4	379015	7.08488e+06	1.34583e+08	2.57805e+09	102.472	396.192	1804.25	8926.26	46328.3	248147	1.35988e+06	-1.41598
CHEMBL4068650	N=C(N)c1ccc(-c2ccc(-c3cc(Cl)cc(Cl)c3)s2)cc1	347.28	'='	318	1	Intermediate growth	0.264119	SW620	0.117575	MSS	0.55185	Test	24	31.56	113.483	379.936	1432.27	5467.45	21521.6	85798.7	7.87	77.8047	128.868	561.931	1462.31	5213.18	15775.1	6.093	70.5576	98.6581	414.446	966.915	3232.4	9049.42	78.11	1712.61	37414.7	880436	2.13732e+07	5.29708e+08	1.33075e+10	76.5531	338.151	1732.33	9591.85	55646.1	332908	2.03493e+06	-1.00634
CHEMBL575141	COc1cc(C)cc(-c2nn(CC#N)cc2-c2ccnc(-c3ccc(N(C)C)cc3)c2)c1	423.56	'='	320	1	Slow growth	0.234664	COLO 205	0.131207	MSS	0.55185	Training	35	47.62	164.803	560.231	2097.88	8124.28	32444.1	132280	12.2	118.832	207.282	921.639	2623.3	9946.16	33645.3	3.902	100.102	101.282	556.173	1081.3	4151.42	10630	66.97	905.496	15481.5	336865	7.79522e+06	1.84063e+08	4.37326e+09	99.7268	398.129	1823.5	8933.48	45484.8	237464	1.26209e+06	-1.33194
CHEMBL4064611	COc1ccc2c(c1O)COCc1cc(OC)c(OC)c(OC)c1-2	332.38	'='	320	1	Slow growth	0.234664	HCC2998	0.103457	MSS	0.55185	Training	26	36.62	125.611	438.967	1686.29	6786.02	28241.4	120380	12.44	85.243	151.383	607.92	1654.88	5873.4	18707.3	2.612	74.7161	73.9083	428.59	873.197	3408.07	9360.46	66.38	696.235	9714.38	178139	3.51534e+06	7.09072e+07	1.43861e+09	70.8266	272.274	1213.32	5828.7	29366.8	153125	819676	-1.28777
CHEMBL4172758	C=C1C(=O)O[C@@H]2[C@H]3O[C@]3(C)CC/C=C(/COC(=O)c3c[nH]c4ccccc34)CC[C@@H]12	407.5	'='	320	1	Slow growth	0.234664	HCC2998	0.103457	MSS	0.55185	Training	34	48.42	171.207	627.598	2526.07	10700.7	47113.8	213436	20.89	127.011	314.706	1298.45	4641.52	18695	74115.4	3.088	103.637	113.002	637.053	1438	5685.99	17017.5	77.62	937.221	12184.3	190154	3.13471e+06	5.29727e+07	9.04381e+08	77.9563	297.292	1296.16	6106.58	30078.8	152628	791258	-1.22736
CHEMBL4165732	C=C1C(=O)O[C@@H]2[C@H]3O[C@]3(C)CC/C=C(/COC(=O)c3cc4ccccc4o3)CC[C@@H]12	408.45	'='	320	1	Fast growth	0.501217	HCT 116	0.167478	MSI	0.44815	Test	34	45.74	167.616	598.486	2412.08	10107.3	44230.5	199020	20.89	127.011	314.706	1294.45	4615.77	18563.5	73491.9	3.446	103.77	115.989	637.315	1442.15	5640	16813.7	74.97	898.889	11767.1	185861	3.09233e+06	5.25648e+07	9.00522e+08	76.0757	289.705	1249.78	5807.53	28157.8	140428	714600	-1.08522
[truncated: 4,599 more rows]
[truncated: 124 more columns]

## Sheet: S2
dt	avg[SM(Std)1]dt	avg[SM(Std)2]dt	avg[SM(Std)3]dt	avg[SM(Std)4]dt	avg[SM(Std)5]dt	avg[SM(Std)6]dt	avg[SM(Std)7]dt	avg[SM(Dip)1]dt	avg[SM(Dip)2]dt	avg[SM(Dip)3]dt	avg[SM(Dip)4]dt	avg[SM(Dip)5]dt	avg[SM(Dip)6]dt	avg[SM(Dip)7]dt	avg[SM(Hyd)1]dt	avg[SM(Hyd)2]dt	avg[SM(Hyd)3]dt	avg[SM(Hyd)4]dt	avg[SM(Hyd)5]dt	avg[SM(Hyd)6]dt	avg[SM(Hyd)7]dt	avg[SM(Psa)1]dt	avg[SM(Psa)2]dt	avg[SM(Psa)3]dt	avg[SM(Psa)4]dt	avg[SM(Psa)5]dt	avg[SM(Psa)6]dt	avg[SM(Psa)7]dt	avg[SM(Mol)1]dt	avg[SM(Mol)2]dt	avg[SM(Mol)3]dt	avg[SM(Mol)4]dt	avg[SM(Mol)5]dt	avg[SM(Mol)6]dt	avg[SM(Mol)7]dt	avg[SM(Gas)1]dt	avg[SM(Gas)2]dt	avg[SM(Gas)3]dt	avg[SM(Gas)4]dt	avg[SM(Gas)5]dt	avg[SM(Gas)6]dt	avg[SM(Gas)7]dt	avg[SM(Ato)1]dt	avg[SM(Ato)2]dt	avg[SM(Ato)3]dt	avg[SM(Ato)4]dt	avg[SM(Ato)5]dt	avg[SM(Ato)6]dt	avg[SM(Ato)7]dt
[truncated: 16 more rows]
[truncated: 111 more columns]
