# Supplementary material for: Computational Phenotypic Drug Discovery for Anticancer Chemotherapy: PTML Modeling of Multi-Cell Inhibitors of Colorectal Cancer Cell Lines
Source: Int J Mol Sci. 2025 Nov 26;26(23):11453. doi: 10.3390/ijms262311453 (PMC12692404; doi:10.3390/ijms262311453)
Supplement: Supplementary file 1 [file ijms-26-11453-s001.zip › ijms-3995946-supplementary/Supp Inf 2 (COLRCCLs)_OK.xlsx]

## Sheet: Cover Sheet
Computational Phenotypic Drug Discovery for Anticancer Chemotherapy: PTML Modeling of Multi-Cell Inhibitors of Colorectal Cancer Cell Lines
Alejandro Speck-Planche1,* and M. Natália D. S. Cordeiro1
1LAQV@REQUIMTE/Department of Chemistry and Biochemistry, Faculty of Sciences, University of Porto, 4169-007, Porto, Portugal
*Correspondence: Alejandro Speck-Planche (alejspivanovich@gmail.com)
CONTENT OF SUPPLEMENTARY INFORMATION 2
SPREADSHEET S1
Here, data appear in the same order as in spreadsheet S1 from Supplementary Information 1.
The terms in columns from B to J have already been explained in the manuscript and/or the Supplementary Information 1 file.
In columns from K to AD, one can find the D[GTI]ej indices, which were calculated according to Eq. 2 reported in the manuscript. For the sake of simplicity, only those D[GTI]ej descriptors that were used as inputs for the PTML-MLP model are represented here.
By saving the spreadsheet S1 as a txt file, one can use this txt file as the input for the software STATISTICA (version 13 or higher) to obtain the present or alternative PTML-MLP models.
The ANN file corresponding to the MLP network (PTML-MLP model) can be obtained upon request to the authors of the present manuscript.
SPREADSHEET S2
Here, data appear in the same order as in spreadsheet S1 of Supplementary Information 1.
The terms in columns from B to J have already been explained in the manuscript and/or the Supplementary Information 1 file.
PACRC(ej): This is the predicted categorical value of anti-CRC activity ACRC(ej) for the ith molecule under an experimental condition ej.
Prob.(%): This is the predicted probability (expressed in percentage) for a molecule to belong to a given class (active or inactive) according to PACRC(ej).
SPREADSHEET S3
This spreadsheet contains data on the values of the local metrics, i.e., the local sensitivities and specificities
dt: Referred to the labels associated with the doubling times.
NTotal(dt): Total number of molecules experimentally tested by considering the same label of doubling time (dt).
NActive(dt): Number of molecules labeled as active by considering the same label of doubling time (dt).
NInactive(dt): Number of molecules annotated by considering the same label of doubling time (dt).
Sn(dt): This is a local sensitivity, which is expressed as the percentage of molecules correctly classified as active by considering a defined doubling time (dt).
Sp(dt): This is a local specificity, which is expressed as the percentage of molecules correctly classified as inactive by considering a defined doubling time (dt).
ct: Referred to CRC cell line.
NTotal(ct): Total number of molecules experimentally tested against a defined CRC cell line (ct).
NActive(ct): Number of molecules labeled as active against a defined CRC cell line (ct).
NInactive(ct): Number of molecules annotated as inactive against a defined CRC cell line (ct).
Sn(ct): This is a local sensitivity, which is expressed as the percentage of molecules correctly classified as active against a defined CRC cell line (ct).
Sp(ct): This is a local specificity, which is expressed as the percentage of molecules correctly classified as inactive against a defined CRC cell line (ct).
mc: Referred to the labels associated with the microsatellite characteristic.
NTotal(mc): Total number of molecules experimentally tested by considering the same label of microsatellite characteristic (mc).
NActive(mc): Number of molecules labeled as active by considering the same label of microsatellite characteristic (mc).
NInactive(mc): Number of molecules annotated by considering the same label of microsatellite characteristic (mc).
Sn(mc): This is a local sensitivity, which is expressed as the percentage of molecules correctly classified as active by considering a defined microsatellite characteristic (mc).
Sp(mc): This is a local specificity, which is expressed as the percentage of molecules correctly classified as inactive by considering a defined microsatellite characteristic (mc).
SPREADSHEET S4
Here, data appear in the same order as in the spreadsheet S1 of Supplementary Information 1.
The terms in columns from B to J have already been explained in the manuscript.
In columns from K to AD, one can find the D[GTI]ej indices, which were calculated according to Eq. 2 reported in the manuscript; these are the ones present in the PTML-MLP model (as described in the spreadsheet S1 of the present supplementary material).
In columns from AG to BA, one can find the maximum and minimum values for each of the 20 D[GTI]ej indices present in the PTML-MLP model.
In columns from BD to BW, one can find the local scores of applicability domain (LSAD) for each of the 20 D[GTI]ej indices present in the PTML-MLP model.
TSAD - Total score of applicability domain. Any molecule with TSAD = 20 will be within the applicability domain of the PTML-MLP model; otherwise, a molecule will be outside the applicability domain.

## Sheet: S1
Molecule ChEMBL ID	Smiles	ACRC(ej)	dt	p(dt)	ct	p(ct)	mc	p(mc)	Series	D[NSM(Dip)5]dt	D[NSM(Psa)1]dt	D[NSM(Mol)4]dt	D[Ne(P)2]dt	D[SM(Psa)1]ct	D[e(C)4]ct	D[SM(Hyd)1]mc	D[SM(Psa)4]mc	D[SM(Mol)3]mc	D[SM(Ato)4]mc	D[Xv(Ch)6]mc	D[e(P)1]mc	D[e(C)5]mc	D[e(Ch)5]mc	D[e(Ch)6]mc	D[NSM(Std)1]mc	D[NSM(Mol)1]mc	D[NXv(P)6]mc	D[Ne(P)1]mc	D[Ne(P)6]mc
CHEMBL917	O=c1[nH]c(=O)n([C@H]2C[C@H](O)[C@@H](CO)O2)cc1F	1	Slow growth	0.234664	HCC2998	0.103457	MSS	0.55185	Training	0.169116	1.41952	-0.321027	-0.514097	0.0699552	-0.194876	-2.15945	0.283081	-1.51779	-0.17195	-0.931971	-1.33011	-0.380802	-0.0570754	-1.07318	0.264405	-1.0866	-0.690361	-0.0694069	-1.36726
CHEMBL428647	CC(=O)O[C@H]1C(=O)[C@@]2(C)[C@H]([C@H](OC(=O)c3ccccc3)[C@]3(O)C[C@H](OC(=O)[C@H](O)[C@@H](NC(=O)c4ccccc4)c4ccccc4)C(C)=C1C3(C)C)[C@]1(OC(C)=O)CO[C@@H]1C[C@@H]2O	1	Slow growth	0.234664	HCC2998	0.103457	MSS	0.55185	Training	0.822376	0.245448	-0.239215	0.120246	1.08514	0.788585	-0.396508	1.26759	1.07394	-0.133334	1.21021	2.39724	3.54063	-0.765862	1.76202	0.613954	-0.755502	0.554288	-0.862973	-0.279441
CHEMBL428647	CC(=O)O[C@H]1C(=O)[C@@]2(C)[C@H]([C@H](OC(=O)c3ccccc3)[C@]3(O)C[C@H](OC(=O)[C@H](O)[C@@H](NC(=O)c4ccccc4)c4ccccc4)C(C)=C1C3(C)C)[C@]1(OC(C)=O)CO[C@@H]1C[C@@H]2O	1	Fast growth	0.501217	HT-29	0.199611	MSS	0.55185	Training	1.19721	0.372661	-0.363408	0.123996	1.61338	1.11434	-0.396508	1.26759	1.07394	-0.133334	1.21021	2.39724	3.54063	-0.765862	1.76202	0.613954	-0.755502	0.554288	-0.862973	-0.279441
CHEMBL159	CC[C@]1(O)C[C@@H]2CN(CCc3c([nH]c4ccccc34)[C@@](C(=O)OC)(c3cc4c(cc3OC)N(C)[C@H]3[C@@](O)(C(=O)OC)[C@H](OC(C)=O)[C@]5(CC)C=CCN6CC[C@]43[C@@H]65)C2)C1	1	Fast growth	0.501217	HT-29	0.199611	MSS	0.55185	Test	1.00055	-0.268433	-0.346609	-0.919186	0.801774	1.41934	0.292638	0.466809	1.06963	-0.141831	1.10249	2.33007	2.91704	0.666995	0.374198	0.79639	-0.856577	1.69964	-0.824391	1.62804
CHEMBL2299273	Oc1c(-c2nnc(-c3ccc(Cl)cc3)o2)sc2nnc(-c3ccccc3)c(-c3ccccc3)c12	1	Fast growth	0.501217	HCT 15	0.134129	MSI	0.44815	Training	-0.716707	0.135865	0.363239	0.808801	0.270941	-0.205522	0.812165	-0.0973079	1.21458	-0.0688841	0.344961	0.289945	0.108279	0.751007	1.28259	-1.55236	0.759802	-0.00702101	-0.309061	0.594215
CHEMBL4746359	CC(C)[C@H]1NC(=O)C[C@H]2/C=C/CCSSC[C@@H](NC1=O)C(=O)N[C@H](Cc1ccccc1)C(=O)NCC(=O)O2	1	Fast growth	0.501217	HCT 116	0.167478	MSI	0.44815	Training	0.910049	1.43295	0.039419	0.657873	1.10017	-0.203093	-0.963789	0.908145	0.489535	-0.0815702	-0.655395	0.46018	-0.278648	-0.631327	-0.446719	0.281384	-0.0977393	0.455862	0.474913	-0.705812
CHEMBL4746359	CC(C)[C@H]1NC(=O)C[C@H]2/C=C/CCSSC[C@@H](NC1=O)C(=O)N[C@H](Cc1ccccc1)C(=O)NCC(=O)O2	1	Intermediate growth	0.264119	KM12	0.146543	MSI	0.44815	Training	0.682987	1.0422	0.0340114	0.540341	1.0685	-0.191484	-0.963789	0.908145	0.489535	-0.0815702	-0.655395	0.46018	-0.278648	-0.631327	-0.446719	0.281384	-0.0977393	0.455862	0.474913	-0.705812
CHEMBL2204678	c1ccc(C(c2ccc(CCCN3CCNCC3)cc2)C23CC4CC(CC(C4)C2)C3)cc1	1	Fast growth	0.501217	HCT 116	0.167478	MSI	0.44815	Test	-0.273555	-1.53636	-0.456974	1.2814	-0.869615	0.121948	1.0793	-0.648793	-0.586785	-0.141887	3.88643	0.148196	-0.601209	-0.631327	2.2164	1.0046	-0.937088	1.71834	-0.331085	0.652751
CHEMBL67	COc1ccc(/C=C\c2cc(OC)c(OC)c(OC)c2)cc1O	1	Fast growth	0.501217	HCT 116	0.167478	MSI	0.44815	Training	-0.719115	-0.213847	-0.102393	-1.90217	-0.40624	-0.203093	-0.273203	-0.357365	-0.54422	-0.128861	-0.478214	-0.620599	-0.583781	-0.631327	-0.613865	0.28508	0.487804	-0.607449	1.41659	-0.718442
CHEMBL67	COc1ccc(/C=C\c2cc(OC)c(OC)c(OC)c2)cc1O	1	Fast growth	0.501217	HCT 15	0.134129	MSI	0.44815	Training	-0.719115	-0.213847	-0.102393	-1.90217	-0.28375	-0.205522	-0.273203	-0.357365	-0.54422	-0.128861	-0.478214	-0.620599	-0.583781	-0.631327	-0.613865	0.28508	0.487804	-0.607449	1.41659	-0.718442
CHEMBL4746359	CC(C)[C@H]1NC(=O)C[C@H]2/C=C/CCSSC[C@@H](NC1=O)C(=O)N[C@H](Cc1ccccc1)C(=O)NCC(=O)O2	1	Fast growth	0.501217	HT-29	0.199611	MSS	0.55185	Training	0.910049	1.43295	0.039419	0.657873	1.27528	-0.251722	-1.05597	1.03008	0.532107	-0.12213	-0.687441	0.465263	-0.351967	-0.765862	-0.439928	0.290384	-0.0706621	0.488498	0.546735	-0.818518
CHEMBL67	COc1ccc(/C=C\c2cc(OC)c(OC)c(OC)c2)cc1O	1	Intermediate growth	0.264119	SW620	0.117575	MSS	0.55185	Test	-0.49965	-0.153241	-0.0689322	-1.31804	-0.292042	-0.186737	-0.289638	-0.374232	-0.615032	-0.174607	-0.490827	-0.734059	-0.690568	-0.765862	-0.625406	0.294486	0.579105	-0.691439	1.5917	-0.832534
CHEMBL3310505	C/C=C1\NC(=O)[C@H]2CSSCC/C=C/[C@@H](CC(=O)N[C@H](C(C)C)C(=O)N2)OC(=O)[C@H](C(C)C)NC1=O	1	Slow growth	0.234664	HCC2998	0.103457	MSS	0.55185	Training	0.751427	1.15106	0.051174	-0.0374445	0.841737	-0.194876	-0.96182	1.03043	0.332774	-0.119247	-1.17955	0.229198	0.0793631	-0.765862	-1.38981	0.315993	-0.198163	0.510472	0.579598	-1.16375
CHEMBL3310505	C/C=C1\NC(=O)[C@H]2CSSCC/C=C/[C@@H](CC(=O)N[C@H](C(C)C)C(=O)N2)OC(=O)[C@H](C(C)C)NC1=O	1	Fast growth	0.501217	HCT 116	0.167478	MSI	0.44815	Training	1.09352	1.69619	0.0609868	-0.106463	1.10017	-0.203093	-0.878946	0.90846	0.309903	-0.0789727	-1.09887	0.247448	0.110049	-0.631327	-1.30271	0.304462	-0.212638	0.475663	0.504527	-1.01692
CHEMBL2204678	c1ccc(C(c2ccc(CCCN3CCNCC3)cc2)C23CC4CC(CC(C4)C2)C3)cc1	1	Fast growth	0.501217	HCT 15	0.134129	MSI	0.44815	Training	-0.273555	-1.53636	-0.456974	1.2814	-0.698431	0.0853617	1.0793	-0.648793	-0.586785	-0.141887	3.88643	0.148196	-0.601209	-0.631327	2.2164	1.0046	-0.937088	1.71834	-0.331085	0.652751
CHEMBL4746359	CC(C)[C@H]1NC(=O)C[C@H]2/C=C/CCSSC[C@@H](NC1=O)C(=O)N[C@H](Cc1ccccc1)C(=O)NCC(=O)O2	1	Slow growth	0.234664	HCC2998	0.103457	MSS	0.55185	Test	0.625887	0.970944	0.0364163	0.485547	0.841737	-0.194876	-1.05597	1.03008	0.532107	-0.12213	-0.687441	0.465263	-0.351967	-0.765862	-0.439928	0.290384	-0.0706621	0.488498	0.546735	-0.818518
CHEMBL2204670	c1ccc(C(c2ccc(CN3CCNCC3)cc2)C23CC4CC(CC(C4)C2)C3)cc1	1	Fast growth	0.501217	HCT 15	0.134129	MSI	0.44815	Training	-0.230101	-1.52051	-0.430112	1.34413	-0.698431	0.0853617	0.777388	-0.648813	-0.605568	-0.143005	3.88643	-0.0141288	-0.601209	-0.631327	2.2164	0.974317	-0.865721	1.76811	-0.538756	0.714068
CHEMBL2204676	CCN1CCN(CCCc2ccc(C(c3ccccc3)C34CC5CC(CC(C5)C3)C4)cc2)CC1	1	Fast growth	0.501217	HCT 116	0.167478	MSI	0.44815	Training	-0.250814	-1.70199	-0.458087	0.758499	-0.966871	0.121948	1.43702	-0.654228	-0.512536	-0.139625	3.80483	0.299459	-0.601209	-0.631327	1.93106	1.0295	-0.937528	1.75134	-0.23307	0.714074
CHEMBL3310505	C/C=C1\NC(=O)[C@H]2CSSCC/C=C/[C@@H](CC(=O)N[C@H](C(C)C)C(=O)N2)OC(=O)[C@H](C(C)C)NC1=O	1	Fast growth	0.501217	HT-29	0.199611	MSS	0.55185	Training	1.09352	1.69619	0.0609868	-0.106463	1.27528	-0.251722	-0.96182	1.03043	0.332774	-0.119247	-1.17955	0.229198	0.0793631	-0.765862	-1.38981	0.315993	-0.198163	0.510472	0.579598	-1.16375
CHEMBL2204669	CCN1CCN(Cc2ccc(C(c3ccccc3)C34CC5CC(CC(C5)C3)C4)cc2)CC1	1	Fast growth	0.501217	HCT 15	0.134129	MSI	0.44815	Test	-0.208304	-1.69596	-0.432737	0.789582	-0.785466	0.0853617	1.1351	-0.654249	-0.531319	-0.140743	3.80483	0.137134	-0.601209	-0.631327	1.93106	1.0022	-0.870043	1.78791	-0.424218	0.75925
CHEMBL2204679	c1ccc(C(c2ccc(CCCN3CCCCC3)cc2)C23CC4CC(CC(C4)C2)C3)cc1	1	Fast growth	0.501217	HCT 116	0.167478	MSI	0.44815	Training	-0.26227	-1.75479	-0.47631	1.2814	-1.00272	0.121948	1.42784	-0.654431	-0.642426	-0.14229	4.20658	0.148196	-0.601209	-0.631327	2.2164	1.03816	-1.05769	1.78008	-0.331085	0.652751
CHEMBL2204675	CN1CCN(CCCc2ccc(C(c3ccccc3)C34CC5CC(CC(C5)C3)C4)cc2)CC1	1	Fast growth	0.501217	HCT 116	0.167478	MSI	0.44815	Training	-0.234205	-1.69906	-0.439783	1.1171	-0.966871	0.121948	1.17064	-0.654253	-0.507279	-0.140656	3.80483	0.199571	-0.601209	-0.631327	1.93106	1.01621	-0.893671	1.74553	-0.479628	0.63263
CHEMBL3310505	C/C=C1\NC(=O)[C@H]2CSSCC/C=C/[C@@H](CC(=O)N[C@H](C(C)C)C(=O)N2)OC(=O)[C@H](C(C)C)NC1=O	1	Intermediate growth	0.264119	KM12	0.146543	MSI	0.44815	Training	0.816174	1.23328	0.0496678	-0.0145036	1.0685	-0.191484	-0.878946	0.90846	0.309903	-0.0789727	-1.09887	0.247448	0.110049	-0.631327	-1.30271	0.304462	-0.212638	0.475663	0.504527	-1.01692
CHEMBL2204668	CN1CCN(Cc2ccc(C(c3ccccc3)C34CC5CC(CC(C5)C3)C4)cc2)CC1	1	Fast growth	0.501217	HCT 15	0.134129	MSI	0.44815	Test	-0.189592	-1.69269	-0.412713	1.16897	-0.785466	0.0853617	0.868727	-0.654273	-0.526062	-0.141774	3.80483	0.0372464	-0.601209	-0.631327	1.93106	0.987413	-0.821874	1.77726	-0.689784	0.670808
CHEMBL2204675	CN1CCN(CCCc2ccc(C(c3ccccc3)C34CC5CC(CC(C5)C3)C4)cc2)CC1	1	Fast growth	0.501217	HCT 15	0.134129	MSI	0.44815	Training	-0.234205	-1.69906	-0.439783	1.1171	-0.785466	0.0853617	1.17064	-0.654253	-0.507279	-0.140656	3.80483	0.199571	-0.601209	-0.631327	1.93106	1.01621	-0.893671	1.74553	-0.479628	0.63263
CHEMBL2204679	c1ccc(C(c2ccc(CCCN3CCCCC3)cc2)C23CC4CC(CC(C4)C2)C3)cc1	1	Fast growth	0.501217	HCT 15	0.134129	MSI	0.44815	Training	-0.26227	-1.75479	-0.47631	1.2814	-0.817548	0.0853617	1.42784	-0.654431	-0.642426	-0.14229	4.20658	0.148196	-0.601209	-0.631327	2.2164	1.03816	-1.05769	1.78008	-0.331085	0.652751
CHEMBL2299273	Oc1c(-c2nnc(-c3ccc(Cl)cc3)o2)sc2nnc(-c3ccccc3)c(-c3ccccc3)c12	1	Fast growth	0.501217	HCT 116	0.167478	MSI	0.44815	Training	-0.716707	0.135865	0.363239	0.808801	0.213586	-0.203093	0.812165	-0.0973079	1.21458	-0.0688841	0.344961	0.289945	0.108279	0.751007	1.28259	-1.55236	0.759802	-0.00702101	-0.309061	0.594215
CHEMBL428647	CC(=O)O[C@H]1C(=O)[C@@]2(C)[C@H]([C@H](OC(=O)c3ccccc3)[C@]3(O)C[C@H](OC(=O)[C@H](O)[C@@H](NC(=O)c4ccccc4)c4ccccc4)C(C)=C1C3(C)C)[C@]1(OC(C)=O)CO[C@@H]1C[C@@H]2O	1	Fast growth	0.501217	HCT 116	0.167478	MSI	0.44815	Test	1.19721	0.372661	-0.363408	0.123996	1.40986	1.04819	-0.369511	1.12217	0.977816	-0.0916669	1.05469	2.2012	3.2292	-0.631327	1.53758	0.572971	-0.714889	0.515148	-0.795458	-0.220017
CHEMBL107	COc1cc2c(c(OC)c1OC)-c1ccc(OC)c(=O)cc1[C@@H](NC(C)=O)CC2	1	Fast growth	0.501217	HT-29	0.199611	MSS	0.55185	Training	-0.193595	-0.0129244	-0.238768	-1.31187	-0.0559718	-0.251722	-0.521615	-0.359045	-0.452994	-0.167101	-0.902743	-0.235503	-0.0418359	-0.765862	-1.15234	0.315392	-0.0434824	0.163273	0.739055	0.682652
CHEMBL428647	CC(=O)O[C@H]1C(=O)[C@@]2(C)[C@H]([C@H](OC(=O)c3ccccc3)[C@]3(O)C[C@H](OC(=O)[C@H](O)[C@@H](NC(=O)c4ccccc4)c4ccccc4)C(C)=C1C3(C)C)[C@]1(OC(C)=O)CO[C@@H]1C[C@@H]2O	1	Intermediate growth	0.264119	SW620	0.117575	MSS	0.55185	Training	0.891444	0.272515	-0.258407	0.152791	1.22963	0.861685	-0.396508	1.26759	1.07394	-0.133334	1.21021	2.39724	3.54063	-0.765862	1.76202	0.613954	-0.755502	0.554288	-0.862973	-0.279441
CHEMBL2204676	CCN1CCN(CCCc2ccc(C(c3ccccc3)C34CC5CC(CC(C5)C3)C4)cc2)CC1	1	Fast growth	0.501217	HCT 15	0.134129	MSI	0.44815	Training	-0.250814	-1.70199	-0.458087	0.758499	-0.785466	0.0853617	1.43702	-0.654228	-0.512536	-0.139625	3.80483	0.299459	-0.601209	-0.631327	1.93106	1.0295	-0.937528	1.75134	-0.23307	0.714074
CHEMBL2299273	Oc1c(-c2nnc(-c3ccc(Cl)cc3)o2)sc2nnc(-c3ccccc3)c(-c3ccccc3)c12	1	Fast growth	0.501217	HT-29	0.199611	MSS	0.55185	Test	-0.716707	0.135865	0.363239	0.808801	0.307371	-0.251722	0.914778	-0.0856515	1.33668	-0.108052	0.422637	0.276356	0.0773989	0.76809	1.47906	-1.74449	0.880937	-0.0251546	-0.323228	0.624099
CHEMBL2299273	Oc1c(-c2nnc(-c3ccc(Cl)cc3)o2)sc2nnc(-c3ccccc3)c(-c3ccccc3)c12	1	Intermediate growth	0.264119	SW620	0.117575	MSS	0.55185	Training	-0.497902	0.100621	0.269077	0.649902	0.227294	-0.186737	0.914778	-0.0856515	1.33668	-0.108052	0.422637	0.276356	0.0773989	0.76809	1.47906	-1.74449	0.880937	-0.0251546	-0.323228	0.624099
CHEMBL2204672	CN1CCN(CCc2ccc(C(c3ccccc3)C34CC5CC(CC(C5)C3)C4)cc2)CC1	1	Fast growth	0.501217	HCT 15	0.134129	MSI	0.44815	Training	-0.212307	-1.69596	-0.429189	1.09598	-0.785466	0.0853617	1.03383	-0.654263	-0.521025	-0.141215	3.80483	0.118409	-0.601209	-0.631327	1.93106	1.0022	-0.858743	1.78511	-0.581866	0.676962
CHEMBL2299273	Oc1c(-c2nnc(-c3ccc(Cl)cc3)o2)sc2nnc(-c3ccccc3)c(-c3ccccc3)c12	1	Slow growth	0.234664	COLO 205	0.131207	MSS	0.55185	Training	-0.48721	0.0834219	0.257988	0.588819	0.193993	-0.203249	0.914778	-0.0856515	1.33668	-0.108052	0.422637	0.276356	0.0773989	0.76809	1.47906	-1.74449	0.880937	-0.0251546	-0.323228	0.624099
CHEMBL2299273	Oc1c(-c2nnc(-c3ccc(Cl)cc3)o2)sc2nnc(-c3ccccc3)c(-c3ccccc3)c12	1	Intermediate growth	0.264119	KM12	0.146543	MSI	0.44815	Test	-0.497902	0.100621	0.269077	0.649902	0.239177	-0.191484	0.812165	-0.0973079	1.21458	-0.0688841	0.344961	0.289945	0.108279	0.751007	1.28259	-1.55236	0.759802	-0.00702101	-0.309061	0.594215
CHEMBL67	COc1ccc(/C=C\c2cc(OC)c(OC)c(OC)c2)cc1O	1	Intermediate growth	0.264119	KM12	0.146543	MSI	0.44815	Training	-0.49965	-0.153241	-0.0689322	-1.31804	-0.340616	-0.191484	-0.273203	-0.357365	-0.54422	-0.128861	-0.478214	-0.620599	-0.583781	-0.631327	-0.613865	0.28508	0.487804	-0.607449	1.41659	-0.718442
CHEMBL2299273	Oc1c(-c2nnc(-c3ccc(Cl)cc3)o2)sc2nnc(-c3ccccc3)c(-c3ccccc3)c12	1	Slow growth	0.234664	HCC2998	0.103457	MSS	0.55185	Training	-0.48721	0.0834219	0.257988	0.588819	0.144916	-0.194876	0.914778	-0.0856515	1.33668	-0.108052	0.422637	0.276356	0.0773989	0.76809	1.47906	-1.74449	0.880937	-0.0251546	-0.323228	0.624099
CHEMBL4866957	C[C@]12C[C@H](O)[C@H]3[C@@H](CCC4=C[C@@H](O[C@@H]5O[C@H](CO)[C@@H](O)[C@H](O)[C@H]5O)CC[C@@]43CO)[C@@]1(O)CC[C@@H]2c1ccc(=O)oc1	1	Fast growth	0.501217	HCT 116	0.167478	MSI	0.44815	Training	0.827079	0.965379	-0.522986	-0.932035	1.06676	0.700529	-2.00903	1.52379	-0.486525	-0.107229	1.15734	0.694362	1.81334	-0.202856	0.171973	0.460262	-1.48068	1.31514	-0.868069	0.359154
CHEMBL5219318	CCN(CC)C(=O)C[C@H]1C(=O)Nc2cc(NC(=O)c3cc(OC)c(OC)c(OC)c3Br)c(Oc3cc(C)cc(C)c3)cc2C(=O)N1C	1	Fast growth	0.501217	HCT 116	0.167478	MSI	0.44815	Test	0.0789264	0.0102382	0.297013	-1.22808	0.463308	-0.203093	0.190371	-0.0404151	1.5112	1.1253	-0.228765	1.14547	0.844464	-0.631327	-0.422939	0.296022	0.117222	-0.260807	0.253465	-0.393805
CHEMBL428647	CC(=O)O[C@H]1C(=O)[C@@]2(C)[C@H]([C@H](OC(=O)c3ccccc3)[C@]3(O)C[C@H](OC(=O)[C@H](O)[C@@H](NC(=O)c4ccccc4)c4ccccc4)C(C)=C1C3(C)C)[C@]1(OC(C)=O)CO[C@@H]1C[C@@H]2O	1	Intermediate growth	0.264119	KM12	0.146543	MSI	0.44815	Training	0.891444	0.272515	-0.258407	0.152791	1.35819	0.978987	-0.369511	1.12217	0.977816	-0.0916669	1.05469	2.2012	3.2292	-0.631327	1.53758	0.572971	-0.714889	0.515148	-0.795458	-0.220017
CHEMBL4875613	COc1ccc(N(C)c2nc(Cl)nc3cnn(C)c23)cc1	1	Fast growth	0.501217	HCT 15	0.134129	MSI	0.44815	Training	-0.830533	-0.175838	0.0995947	-0.319128	-0.294443	-0.205522	-1.11666	-0.623339	-0.374031	-0.0803783	-0.54198	-0.805481	-0.362967	0.0461468	-0.446719	-0.208963	0.60637	-0.45381	-0.0701762	-0.344679
CHEMBL2204673	CCN1CCN(CCc2ccc(C(c3ccccc3)C34CC5CC(CC(C5)C3)C4)cc2)CC1	1	Fast growth	0.501217	HCT 15	0.134129	MSI	0.44815	Training	-0.229929	-1.69906	-0.448253	0.728496	-0.785466	0.0853617	1.3002	-0.654238	-0.526282	-0.140184	3.80483	0.218296	-0.601209	-0.631327	1.93106	1.01621	-0.904674	1.79002	-0.326128	0.759383
CHEMBL4875613	COc1ccc(N(C)c2nc(Cl)nc3cnn(C)c23)cc1	1	Intermediate growth	0.264119	SW620	0.117575	MSS	0.55185	Test	-0.58053	-0.12565	0.0776939	-0.16888	-0.302054	-0.186737	-1.2256	-0.669379	-0.426177	-0.120807	-0.561587	-0.939219	-0.445534	-0.0140807	-0.439928	-0.253746	0.710676	-0.520949	-0.0581409	-0.417776
CHEMBL446833	C[C@H]1[C@@H](O[C@H]2CC[C@@H](O[C@H]3O[C@@H]4O[C@@]5(C)CC[C@H]6[C@H](C)CC[C@@H]([C@H]3C)[C@@]46OO5)CC2)O[C@@H]2O[C@@]3(C)CC[C@H]4[C@H](C)CC[C@@H]1[C@@]24OO3	1	Slow growth	0.234664	COLO 205	0.131207	MSS	0.55185	Training	0.621936	-0.464772	-0.442325	0.0594637	-0.0103919	0.999895	0.991962	-0.645873	-0.815986	-0.171727	2.57263	1.19765	1.53844	-0.765862	0.681015	0.798567	-2.41436	2.02779	-1.68842	1.7839
CHEMBL454552	C[C@H]1[C@H](OCCCCO[C@H]2O[C@@H]3O[C@@]4(C)CC[C@H]5[C@H](C)CC[C@@H]([C@H]2C)[C@@]35OO4)O[C@@H]2O[C@@]3(C)CC[C@H]4[C@H](C)CC[C@@H]1[C@@]24OO3	1	Fast growth	0.501217	HCT 15	0.134129	MSI	0.44815	Training	0.898585	-0.597756	-0.659565	-0.00718836	0.0642936	1.01094	0.869491	-0.60269	-0.791256	-0.126027	1.13028	0.96605	1.42491	-0.631327	-0.00724241	0.692564	-2.16781	1.81252	-1.27835	1.64162
CHEMBL2204677	c1ccc(CN2CCN(CCCc3ccc(C(c4ccccc4)C45CC6CC(CC(C6)C4)C5)cc3)CC2)cc1	1	Fast growth	0.501217	HCT 116	0.167478	MSI	0.44815	Training	-0.372723	-1.71688	-0.405542	1.23867	-0.966871	0.121948	1.82416	-0.654114	-0.121089	-0.139159	4.2483	0.708134	-0.601209	-0.631327	2.78706	0.915455	-0.702793	1.47331	-0.303587	0.612407
CHEMBL428647	CC(=O)O[C@H]1C(=O)[C@@]2(C)[C@H]([C@H](OC(=O)c3ccccc3)[C@]3(O)C[C@H](OC(=O)[C@H](O)[C@@H](NC(=O)c4ccccc4)c4ccccc4)C(C)=C1C3(C)C)[C@]1(OC(C)=O)CO[C@@H]1C[C@@H]2O	1	Slow growth	0.234664	COLO 205	0.131207	MSS	0.55185	Test	0.822376	0.245448	-0.239215	0.120246	1.25284	0.904284	-0.396508	1.26759	1.07394	-0.133334	1.21021	2.39724	3.54063	-0.765862	1.76202	0.613954	-0.755502	0.554288	-0.862973	-0.279441
CHEMBL4552837	COc1cc2c(ccc3c4c(=O)oc5cc(O)c(OC)cc5c4n(C)c23)cc1O	1	Fast growth	0.501217	HCT 116	0.167478	MSI	0.44815	Training	-0.647182	0.101272	-0.11281	-0.440129	0.00214564	-0.203093	-0.0190589	0.0839021	-0.0621213	-0.125936	-0.0583447	-0.171321	0.551968	-0.272045	-0.215404	-0.548982	0.19706	0.0473751	-0.723153	1.16828
CHEMBL185	O=c1[nH]cc(F)c(=O)[nH]1	1	Fast growth	0.501217	HCT 116	0.167478	MSI	0.44815	Training	0.311538	3.09216	-0.352259	-0.351256	-0.311418	-0.203093	-1.8768	-0.32535	-1.60932	-0.138189	-0.849416	-1.77603	-0.823749	-0.631327	-0.89919	-0.367966	-0.32217	-1.18988	0.418407	-2.75372
CHEMBL2204671	c1ccc(C(c2ccc(CN3CCCCC3)cc2)C23CC4CC(CC(C4)C2)C3)cc1	1	Fast growth	0.501217	HCT 15	0.134129	MSI	0.44815	Training	-0.218172	-1.75143	-0.450553	1.34413	-0.817548	0.0853617	1.12593	-0.654451	-0.661209	-0.143408	4.20658	-0.0141288	-0.601209	-0.631327	2.2164	1.0098	-0.993216	1.83037	-0.538756	0.714068
CHEMBL4875613	COc1ccc(N(C)c2nc(Cl)nc3cnn(C)c23)cc1	1	Fast growth	0.501217	HCT 116	0.167478	MSI	0.44815	Test	-0.830533	-0.175838	0.0995947	-0.319128	-0.418189	-0.203093	-1.11666	-0.623339	-0.374031	-0.0803783	-0.54198	-0.805481	-0.362967	0.0461468	-0.446719	-0.208963	0.60637	-0.45381	-0.0701762	-0.344679
CHEMBL2204674	c1ccc(C(c2ccc(CCN3CCCCC3)cc2)C23CC4CC(CC(C4)C2)C3)cc1	1	Fast growth	0.501217	HCT 15	0.134129	MSI	0.44815	Training	-0.240543	-1.75315	-0.466436	1.26425	-0.817548	0.0853617	1.29103	-0.654441	-0.656172	-0.142849	4.20658	0.0670336	-0.601209	-0.631327	2.2164	1.02438	-1.02635	1.81394	-0.432037	0.694308
CHEMBL4875613	COc1ccc(N(C)c2nc(Cl)nc3cnn(C)c23)cc1	1	Slow growth	0.234664	COLO 205	0.131207	MSS	0.55185	Training	-0.565094	-0.129859	0.0775912	-0.182959	-0.365201	-0.203249	-1.2256	-0.669379	-0.426177	-0.120807	-0.561587	-0.939219	-0.445534	-0.0140807	-0.439928	-0.253746	0.710676	-0.520949	-0.0581409	-0.417776
CHEMBL4250191	COc1ccc(N(C)c2ncnc3occ(C)c23)cc1	1	Slow growth	0.234664	COLO 205	0.131207	MSS	0.55185	Training	-0.622988	-0.176709	-0.119199	-0.251935	-0.411033	-0.203249	-0.350707	-0.675196	-0.889562	-0.187215	-0.531914	-0.996229	-0.445534	-0.0140807	-0.281612	-1.00396	0.0788716	-0.669179	0.239736	-0.336516
CHEMBL4225025	CSc1ccc(N(C)c2nc(C)nc3c2CCC3)cc1	1	Slow growth	0.234664	COLO 205	0.131207	MSS	0.55185	Test	0.124747	-0.115487	0.110519	-0.0816507	-0.382339	-0.203249	-0.299816	-0.584216	-0.515303	-0.171673	-0.561587	-1.0029	-0.573863	0.297305	-0.439928	0.799396	0.283241	0.0524438	0.145222	-0.336305
CHEMBL4800264	COc1cccc2cc(N(C)c3nc(C)nc4c3CCC4)ccc12	1	Slow growth	0.234664	COLO 205	0.131207	MSS	0.55185	Training	-0.565615	-0.599274	-0.117023	0.0879282	-0.539716	-0.203249	-0.11364	-0.683548	-0.601002	-0.18673	-0.249596	-0.638394	-0.257261	0.297305	-0.150459	0.404782	-0.061222	-0.160925	-0.189273	0.231014
CHEMBL3409053	COc1cc(/C(C#N)=C/c2cc3ccccc3o2)cc(OC)c1OC	1	Slow growth	0.234664	COLO 205	0.131207	MSS	0.55185	Training	-0.101687	-0.150312	-0.106886	-0.813282	-0.281469	-0.203249	-0.0394245	-0.0833113	-0.533652	-0.177383	-0.433737	-0.523299	-0.548858	-0.0570754	-0.401514	-0.776574	0.284083	-0.61152	1.13861	-0.253995
CHEMBL3113121	COc1ccc(-c2c(-c3cc(OC)c4c(c3)OCCO4)noc2N)cc1	1	Slow growth	0.234664	COLO 205	0.131207	MSS	0.55185	Training	-0.430316	0.159793	-0.122516	-0.178446	-0.0430034	-0.203249	-0.0390004	0.242645	-0.462084	-0.179819	-0.114106	-0.437486	-0.332413	-0.0140807	0.231749	-0.593511	0.136948	-0.475962	0.30113	0.361145
CHEMBL605298	COc1ccc(-c2c(-c3cc(OC)c(OC)c(OC)c3)noc2N)cc1	1	Slow growth	0.234664	COLO 205	0.131207	MSS	0.55185	Test	-0.440446	0.21016	-0.0974069	-1.03802	-0.0430034	-0.203249	-0.182343	0.242296	-0.441824	-0.173736	-0.433737	-0.452939	-0.332413	-0.0140807	-0.439928	-0.674742	0.305162	-0.571452	1.01035	-0.212908
CHEMBL445526	C[C@H]1[C@@H](OCC(=O)CO[C@H]2O[C@@H]3O[C@@]4(C)CC[C@H]5[C@H](C)CC[C@@H]([C@H]2C)[C@@]35OO4)O[C@@H]2O[C@@]3(C)CC[C@H]4[C@H](C)CC[C@@H]1[C@@]24OO3	1	Slow growth	0.234664	COLO 205	0.131207	MSS	0.55185	Training	0.74993	-0.264693	-0.424611	-0.0615595	0.156779	0.999895	0.153536	-0.482845	-0.797963	-0.168138	1.29409	0.993564	1.53844	-0.765862	0.0477522	0.66559	-2.27783	1.93148	-1.60073	1.70306
CHEMBL2419953	COc1cc([C@@H]2c3cc4c(cc3[C@@H](NC(=O)c3ccc(NC(=O)NCCCl)cc3)[C@H]3COC(=O)[C@H]23)OCO4)cc(OC)c1OC	1	Slow growth	0.234664	COLO 205	0.131207	MSS	0.55185	Training	-0.00432709	0.0612673	-0.10475	-0.157045	0.482991	-0.203249	0.0598125	-0.173149	0.816314	-0.0776121	0.312078	1.20494	0.548771	1.04909	0.054808	0.416887	-0.0762401	0.139308	0.171543	0.630574
CHEMBL2419954	COc1cc([C@@H]2c3cc4c(cc3[C@@H](NC(=O)c3ccc(NC(=O)NCCBr)cc3)[C@H]3COC(=O)[C@H]23)OCO4)cc(OC)c1OC	1	Slow growth	0.234664	COLO 205	0.131207	MSS	0.55185	Training	-0.00570233	0.0612673	0.206078	-0.157045	0.482991	-0.203249	0.203155	-0.173149	1.60859	1.34066	0.312078	1.20494	0.548771	1.04909	0.054808	0.452328	0.0433533	0.152287	0.171543	0.630574
CHEMBL2419943	COc1cc([C@@H]2c3cc4c(cc3[C@@H](NC(=O)c3ccc(NC(=O)Nc5ccc(Cl)cc5)cc3)[C@H]3COC(=O)[C@H]23)OCO4)cc(OC)c1OC	1	Slow growth	0.234664	COLO 205	0.131207	MSS	0.55185	Test	-0.0589008	-0.0579841	-0.111968	-0.0194188	0.482991	-0.203249	0.547092	-0.172638	1.11861	-0.0904645	0.738263	1.53532	0.548771	1.04909	0.688071	0.376077	-0.00127875	0.0796407	-0.188354	0.564463
CHEMBL443598	C[C@H]1[C@@H](OCC(CO[C@H]2O[C@@H]3O[C@@]4(C)CC[C@H]5[C@H](C)CC[C@@H]([C@H]2C)[C@@]35OO4)OC(=O)CCC(=O)O)O[C@@H]2O[C@@]3(C)CC[C@H]4[C@H](C)CC[C@@H]1[C@@]24OO3	1	Slow growth	0.234664	COLO 205	0.131207	MSS	0.55185	Training	0.710719	-0.0148887	-0.420697	0.0259951	0.612458	0.999895	0.436404	0.00703345	-0.559817	-0.156495	1.29409	1.55791	1.53844	-0.765862	0.0477522	0.654041	-2.15734	1.62749	-1.31782	1.3177
CHEMBL4250191	COc1ccc(N(C)c2ncnc3occ(C)c23)cc1	1	Slow growth	0.234664	HCC2998	0.103457	MSS	0.55185	Training	-0.622988	-0.176709	-0.119199	-0.251935	-0.392332	-0.194876	-0.350707	-0.675196	-0.889562	-0.187215	-0.531914	-0.996229	-0.445534	-0.0140807	-0.281612	-1.00396	0.0788716	-0.669179	0.239736	-0.336516
CHEMBL4225025	CSc1ccc(N(C)c2nc(C)nc3c2CCC3)cc1	1	Slow growth	0.234664	HCC2998	0.103457	MSS	0.55185	Training	0.124747	-0.115487	0.110519	-0.0816507	-0.366852	-0.194876	-0.299816	-0.584216	-0.515303	-0.171673	-0.561587	-1.0029	-0.573863	0.297305	-0.439928	0.799396	0.283241	0.0524438	0.145222	-0.336305
CHEMBL4800264	COc1cccc2cc(N(C)c3nc(C)nc4c3CCC4)ccc12	1	Slow growth	0.234664	HCC2998	0.103457	MSS	0.55185	Test	-0.565615	-0.599274	-0.117023	0.0879282	-0.506599	-0.194876	-0.11364	-0.683548	-0.601002	-0.18673	-0.249596	-0.638394	-0.257261	0.297305	-0.150459	0.404782	-0.061222	-0.160925	-0.189273	0.231014
CHEMBL3409053	COc1cc(/C(C#N)=C/c2cc3ccccc3o2)cc(OC)c1OC	1	Slow growth	0.234664	HCC2998	0.103457	MSS	0.55185	Training	-0.101687	-0.150312	-0.106886	-0.813282	-0.277282	-0.194876	-0.0394245	-0.0833113	-0.533652	-0.177383	-0.433737	-0.523299	-0.548858	-0.0570754	-0.401514	-0.776574	0.284083	-0.61152	1.13861	-0.253995
CHEMBL4532384	COc1ccc2c(c1)CCc1n[nH]c(-c3cc(OC)c(OC)c(OC)c3)c1-2	1	Slow growth	0.234664	HCC2998	0.103457	MSS	0.55185	Training	-0.374168	-0.245314	-0.12742	-0.782778	-0.268759	-0.194876	-0.128059	-0.597139	-0.424662	-0.176442	-0.0113729	-0.332243	-0.223289	-0.0140807	-0.289568	-0.0648434	0.0126356	-0.0712476	0.571539	0.783925
CHEMBL4568550	COc1ccc(/C=C(/c2cc(OC)c(OC)c(OC)c2)c2nnn[nH]2)cc1O	1	Slow growth	0.234664	HCC2998	0.103457	MSS	0.55185	Training	-0.420914	0.459694	0.207402	-0.829419	0.13135	-0.194876	-0.904144	-0.165913	0.385468	-0.170605	-0.490827	-0.279485	-0.373965	0.737688	-0.625406	-1.10181	0.881951	-0.611795	1.11936	-0.39721
CHEMBL445526	C[C@H]1[C@@H](OCC(=O)CO[C@H]2O[C@@H]3O[C@@]4(C)CC[C@H]5[C@H](C)CC[C@@H]([C@H]2C)[C@@]35OO4)O[C@@H]2O[C@@]3(C)CC[C@H]4[C@H](C)CC[C@@H]1[C@@]24OO3	1	Slow growth	0.234664	HCC2998	0.103457	MSS	0.55185	Test	0.74993	-0.264693	-0.424611	-0.0615595	0.111871	0.873485	0.153536	-0.482845	-0.797963	-0.168138	1.29409	0.993564	1.53844	-0.765862	0.0477522	0.66559	-2.27783	1.93148	-1.60073	1.70306
CHEMBL500849	C[C@H]1[C@@H](O[C@@H](C)CO[C@H]2O[C@@H]3O[C@@]4(C)CC[C@H]5[C@H](C)CC[C@@H]([C@H]2C)[C@@]35OO4)O[C@@H]2O[C@@]3(C)CC[C@H]4[C@H](C)CC[C@@H]1[C@@]24OO3	1	Fast growth	0.501217	HCT 116	0.167478	MSI	0.44815	Training	0.985732	-0.573439	-0.650034	-0.113911	-0.0173276	1.15621	0.66694	-0.602464	-0.788925	-0.126132	1.13028	0.855101	1.42491	-0.631327	-0.00724241	0.675725	-2.17824	1.84107	-1.55556	1.57293
CHEMBL449452	C[C@H]1[C@@H](O[C@H]2CC[C@H](O[C@H]3O[C@@H]4O[C@@]5(C)CC[C@H]6[C@H](C)CC[C@@H]([C@H]3C)[C@@]46OO5)CC2)O[C@@H]2O[C@@]3(C)CC[C@H]4[C@H](C)CC[C@@H]1[C@@]24OO3	1	Fast growth	0.501217	HCT 116	0.167478	MSI	0.44815	Training	0.904274	-0.665304	-0.660247	0.0351649	-0.0173276	1.15621	0.881721	-0.602156	-0.725311	-0.126265	2.28245	1.12018	1.42491	-0.631327	0.563428	0.739338	-2.20979	1.84301	-1.53932	1.63938
CHEMBL445526	C[C@H]1[C@@H](OCC(=O)CO[C@H]2O[C@@H]3O[C@@]4(C)CC[C@H]5[C@H](C)CC[C@@H]([C@H]2C)[C@@]35OO4)O[C@@H]2O[C@@]3(C)CC[C@H]4[C@H](C)CC[C@@H]1[C@@]24OO3	1	Fast growth	0.501217	HCT 116	0.167478	MSI	0.44815	Training	1.09133	-0.372894	-0.634359	-0.141707	0.171541	1.15621	0.126166	-0.455242	-0.709069	-0.123031	1.13028	0.936263	1.42491	-0.631327	-0.00724241	0.619504	-2.08675	1.75622	-1.46029	1.56653
CHEMBL443598	C[C@H]1[C@@H](OCC(CO[C@H]2O[C@@H]3O[C@@]4(C)CC[C@H]5[C@H](C)CC[C@@H]([C@H]2C)[C@@]35OO4)OC(=O)CCC(=O)O)O[C@@H]2O[C@@]3(C)CC[C@H]4[C@H](C)CC[C@@H]1[C@@]24OO3	1	Fast growth	0.501217	HCT 116	0.167478	MSI	0.44815	Test	1.03403	-0.00781292	-0.628638	-0.0137483	0.686366	1.15621	0.381075	-0.0137841	-0.494462	-0.112539	1.13028	1.44483	1.42491	-0.631327	-0.00724241	0.609097	-1.97817	1.48227	-1.20535	1.21926
CHEMBL454552	C[C@H]1[C@H](OCCCCO[C@H]2O[C@@H]3O[C@@]4(C)CC[C@H]5[C@H](C)CC[C@@H]([C@H]2C)[C@@]35OO4)O[C@@H]2O[C@@]3(C)CC[C@H]4[C@H](C)CC[C@@H]1[C@@]24OO3	1	Fast growth	0.501217	HCT 116	0.167478	MSI	0.44815	Training	0.898585	-0.597756	-0.659565	-0.00718836	-0.0173276	1.15621	0.869491	-0.60269	-0.791256	-0.126027	1.13028	0.96605	1.42491	-0.631327	-0.00724241	0.692564	-2.16781	1.81252	-1.27835	1.64162
CHEMBL3261811	C=CCOc1cc2c3c(n(CCCN4CCOCC4)c(=O)c2cc1OC)-c1cc2c(cc1C3=O)OCO2	1	Fast growth	0.501217	HCT 116	0.167478	MSI	0.44815	Training	-0.194258	-0.398638	-0.244256	0.294076	-0.0598148	-0.203093	0.594327	-0.346792	0.145027	-0.125188	0.30152	0.529354	0.50429	0.686037	0.284451	0.379077	-0.188412	0.100069	-0.081294	1.13469
CHEMBL4798082	CC(C)[C@H]1NC(=O)C[C@H]2/C=C/CCSSC[C@@H](NC1=O)C(=O)N[C@H](C)C(=O)NCC(=O)O2	1	Fast growth	0.501217	HCT 116	0.167478	MSI	0.44815	Test	1.30347	2.12162	0.0911634	0.332726	1.10017	-0.203093	-1.51603	0.908013	0.0938062	-0.0832836	-1.09887	-0.0483832	-0.233306	-0.631327	-1.30271	0.246771	-0.201863	0.565608	0.437335	-0.97693
CHEMBL2381620	CCCCCCCCCCCC[C@@H](O)[C@H]1CC[C@H]([C@H](O)CCCCCCCCCCNC(=O)c2ccnn2C)O1	1	Fast growth	0.501217	HCT 116	0.167478	MSI	0.44815	Training	-0.49081	-0.230581	-0.634657	0.650364	0.0303598	-0.203093	0.771655	0.0915443	-0.931836	-0.121531	-1.09887	0.709003	-0.317913	1.23005	-1.30271	0.779328	-1.55449	0.124286	1.81774	-0.927517
CHEMBL4782890	CCN(C(=O)c1cc(C(C)C)c(O)cc1O)c1ccc(Cn2c(=O)c(F)cn(C3CCCO3)c2=O)cc1	1	Fast growth	0.501217	HCT 116	0.167478	MSI	0.44815	Training	-0.11703	0.101068	-0.30048	-0.402857	0.222769	-0.203093	0.402859	0.368738	-0.106536	-0.112281	-0.227202	0.372076	0.748412	0.723609	-0.232713	0.254769	-0.372191	-0.346265	-0.211214	-0.535802
CHEMBL4572492	CCn1c2c3cc(OC)c(O)cc3ccc2c2c(=O)oc3cc(O)c(OC)cc3c21	1	Fast growth	0.501217	HCT 116	0.167478	MSI	0.44815	Training	-0.655846	0.0449515	-0.144347	-0.685373	0.00214564	-0.203093	0.0791593	0.0839372	-0.0691856	-0.124902	-0.0583447	-0.071434	0.503875	-0.272045	-0.215404	-0.487703	0.114672	0.148439	-0.433174	1.43183
CHEMBL373114	COc1cc(-c2c3c4cc(OC)c(O)cc4oc(=O)c3n3ccc4cc(O)c(OC)cc4c23)ccc1O	1	Fast growth	0.501217	HCT 116	0.167478	MSI	0.44815	Test	-0.619115	0.153854	-0.142976	-0.463263	0.322348	-0.203093	0.481969	0.374775	0.397027	-0.117132	0.243851	0.470748	0.800493	-0.272045	0.18811	-0.394017	0.122285	0.0786454	-0.515965	1.40154
CHEMBL4568550	COc1ccc(/C=C(/c2cc(OC)c(OC)c(OC)c2)c2nnn[nH]2)cc1O	1	Fast growth	0.501217	HCT 116	0.167478	MSI	0.44815	Training	-0.619817	0.685775	0.28931	-1.26391	0.196325	-0.203093	-0.826971	-0.169637	0.35739	-0.125254	-0.478214	-0.210955	-0.298472	0.723609	-0.613865	-0.973204	0.760716	-0.535677	0.990939	-0.326146
CHEMBL605298	COc1ccc(-c2c(-c3cc(OC)c(OC)c(OC)c3)noc2N)cc1	1	Fast growth	0.501217	HCT 116	0.167478	MSI	0.44815	Training	-0.648364	0.321089	-0.15616	-1.56878	-0.0541719	-0.203093	-0.176514	0.198225	-0.388132	-0.128076	-0.426767	-0.367265	-0.261026	0.0461468	-0.446719	-0.588347	0.240938	-0.499322	0.892701	-0.160061
CHEMBL3113121	COc1ccc(-c2c(-c3cc(OC)c4c(c3)OCCO4)noc2N)cc1	1	Fast growth	0.501217	HCT 116	0.167478	MSI	0.44815	Training	-0.633559	0.247479	-0.192856	-0.312532	-0.0541719	-0.203093	-0.0473397	0.198539	-0.406389	-0.133557	-0.138729	-0.35334	-0.261026	0.0461468	0.158568	-0.515146	0.0893504	-0.41327	0.253584	0.357252
CHEMBL3105456	COc1ccc(-c2nn[nH]c2-c2cc(OC)c(OC)c(OC)c2)cc1	1	Fast growth	0.501217	HCT 116	0.167478	MSI	0.44815	Test	-0.671985	0.139387	0.0324203	-1.49442	-0.170126	-0.203093	-0.407346	-0.508369	-0.21779	-0.130381	-0.426767	-0.424656	-0.376671	0.326755	-0.446719	-0.640685	0.35662	-0.511484	1.07769	-0.0600655
CHEMBL4250191	COc1ccc(N(C)c2ncnc3occ(C)c23)cc1	1	Fast growth	0.501217	HCT 116	0.167478	MSI	0.44815	Training	-0.915143	-0.244308	-0.188008	-0.419934	-0.46997	-0.203093	-0.328236	-0.628581	-0.791615	-0.140222	-0.51524	-0.856856	-0.362967	0.0461468	-0.304051	-0.885026	0.0370142	-0.587389	0.198258	-0.271451
CHEMBL4800264	COc1cccc2cc(N(C)c3nc(C)nc4c3CCC4)ccc12	1	Fast growth	0.501217	HCT 116	0.167478	MSI	0.44815	Training	-0.831295	-0.861873	-0.184828	0.076765	-0.615356	-0.203093	-0.114602	-0.636108	-0.531577	-0.139786	-0.260827	-0.53439	-0.193302	0.326755	-0.185862	0.384475	-0.0892323	-0.129371	-0.188347	0.239983
CHEMBL4225025	CSc1ccc(N(C)c2nc(C)nc3c2CCC3)cc1	1	Fast growth	0.501217	HCT 116	0.167478	MSI	0.44815	Training	0.177649	-0.154834	0.147718	-0.171069	-0.437552	-0.203093	-0.282376	-0.546594	-0.454348	-0.126217	-0.54198	-0.862871	-0.478612	0.326755	-0.446719	0.740084	0.221184	0.0629074	0.113086	-0.271261
CHEMBL2402314	O=C(CCCn1c2c(sc3ccccc32)c(=O)n2nnc(-c3ccccc3)c12)NCCc1c[nH]cn1	1	Fast growth	0.501217	HCT 116	0.167478	MSI	0.44815	Test	-0.601008	0.45107	0.011686	0.891693	0.490637	-0.203093	-0.186068	-0.12308	0.597628	-0.123911	-0.0985093	0.458285	0.159037	1.88012	0.319068	-0.973349	0.0384469	0.255351	-0.087152	0.768043
CHEMBL4250191	COc1ccc(N(C)c2ncnc3occ(C)c23)cc1	1	Fast growth	0.501217	HCT 15	0.134129	MSI	0.44815	Training	-0.915143	-0.244308	-0.188008	-0.419934	-0.340783	-0.205522	-0.328236	-0.628581	-0.791615	-0.140222	-0.51524	-0.856856	-0.362967	0.0461468	-0.304051	-0.885026	0.0370142	-0.587389	0.198258	-0.271451
CHEMBL4225025	CSc1ccc(N(C)c2nc(C)nc3c2CCC3)cc1	1	Fast growth	0.501217	HCT 15	0.134129	MSI	0.44815	Training	0.177649	-0.154834	0.147718	-0.171069	-0.311771	-0.205522	-0.282376	-0.546594	-0.454348	-0.126217	-0.54198	-0.862871	-0.478612	0.326755	-0.446719	0.740084	0.221184	0.0629074	0.113086	-0.271261
CHEMBL4800264	COc1cccc2cc(N(C)c3nc(C)nc4c3CCC4)ccc12	1	Fast growth	0.501217	HCT 15	0.134129	MSI	0.44815	Training	-0.831295	-0.861873	-0.184828	0.076765	-0.470891	-0.205522	-0.114602	-0.636108	-0.531577	-0.139786	-0.260827	-0.53439	-0.193302	0.326755	-0.185862	0.384475	-0.0892323	-0.129371	-0.188347	0.239983
CHEMBL3105457	COc1ccc(-c2nn[nH]c2-c2cc(OC)c3c(c2)OCO3)cc1	1	Fast growth	0.501217	HCT 15	0.134129	MSI	0.44815	Test	-0.635601	0.139387	0.0118609	-0.273534	-0.0724482	-0.205522	-0.330529	-0.507921	-0.26309	-0.136421	-0.426767	-0.491893	-0.376671	1.28485	-0.446719	-0.640685	0.236811	-0.46774	0.301952	0.393483
CHEMBL3105456	COc1ccc(-c2nn[nH]c2-c2cc(OC)c(OC)c(OC)c2)cc1	1	Fast growth	0.501217	HCT 15	0.134129	MSI	0.44815	Training	-0.671985	0.139387	0.0324203	-1.49442	-0.0724482	-0.205522	-0.407346	-0.508369	-0.21779	-0.130381	-0.426767	-0.424656	-0.376671	0.326755	-0.446719	-0.640685	0.35662	-0.511484	1.07769	-0.0600655
CHEMBL3113121	COc1ccc(-c2c(-c3cc(OC)c4c(c3)OCCO4)noc2N)cc1	1	Fast growth	0.501217	HCT 15	0.134129	MSI	0.44815	Training	-0.633559	0.247479	-0.192856	-0.312532	0.0313211	-0.205522	-0.0473397	0.198539	-0.406389	-0.133557	-0.138729	-0.35334	-0.261026	0.0461468	0.158568	-0.515146	0.0893504	-0.41327	0.253584	0.357252
CHEMBL605298	COc1ccc(-c2c(-c3cc(OC)c(OC)c(OC)c3)noc2N)cc1	1	Fast growth	0.501217	HCT 15	0.134129	MSI	0.44815	Training	-0.648364	0.321089	-0.15616	-1.56878	0.0313211	-0.205522	-0.176514	0.198225	-0.388132	-0.128076	-0.426767	-0.367265	-0.261026	0.0461468	-0.446719	-0.588347	0.240938	-0.499322	0.892701	-0.160061
CHEMBL4532384	COc1ccc2c(c1)CCc1n[nH]c(-c3cc(OC)c(OC)c(OC)c3)c1-2	1	Fast growth	0.501217	HCT 15	0.134129	MSI	0.44815	Test	-0.5515	-0.344572	-0.200022	-1.19575	-0.200081	-0.205522	-0.127596	-0.558239	-0.372667	-0.130514	-0.0461501	-0.258499	-0.162688	0.0461468	-0.311221	-0.0387321	-0.0226749	-0.0485581	0.497265	0.738244
CHEMBL590574	COc1ccc(/C=C/C(=O)c2cc(OC)c(OC)c(OC)c2)cc1B(O)O	1	Fast growth	0.501217	HCT 15	0.134129	MSI	0.44815	Training	-0.372716	0.452574	-0.163965	-1.75837	0.0855822	-0.205522	-0.638178	0.0813147	-0.420176	-0.12105	-0.478214	-0.343493	-0.227142	-0.631327	-0.613865	-1.06995	0.146986	-0.605263	1.15717	-0.759174
CHEMBL4568550	COc1ccc(/C=C(/c2cc(OC)c(OC)c(OC)c2)c2nnn[nH]2)cc1O	1	Fast growth	0.501217	HCT 15	0.134129	MSI	0.44815	Training	-0.619817	0.685775	0.28931	-1.26391	0.255495	-0.205522	-0.826971	-0.169637	0.35739	-0.125254	-0.478214	-0.210955	-0.298472	0.723609	-0.613865	-0.973204	0.760716	-0.535677	0.990939	-0.326146
CHEMBL500849	C[C@H]1[C@@H](O[C@@H](C)CO[C@H]2O[C@@H]3O[C@@]4(C)CC[C@H]5[C@H](C)CC[C@@H]([C@H]2C)[C@@]35OO4)O[C@@H]2O[C@@]3(C)CC[C@H]4[C@H](C)CC[C@@H]1[C@@]24OO3	1	Fast growth	0.501217	HCT 15	0.134129	MSI	0.44815	Training	0.985732	-0.573439	-0.650034	-0.113911	0.0642936	1.01094	0.66694	-0.602464	-0.788925	-0.126132	1.13028	0.855101	1.42491	-0.631327	-0.00724241	0.675725	-2.17824	1.84107	-1.55556	1.57293
CHEMBL445526	C[C@H]1[C@@H](OCC(=O)CO[C@H]2O[C@@H]3O[C@@]4(C)CC[C@H]5[C@H](C)CC[C@@H]([C@H]2C)[C@@]35OO4)O[C@@H]2O[C@@]3(C)CC[C@H]4[C@H](C)CC[C@@H]1[C@@]24OO3	1	Fast growth	0.501217	HCT 15	0.134129	MSI	0.44815	Test	1.09133	-0.372894	-0.634359	-0.141707	0.233315	1.01094	0.126166	-0.455242	-0.709069	-0.123031	1.13028	0.936263	1.42491	-0.631327	-0.00724241	0.619504	-2.08675	1.75622	-1.46029	1.56653
CHEMBL449452	C[C@H]1[C@@H](O[C@H]2CC[C@H](O[C@H]3O[C@@H]4O[C@@]5(C)CC[C@H]6[C@H](C)CC[C@@H]([C@H]3C)[C@@]46OO5)CC2)O[C@@H]2O[C@@]3(C)CC[C@H]4[C@H](C)CC[C@@H]1[C@@]24OO3	1	Fast growth	0.501217	HCT 15	0.134129	MSI	0.44815	Training	0.904274	-0.665304	-0.660247	0.0351649	0.0642936	1.01094	0.881721	-0.602156	-0.725311	-0.126265	2.28245	1.12018	1.42491	-0.631327	0.563428	0.739338	-2.20979	1.84301	-1.53932	1.63938
CHEMBL443598	C[C@H]1[C@@H](OCC(CO[C@H]2O[C@@H]3O[C@@]4(C)CC[C@H]5[C@H](C)CC[C@@H]([C@H]2C)[C@@]35OO4)OC(=O)CCC(=O)O)O[C@@H]2O[C@@]3(C)CC[C@H]4[C@H](C)CC[C@@H]1[C@@]24OO3	1	Fast growth	0.501217	HCT 15	0.134129	MSI	0.44815	Training	1.03403	-0.00781292	-0.628638	-0.0137483	0.694039	1.01094	0.381075	-0.0137841	-0.494462	-0.112539	1.13028	1.44483	1.42491	-0.631327	-0.00724241	0.609097	-1.97817	1.48227	-1.20535	1.21926
CHEMBL4250191	COc1ccc(N(C)c2ncnc3occ(C)c23)cc1	1	Fast growth	0.501217	HT-29	0.199611	MSS	0.55185	Training	-0.915143	-0.244308	-0.188008	-0.419934	-0.438883	-0.251722	-0.350707	-0.675196	-0.889562	-0.187215	-0.531914	-0.996229	-0.445534	-0.0140807	-0.281612	-1.00396	0.0788716	-0.669179	0.239736	-0.336516
CHEMBL4225025	CSc1ccc(N(C)c2nc(C)nc3c2CCC3)cc1	1	Fast growth	0.501217	HT-29	0.199611	MSS	0.55185	Test	0.177649	-0.154834	0.147718	-0.171069	-0.403491	-0.251722	-0.299816	-0.584216	-0.515303	-0.171673	-0.561587	-1.0029	-0.573863	0.297305	-0.439928	0.799396	0.283241	0.0524438	0.145222	-0.336305
CHEMBL3403517	COc1ccc2c(c1)CCCN2c1nc(C)nc2oc(C)cc12	1	Fast growth	0.501217	HT-29	0.199611	MSS	0.55185	Training	-0.828611	-0.485741	-0.26467	0.389688	-0.438883	-0.251722	0.00298445	-0.673804	-0.810428	-0.187074	-0.0122167	-0.735134	-0.50316	-0.0570754	-0.150459	-0.651482	-0.411338	-0.0627242	-0.418266	0.62662
CHEMBL4800264	COc1cccc2cc(N(C)c3nc(C)nc4c3CCC4)ccc12	1	Fast growth	0.501217	HT-29	0.199611	MSS	0.55185	Training	-0.831295	-0.861873	-0.184828	0.076765	-0.597604	-0.251722	-0.11364	-0.683548	-0.601002	-0.18673	-0.249596	-0.638394	-0.257261	0.297305	-0.150459	0.404782	-0.061222	-0.160925	-0.189273	0.231014
CHEMBL3409050	COc1cc(/C(C#N)=C/c2cc3ccccc3[nH]2)cc(OC)c1OC	1	Fast growth	0.501217	HT-29	0.199611	MSS	0.55185	Training	-0.153278	-0.139792	-0.162485	-1.24033	-0.247065	-0.251722	-0.153505	-0.0746955	-0.51932	-0.17774	-0.433737	-0.523299	-0.548858	-0.0570754	-0.401514	0.200597	0.323067	-0.559009	1.13861	-0.253995
CHEMBL3409053	COc1cc(/C(C#N)=C/c2cc3ccccc3o2)cc(OC)c1OC	1	Fast growth	0.501217	HT-29	0.199611	MSS	0.55185	Test	-0.153278	-0.205729	-0.170013	-1.24033	-0.279075	-0.251722	-0.0394245	-0.0833113	-0.533652	-0.177383	-0.433737	-0.523299	-0.548858	-0.0570754	-0.401514	-0.776574	0.284083	-0.61152	1.13861	-0.253995
CHEMBL3105456	COc1ccc(-c2nn[nH]c2-c2cc(OC)c(OC)c(OC)c2)cc1	1	Fast growth	0.501217	HT-29	0.199611	MSS	0.55185	Training	-0.671985	0.139387	0.0324203	-1.49442	-0.111536	-0.251722	-0.438493	-0.541799	-0.252799	-0.176294	-0.433737	-0.516624	-0.460742	0.297305	-0.439928	-0.73282	0.433533	-0.584949	1.21562	-0.101945
CHEMBL4173956	S=C(N/N=C/c1c[nH]c2ccccc12)Nc1cccc2ccccc12	1	Fast growth	0.501217	HT-29	0.199611	MSS	0.55185	Training	-0.69224	0.209039	1.42687	0.902344	-0.041356	-0.251722	0.661172	1.37591	1.09883	-0.144771	0.0418964	-0.51635	-0.597836	-0.0140807	0.428478	-0.730997	0.925238	-0.540194	0.304885	0.182912
CHEMBL3113121	COc1ccc(-c2c(-c3cc(OC)c4c(c3)OCCO4)noc2N)cc1	1	Fast growth	0.501217	HT-29	0.199611	MSS	0.55185	Training	-0.633559	0.247479	-0.192856	-0.312532	0.015054	-0.251722	-0.0390004	0.242645	-0.462084	-0.179819	-0.114106	-0.437486	-0.332413	-0.0140807	0.231749	-0.593511	0.136948	-0.475962	0.30113	0.361145
CHEMBL605298	COc1ccc(-c2c(-c3cc(OC)c(OC)c(OC)c3)noc2N)cc1	1	Fast growth	0.501217	HT-29	0.199611	MSS	0.55185	Test	-0.648364	0.321089	-0.15616	-1.56878	0.015054	-0.251722	-0.182343	0.242296	-0.441824	-0.173736	-0.433737	-0.452939	-0.332413	-0.0140807	-0.439928	-0.674742	0.305162	-0.571452	1.01035	-0.212908
CHEMBL396252	Clc1nc(Cl)c2ncn(Cc3ccc(Cn4cnc5c(Cl)nc(Cl)nc54)cc3)c2n1	1	Fast growth	0.501217	HT-29	0.199611	MSS	0.55185	Training	-0.728824	-0.090598	0.320286	0.684386	-0.00632622	-0.251722	-0.79176	-0.650218	0.861282	0.0761594	-0.369805	-0.160938	-0.252493	0.737688	-0.123296	0.499582	0.914884	-0.286257	-0.79333	0.145666
CHEMBL445526	C[C@H]1[C@@H](OCC(=O)CO[C@H]2O[C@@H]3O[C@@]4(C)CC[C@H]5[C@H](C)CC[C@@H]([C@H]2C)[C@@]35OO4)O[C@@H]2O[C@@]3(C)CC[C@H]4[C@H](C)CC[C@@H]1[C@@]24OO3	1	Fast growth	0.501217	HT-29	0.199611	MSS	0.55185	Training	1.09133	-0.372894	-0.634359	-0.141707	0.26147	1.23227	0.153536	-0.482845	-0.797963	-0.168138	1.29409	0.993564	1.53844	-0.765862	0.0477522	0.66559	-2.27783	1.93148	-1.60073	1.70306
CHEMBL443598	C[C@H]1[C@@H](OCC(CO[C@H]2O[C@@H]3O[C@@]4(C)CC[C@H]5[C@H](C)CC[C@@H]([C@H]2C)[C@@]35OO4)OC(=O)CCC(=O)O)O[C@@H]2O[C@@]3(C)CC[C@H]4[C@H](C)CC[C@@H]1[C@@]24OO3	1	Fast growth	0.501217	HT-29	0.199611	MSS	0.55185	Training	1.03403	-0.00781292	-0.628638	-0.0137483	0.823516	1.23227	0.436404	0.00703345	-0.559817	-0.156495	1.29409	1.55791	1.53844	-0.765862	0.0477522	0.654041	-2.15734	1.62749	-1.31782	1.3177
CHEMBL4250191	COc1ccc(N(C)c2ncnc3occ(C)c23)cc1	1	Intermediate growth	0.264119	KM12	0.146543	MSI	0.44815	Test	-0.64195	-0.175353	-0.131081	-0.242057	-0.400231	-0.191484	-0.328236	-0.628581	-0.791615	-0.140222	-0.51524	-0.856856	-0.362967	0.0461468	-0.304051	-0.885026	0.0370142	-0.587389	0.198258	-0.271451
CHEMBL4225025	CSc1ccc(N(C)c2nc(C)nc3c2CCC3)cc1	1	Intermediate growth	0.264119	KM12	0.146543	MSI	0.44815	Training	0.151326	-0.110402	0.112627	-0.0614021	-0.369906	-0.191484	-0.282376	-0.546594	-0.454348	-0.126217	-0.54198	-0.862871	-0.478612	0.326755	-0.446719	0.740084	0.221184	0.0629074	0.113086	-0.271261
CHEMBL3403517	COc1ccc2c(c1)CCCN2c1nc(C)nc2oc(C)cc12	1	Intermediate growth	0.264119	KM12	0.146543	MSI	0.44815	Training	-0.579135	-0.350613	-0.186732	0.345661	-0.400231	-0.191484	-0.00950464	-0.627327	-0.720302	-0.140096	-0.0469105	-0.621567	-0.414896	0.00740182	-0.185862	-0.567387	-0.404742	-0.0408771	-0.394706	0.596487
CHEMBL4800264	COc1cccc2cc(N(C)c3nc(C)nc4c3CCC4)ccc12	1	Intermediate growth	0.264119	KM12	0.146543	MSI	0.44815	Training	-0.581083	-0.623654	-0.128773	0.118505	-0.536227	-0.191484	-0.114602	-0.636108	-0.531577	-0.139786	-0.260827	-0.53439	-0.193302	0.326755	-0.185862	0.384475	-0.0892323	-0.129371	-0.188347	0.239983
CHEMBL3409050	COc1cc(/C(C#N)=C/c2cc3ccccc3[nH]2)cc(OC)c1OC	1	Intermediate growth	0.264119	KM12	0.146543	MSI	0.44815	Test	-0.0888991	-0.0994829	-0.112554	-0.837593	-0.235877	-0.191484	-0.150526	-0.0874349	-0.457968	-0.131684	-0.426767	-0.430671	-0.456077	0.00740182	-0.412102	0.200472	0.257073	-0.488108	1.00829	-0.197087
CHEMBL3409053	COc1cc(/C(C#N)=C/c2cc3ccccc3o2)cc(OC)c1OC	1	Intermediate growth	0.264119	KM12	0.146543	MSI	0.44815	Training	-0.0888991	-0.147348	-0.118018	-0.837593	-0.263303	-0.191484	-0.0477219	-0.0951991	-0.470883	-0.131362	-0.426767	-0.430671	-0.456077	0.00740182	-0.412102	-0.680114	0.221942	-0.535429	1.00829	-0.197087
CHEMBL3105456	COc1ccc(-c2nn[nH]c2-c2cc(OC)c(OC)c(OC)c2)cc1	1	Intermediate growth	0.264119	KM12	0.146543	MSI	0.44815	Training	-0.465437	0.103177	0.0289309	-1.02204	-0.119752	-0.191484	-0.407346	-0.508369	-0.21779	-0.130381	-0.426767	-0.424656	-0.376671	0.326755	-0.446719	-0.640685	0.35662	-0.511484	1.07769	-0.0600655
CHEMBL1835000	COc1ccc(C(=O)c2cc(OC)c(OC)c(OC)c2)c(OC)c1O	1	Intermediate growth	0.264119	KM12	0.146543	MSI	0.44815	Training	-0.10677	0.25074	-0.12387	-1.92127	-0.0684174	-0.191484	-0.557157	-0.207522	-0.542506	-0.121339	-0.522776	-0.475063	-0.00993354	-0.631327	-0.714736	0.241291	0.2548	-0.567303	1.36057	-0.681672
CHEMBL3113121	COc1ccc(-c2c(-c3cc(OC)c4c(c3)OCCO4)noc2N)cc1	1	Intermediate growth	0.264119	KM12	0.146543	MSI	0.44815	Test	-0.437544	0.181643	-0.134601	-0.164092	-0.0112868	-0.191484	-0.0473397	0.198539	-0.406389	-0.133557	-0.138729	-0.35334	-0.261026	0.0461468	0.158568	-0.515146	0.0893504	-0.41327	0.253584	0.357252
CHEMBL605298	COc1ccc(-c2c(-c3cc(OC)c(OC)c(OC)c3)noc2N)cc1	1	Intermediate growth	0.264119	KM12	0.146543	MSI	0.44815	Training	-0.448291	0.235078	-0.107962	-1.07602	-0.0112868	-0.191484	-0.176514	0.198225	-0.388132	-0.128076	-0.426767	-0.367265	-0.261026	0.0461468	-0.446719	-0.588347	0.240938	-0.499322	0.892701	-0.160061
CHEMBL4532384	COc1ccc2c(c1)CCc1n[nH]c(-c3cc(OC)c(OC)c(OC)c3)c1-2	1	Intermediate growth	0.264119	KM12	0.146543	MSI	0.44815	Training	-0.377976	-0.248137	-0.139803	-0.805231	-0.253161	-0.191484	-0.127596	-0.558239	-0.372667	-0.130514	-0.0461501	-0.258499	-0.162688	0.0461468	-0.311221	-0.0387321	-0.0226749	-0.0485581	0.497265	0.738244
CHEMBL3740841	COc1cc(-c2n[nH]nc2-c2ccc3c(c2)OCCO3)cc(OC)c1OC	1	Intermediate growth	0.264119	KM12	0.146543	MSI	0.44815	Training	-0.425067	0.11145	-0.104102	-0.394411	-0.024224	-0.191484	-0.310656	-0.4844	-0.276328	-0.131665	-0.190176	-0.253452	-0.211949	0.326755	-0.00857776	-0.508925	0.164888	-0.441395	0.54967	0.319237
CHEMBL4568550	COc1ccc(/C=C(/c2cc(OC)c(OC)c(OC)c2)c2nnn[nH]2)cc1O	1	Intermediate growth	0.264119	KM12	0.146543	MSI	0.44815	Test	-0.427568	0.49981	0.215411	-0.854713	0.223032	-0.191484	-0.826971	-0.169637	0.35739	-0.125254	-0.478214	-0.210955	-0.298472	0.723609	-0.613865	-0.973204	0.760716	-0.535677	0.990939	-0.326146
CHEMBL500849	C[C@H]1[C@@H](O[C@@H](C)CO[C@H]2O[C@@H]3O[C@@]4(C)CC[C@H]5[C@H](C)CC[C@@H]([C@H]2C)[C@@]35OO4)O[C@@H]2O[C@@]3(C)CC[C@H]4[C@H](C)CC[C@@H]1[C@@]24OO3	1	Intermediate growth	0.264119	KM12	0.146543	MSI	0.44815	Training	0.737927	-0.414275	-0.466474	-0.0199098	0.0231779	1.08003	0.66694	-0.602464	-0.788925	-0.126132	1.13028	0.855101	1.42491	-0.631327	-0.00724241	0.675725	-2.17824	1.84107	-1.55556	1.57293
CHEMBL445526	C[C@H]1[C@@H](OCC(=O)CO[C@H]2O[C@@H]3O[C@@]4(C)CC[C@H]5[C@H](C)CC[C@@H]([C@H]2C)[C@@]35OO4)O[C@@H]2O[C@@]3(C)CC[C@H]4[C@H](C)CC[C@@H]1[C@@]24OO3	1	Intermediate growth	0.264119	KM12	0.146543	MSI	0.44815	Training	0.814585	-0.268696	-0.455095	-0.0400873	0.199848	1.08003	0.126166	-0.455242	-0.709069	-0.123031	1.13028	0.936263	1.42491	-0.631327	-0.00724241	0.619504	-2.08675	1.75622	-1.46029	1.56653
CHEMBL443598	C[C@H]1[C@@H](OCC(CO[C@H]2O[C@@H]3O[C@@]4(C)CC[C@H]5[C@H](C)CC[C@@H]([C@H]2C)[C@@]35OO4)OC(=O)CCC(=O)O)O[C@@H]2O[C@@]3(C)CC[C@H]4[C@H](C)CC[C@@H]1[C@@]24OO3	1	Intermediate growth	0.264119	KM12	0.146543	MSI	0.44815	Training	0.772986	-0.00367737	-0.450942	0.0527998	0.681423	1.08003	0.381075	-0.0137841	-0.494462	-0.112539	1.13028	1.44483	1.42491	-0.631327	-0.00724241	0.609097	-1.97817	1.48227	-1.20535	1.21926
CHEMBL4250191	COc1ccc(N(C)c2ncnc3occ(C)c23)cc1	1	Intermediate growth	0.264119	SW620	0.117575	MSS	0.55185	Test	-0.64195	-0.175353	-0.131081	-0.242057	-0.34544	-0.186737	-0.350707	-0.675196	-0.889562	-0.187215	-0.531914	-0.996229	-0.445534	-0.0140807	-0.281612	-1.00396	0.0788716	-0.669179	0.239736	-0.336516
CHEMBL4225025	CSc1ccc(N(C)c2nc(C)nc3c2CCC3)cc1	1	Intermediate growth	0.264119	SW620	0.117575	MSS	0.55185	Training	0.151326	-0.110402	0.112627	-0.0614021	-0.318278	-0.186737	-0.299816	-0.584216	-0.515303	-0.171673	-0.561587	-1.0029	-0.573863	0.297305	-0.439928	0.799396	0.283241	0.0524438	0.145222	-0.336305
CHEMBL3403517	COc1ccc2c(c1)CCCN2c1nc(C)nc2oc(C)cc12	1	Intermediate growth	0.264119	SW620	0.117575	MSS	0.55185	Training	-0.579135	-0.350613	-0.186732	0.345661	-0.34544	-0.186737	0.00298445	-0.673804	-0.810428	-0.187074	-0.0122167	-0.735134	-0.50316	-0.0570754	-0.150459	-0.651482	-0.411338	-0.0627242	-0.418266	0.62662
CHEMBL4800264	COc1cccc2cc(N(C)c3nc(C)nc4c3CCC4)ccc12	1	Intermediate growth	0.264119	SW620	0.117575	MSS	0.55185	Training	-0.581083	-0.623654	-0.128773	0.118505	-0.467255	-0.186737	-0.11364	-0.683548	-0.601002	-0.18673	-0.249596	-0.638394	-0.257261	0.297305	-0.150459	0.404782	-0.061222	-0.160925	-0.189273	0.231014
CHEMBL3409050	COc1cc(/C(C#N)=C/c2cc3ccccc3[nH]2)cc(OC)c1OC	1	Intermediate growth	0.264119	SW620	0.117575	MSS	0.55185	Test	-0.0888991	-0.0994829	-0.112554	-0.837593	-0.198224	-0.186737	-0.153505	-0.0746955	-0.51932	-0.17774	-0.433737	-0.523299	-0.548858	-0.0570754	-0.401514	0.200597	0.323067	-0.559009	1.13861	-0.253995
CHEMBL3409053	COc1cc(/C(C#N)=C/c2cc3ccccc3o2)cc(OC)c1OC	1	Intermediate growth	0.264119	SW620	0.117575	MSS	0.55185	Training	-0.0888991	-0.147348	-0.118018	-0.837593	-0.222791	-0.186737	-0.0394245	-0.0833113	-0.533652	-0.177383	-0.433737	-0.523299	-0.548858	-0.0570754	-0.401514	-0.776574	0.284083	-0.61152	1.13861	-0.253995
CHEMBL3105456	COc1ccc(-c2nn[nH]c2-c2cc(OC)c(OC)c(OC)c2)cc1	1	Intermediate growth	0.264119	SW620	0.117575	MSS	0.55185	Training	-0.465437	0.103177	0.0289309	-1.02204	-0.0942084	-0.186737	-0.438493	-0.541799	-0.252799	-0.176294	-0.433737	-0.516624	-0.460742	0.297305	-0.439928	-0.73282	0.433533	-0.584949	1.21562	-0.101945
CHEMBL3113121	COc1ccc(-c2c(-c3cc(OC)c4c(c3)OCCO4)noc2N)cc1	1	Intermediate growth	0.264119	SW620	0.117575	MSS	0.55185	Training	-0.437544	0.181643	-0.134601	-0.164092	0.00294702	-0.186737	-0.0390004	0.242645	-0.462084	-0.179819	-0.114106	-0.437486	-0.332413	-0.0140807	0.231749	-0.593511	0.136948	-0.475962	0.30113	0.361145
CHEMBL605298	COc1ccc(-c2c(-c3cc(OC)c(OC)c(OC)c3)noc2N)cc1	1	Intermediate growth	0.264119	SW620	0.117575	MSS	0.55185	Test	-0.448291	0.235078	-0.107962	-1.07602	0.00294702	-0.186737	-0.182343	0.242296	-0.441824	-0.173736	-0.433737	-0.452939	-0.332413	-0.0140807	-0.439928	-0.674742	0.305162	-0.571452	1.01035	-0.212908
CHEMBL4532384	COc1ccc2c(c1)CCc1n[nH]c(-c3cc(OC)c(OC)c(OC)c3)c1-2	1	Intermediate growth	0.264119	SW620	0.117575	MSS	0.55185	Training	-0.377976	-0.248137	-0.139803	-0.805231	-0.213706	-0.186737	-0.128059	-0.597139	-0.424662	-0.176442	-0.0113729	-0.332243	-0.223289	-0.0140807	-0.289568	-0.0648434	0.0126356	-0.0712476	0.571539	0.783925
CHEMBL4568550	COc1ccc(/C=C(/c2cc(OC)c(OC)c(OC)c2)c2nnn[nH]2)cc1O	1	Intermediate growth	0.264119	SW620	0.117575	MSS	0.55185	Training	-0.427568	0.49981	0.215411	-0.854713	0.212832	-0.186737	-0.904144	-0.165913	0.385468	-0.170605	-0.490827	-0.279485	-0.373965	0.737688	-0.625406	-1.10181	0.881951	-0.611795	1.11936	-0.39721
CHEMBL396252	Clc1nc(Cl)c2ncn(Cc3ccc(Cn4cnc5c(Cl)nc(Cl)nc54)cc3)c2n1	1	Intermediate growth	0.264119	SW620	0.117575	MSS	0.55185	Training	-0.506698	-0.0637724	0.237897	0.559587	-0.0134619	-0.186737	-0.79176	-0.650218	0.861282	0.0761594	-0.369805	-0.160938	-0.252493	0.737688	-0.123296	0.499582	0.914884	-0.286257	-0.79333	0.145666
CHEMBL500849	C[C@H]1[C@@H](O[C@@H](C)CO[C@H]2O[C@@H]3O[C@@]4(C)CC[C@H]5[C@H](C)CC[C@@H]([C@H]2C)[C@@]35OO4)O[C@@H]2O[C@@]3(C)CC[C@H]4[C@H](C)CC[C@@H]1[C@@]24OO3	1	Intermediate growth	0.264119	SW620	0.117575	MSS	0.55185	Test	0.737927	-0.414275	-0.466474	-0.0199098	0.033818	0.952193	0.753624	-0.646214	-0.886577	-0.171579	1.29409	0.903499	1.53844	-0.765862	0.0477522	0.727978	-2.37936	2.02564	-1.70644	1.71016
CHEMBL445526	C[C@H]1[C@@H](OCC(=O)CO[C@H]2O[C@@H]3O[C@@]4(C)CC[C@H]5[C@H](C)CC[C@@H]([C@H]2C)[C@@]35OO4)O[C@@H]2O[C@@]3(C)CC[C@H]4[C@H](C)CC[C@@H]1[C@@]24OO3	1	Intermediate growth	0.264119	SW620	0.117575	MSS	0.55185	Training	0.814585	-0.268696	-0.455095	-0.0400873	0.192066	0.952193	0.153536	-0.482845	-0.797963	-0.168138	1.29409	0.993564	1.53844	-0.765862	0.0477522	0.66559	-2.27783	1.93148	-1.60073	1.70306
CHEMBL1835000	COc1ccc(C(=O)c2cc(OC)c(OC)c(OC)c2)c(OC)c1O	1	Fast growth	0.501217	HCT 15	0.134129	MSI	0.44815	Training	-0.177896	0.342665	-0.178073	-2.73317	-0.023336	-0.205522	-0.557157	-0.207522	-0.542506	-0.121339	-0.522776	-0.475063	-0.00993354	-0.631327	-0.714736	0.241291	0.2548	-0.567303	1.36057	-0.681672
CHEMBL4875613	COc1ccc(N(C)c2nc(Cl)nc3cnn(C)c23)cc1	1	Intermediate growth	0.264119	KM12	0.146543	MSI	0.44815	Training	-0.58053	-0.12565	0.0776939	-0.16888	-0.351794	-0.191484	-1.11666	-0.623339	-0.374031	-0.0803783	-0.54198	-0.805481	-0.362967	0.0461468	-0.446719	-0.208963	0.60637	-0.45381	-0.0701762	-0.344679
CHEMBL443659	COCC(CO[C@H]1O[C@@H]2O[C@@]3(C)CC[C@H]4[C@H](C)CC[C@@H]([C@H]1C)[C@@]24OO3)O[C@H]1O[C@@H]2O[C@@]3(C)CC[C@H]4[C@H](C)CC[C@@H]([C@H]1C)[C@@]24OO3	1	Slow growth	0.234664	COLO 205	0.131207	MSS	0.55185	Test	0.632455	-0.352957	-0.431942	-0.0819972	0.0799997	0.999895	0.609857	-0.643847	-0.80203	-0.167547	1.29409	1.10441	1.53844	-0.765862	0.0477522	0.72298	-2.29558	1.93157	-1.3746	1.73736
CHEMBL449452	C[C@H]1[C@@H](O[C@H]2CC[C@H](O[C@H]3O[C@@H]4O[C@@]5(C)CC[C@H]6[C@H](C)CC[C@@H]([C@H]3C)[C@@]46OO5)CC2)O[C@@H]2O[C@@]3(C)CC[C@H]4[C@H](C)CC[C@@H]1[C@@]24OO3	1	Fast growth	0.501217	HT-29	0.199611	MSS	0.55185	Training	0.904274	-0.665304	-0.660247	0.0351649	0.0552778	1.23227	0.991962	-0.645873	-0.815986	-0.171727	2.57263	1.19765	1.53844	-0.765862	0.681015	0.798567	-2.41436	2.02779	-1.68842	1.7839
CHEMBL449452	C[C@H]1[C@@H](O[C@H]2CC[C@H](O[C@H]3O[C@@H]4O[C@@]5(C)CC[C@H]6[C@H](C)CC[C@@H]([C@H]3C)[C@@]46OO5)CC2)O[C@@H]2O[C@@]3(C)CC[C@H]4[C@H](C)CC[C@@H]1[C@@]24OO3	1	Intermediate growth	0.264119	KM12	0.146543	MSI	0.44815	Training	0.678795	-0.480961	-0.473887	0.0883067	0.0231779	1.08003	0.881721	-0.602156	-0.725311	-0.126265	2.28245	1.12018	1.42491	-0.631327	0.563428	0.739338	-2.20979	1.84301	-1.53932	1.63938
CHEMBL1651649	C[C@@H]1O[C@@H](O[C@H]2CC[C@@]3(C)[C@H](CC[C@@H]4[C@@H]3CC[C@]3(C)[C@@H](C5=CC(=O)OC5)CC[C@]43O)C2)CC[C@H]1O	1	Intermediate growth	0.264119	SW620	0.117575	MSS	0.55185	Training	0.768933	-0.275528	-0.41718	0.0689742	-0.0318175	0.608068	-0.268433	0.113143	-0.954493	-0.173754	1.70466	0.208973	1.41587	0.711967	-0.114109	1.27485	-1.97428	2.22172	-1.44917	0.333138
CHEMBL1651649	C[C@@H]1O[C@@H](O[C@H]2CC[C@@]3(C)[C@H](CC[C@@H]4[C@@H]3CC[C@]3(C)[C@@H](C5=CC(=O)OC5)CC[C@]43O)C2)CC[C@H]1O	1	Fast growth	0.501217	HT-29	0.199611	MSS	0.55185	Test	1.02844	-0.382306	-0.582128	0.00853314	-0.0302431	0.783883	-0.268433	0.113143	-0.954493	-0.173754	1.70466	0.208973	1.41587	0.711967	-0.114109	1.27485	-1.97428	2.22172	-1.44917	0.333138
CHEMBL500849	C[C@H]1[C@@H](O[C@@H](C)CO[C@H]2O[C@@H]3O[C@@]4(C)CC[C@H]5[C@H](C)CC[C@@H]([C@H]2C)[C@@]35OO4)O[C@@H]2O[C@@]3(C)CC[C@H]4[C@H](C)CC[C@@H]1[C@@]24OO3	1	Slow growth	0.234664	COLO 205	0.131207	MSS	0.55185	Training	0.677673	-0.401914	-0.435337	-0.0425403	-0.0103919	0.999895	0.753624	-0.646214	-0.886577	-0.171579	1.29409	0.903499	1.53844	-0.765862	0.0477522	0.727978	-2.37936	2.02564	-1.70644	1.71016
CHEMBL454552	C[C@H]1[C@H](OCCCCO[C@H]2O[C@@H]3O[C@@]4(C)CC[C@H]5[C@H](C)CC[C@@H]([C@H]2C)[C@@]35OO4)O[C@@H]2O[C@@]3(C)CC[C@H]4[C@H](C)CC[C@@H]1[C@@]24OO3	1	Slow growth	0.234664	COLO 205	0.131207	MSS	0.55185	Training	0.618043	-0.418553	-0.441859	0.0304837	-0.0103919	0.999895	0.978391	-0.646465	-0.889164	-0.171463	1.29409	1.02662	1.53844	-0.765862	0.0477522	0.746663	-2.36779	1.99396	-1.39883	1.78639
CHEMBL443659	COCC(CO[C@H]1O[C@@H]2O[C@@]3(C)CC[C@H]4[C@H](C)CC[C@@H]([C@H]1C)[C@@]24OO3)O[C@H]1O[C@@H]2O[C@@]3(C)CC[C@H]4[C@H](C)CC[C@@H]([C@H]1C)[C@@]24OO3	1	Fast growth	0.501217	HCT 116	0.167478	MSI	0.44815	Training	0.919649	-0.50189	-0.645072	-0.171576	0.0847964	1.15621	0.537384	-0.600331	-0.712735	-0.122499	1.13028	1.03615	1.42491	-0.631327	-0.00724241	0.671221	-2.10274	1.75629	-1.25651	1.59744
CHEMBL509526	C=C1[C@@H](OCCCO[C@H]2O[C@@H]3O[C@@]4(C)CC[C@H]5[C@H](C)CC[C@@H](C2=C)[C@@]35OO4)O[C@@H]2O[C@@]3(C)CC[C@H]4[C@H](C)CC[C@@H]1[C@@]24OO3	1	Fast growth	0.501217	HCT 15	0.134129	MSI	0.44815	Test	0.980205	-0.573439	-0.577862	-0.0453043	0.0642936	1.01094	0.308463	-0.6027	-0.561221	-0.126586	1.04626	0.884888	1.42491	-0.631327	-0.00724241	0.569266	-1.91436	1.5551	-1.36998	1.68236
CHEMBL500849	C[C@H]1[C@@H](O[C@@H](C)CO[C@H]2O[C@@H]3O[C@@]4(C)CC[C@H]5[C@H](C)CC[C@@H]([C@H]2C)[C@@]35OO4)O[C@@H]2O[C@@]3(C)CC[C@H]4[C@H](C)CC[C@@H]1[C@@]24OO3	1	Fast growth	0.501217	HT-29	0.199611	MSS	0.55185	Training	0.985732	-0.573439	-0.650034	-0.113911	0.0552778	1.23227	0.753624	-0.646214	-0.886577	-0.171579	1.29409	0.903499	1.53844	-0.765862	0.0477522	0.727978	-2.37936	2.02564	-1.70644	1.71016
CHEMBL454552	C[C@H]1[C@H](OCCCCO[C@H]2O[C@@H]3O[C@@]4(C)CC[C@H]5[C@H](C)CC[C@@H]([C@H]2C)[C@@]35OO4)O[C@@H]2O[C@@]3(C)CC[C@H]4[C@H](C)CC[C@@H]1[C@@]24OO3	1	Intermediate growth	0.264119	KM12	0.146543	MSI	0.44815	Training	0.674665	-0.431927	-0.473393	0.0575617	0.0231779	1.08003	0.869491	-0.60269	-0.791256	-0.126027	1.13028	0.96605	1.42491	-0.631327	-0.00724241	0.692564	-2.16781	1.81252	-1.27835	1.64162
CHEMBL446833	C[C@H]1[C@@H](O[C@H]2CC[C@@H](O[C@H]3O[C@@H]4O[C@@]5(C)CC[C@H]6[C@H](C)CC[C@@H]([C@H]3C)[C@@]46OO5)CC2)O[C@@H]2O[C@@]3(C)CC[C@H]4[C@H](C)CC[C@@H]1[C@@]24OO3	1	Intermediate growth	0.264119	SW620	0.117575	MSS	0.55185	Training	0.678795	-0.480961	-0.473887	0.0883067	0.033818	0.952193	0.991962	-0.645873	-0.815986	-0.171727	2.57263	1.19765	1.53844	-0.765862	0.681015	0.798567	-2.41436	2.02779	-1.68842	1.7839
CHEMBL5220712	CCN(CC)C(=O)C[C@@H]1NC(=O)c2cc(Oc3cc(C)cc(C)c3)c(NC(=O)c3cc(OC)c(OC)c(OC)c3Cl)cc2NC1=O	1	Fast growth	0.501217	HCT 116	0.167478	MSI	0.44815	Test	0.0578887	0.167976	-0.165556	-1.07181	0.560564	-0.203093	0.0688407	-0.0337939	0.698638	-0.0464717	-0.228765	1.08206	0.558277	-0.631327	-0.422939	0.28161	-0.0198278	-0.342795	0.30411	-0.321314
CHEMBL5219068	CCN(CC)C(=O)C[C@H]1C(=O)Nc2cc(NC(=O)c3cc(OC)c(OC)c(OC)c3Cl)c(Oc3cc(C)cc(C)c3)cc2C(=O)N1C	1	Fast growth	0.501217	HCT 116	0.167478	MSI	0.44815	Training	0.0831465	0.0102382	-0.158998	-1.22808	0.463308	-0.203093	0.123109	-0.0404151	0.776462	-0.0449369	-0.228765	1.14547	0.844464	-0.631327	-0.422939	0.267633	-0.00517553	-0.313004	0.253465	-0.393805
CHEMBL4798082	CC(C)[C@H]1NC(=O)C[C@H]2/C=C/CCSSC[C@@H](NC1=O)C(=O)N[C@H](C)C(=O)NCC(=O)O2	1	Fast growth	0.501217	HT-29	0.199611	MSS	0.55185	Training	1.30347	2.12162	0.0911634	0.332726	1.27528	-0.251722	-1.66878	1.02994	0.0929744	-0.124031	-1.17955	-0.099081	-0.301653	-0.765862	-1.38981	0.251975	-0.186206	0.610281	0.505035	-1.11937
CHEMBL4798082	CC(C)[C@H]1NC(=O)C[C@H]2/C=C/CCSSC[C@@H](NC1=O)C(=O)N[C@H](C)C(=O)NCC(=O)O2	1	Slow growth	0.234664	HCC2998	0.103457	MSS	0.55185	Training	0.895084	1.44216	0.0718221	0.263068	0.841737	-0.194876	-1.66878	1.02994	0.0929744	-0.124031	-1.17955	-0.099081	-0.301653	-0.765862	-1.38981	0.251975	-0.186206	0.610281	0.505035	-1.11937
CHEMBL3105457	COc1ccc(-c2nn[nH]c2-c2cc(OC)c3c(c2)OCO3)cc1	1	Intermediate growth	0.264119	SW620	0.117575	MSS	0.55185	Test	-0.439026	0.103177	0.0140065	-0.135783	-0.0942084	-0.186737	-0.353251	-0.541302	-0.303068	-0.182997	-0.433737	-0.591236	-0.460742	1.36048	-0.439928	-0.73282	0.300582	-0.536407	0.354803	0.401349
CHEMBL4295176	C#C[C@@]1(O)[C@@H](CO)O[C@@H](n2cc(I)c3c(N)ncnc32)[C@@H]1O	1	Fast growth	0.501217	HT-29	0.199611	MSS	0.55185	Training	0.252141	1.73163	5.61656	-1.59103	0.470199	0.114768	-1.80025	1.14682	2.96137	7.90781	-0.958099	-0.881231	0.426591	0.190992	-0.914864	0.671863	0.528232	-0.169829	-0.318506	-0.493209
CHEMBL444211	C[C@H]1[C@H](OCCO[C@H]2O[C@@H]3O[C@@]4(C)CC[C@H]5[C@H](C)CC[C@@H]([C@H]2C)[C@@]35OO4)O[C@@H]2O[C@@]3(C)CC[C@H]4[C@H](C)CC[C@@H]1[C@@]24OO3	1	Slow growth	0.234664	COLO 205	0.131207	MSS	0.55185	Training	0.672309	-0.384596	-0.435998	-0.022742	-0.0103919	0.999895	0.674743	-0.646488	-0.913867	-0.172704	1.29409	0.846489	1.53844	-0.765862	0.0477522	0.708529	-2.36696	2.0355	-1.60634	1.86564
CHEMBL4852084	C[C@]12CC[C@H](O[C@@H]3O[C@H](CO)[C@@H](O)[C@H](O)[C@H]3O)C=C1CC[C@@H]1[C@@H]2[C@@H](O)C[C@]2(C)[C@@H](c3ccc(=O)oc3)CC[C@]12O	1	Fast growth	0.501217	HCT 116	0.167478	MSI	0.44815	Test	0.917588	0.725114	-0.522734	-0.506608	0.842926	0.745504	-1.68113	1.23841	-0.521723	-0.111963	1.15734	0.588459	1.87001	-0.202856	0.171973	0.469905	-1.51147	1.35568	-1.13202	0.218107
CHEMBL4866957	C[C@]12C[C@H](O)[C@H]3[C@@H](CCC4=C[C@@H](O[C@@H]5O[C@H](CO)[C@@H](O)[C@H](O)[C@H]5O)CC[C@@]43CO)[C@@]1(O)CC[C@@H]2c1ccc(=O)oc1	1	Fast growth	0.501217	HT-29	0.199611	MSS	0.55185	Training	0.827079	0.965379	-0.522986	-0.932035	1.2388	0.734783	-2.21585	1.71325	-0.551009	-0.150603	1.32412	0.72513	1.96947	-0.290395	0.246624	0.488881	-1.60529	1.44203	-0.943549	0.363255
CHEMBL454552	C[C@H]1[C@H](OCCCCO[C@H]2O[C@@H]3O[C@@]4(C)CC[C@H]5[C@H](C)CC[C@@H]([C@H]2C)[C@@]35OO4)O[C@@H]2O[C@@]3(C)CC[C@H]4[C@H](C)CC[C@@H]1[C@@]24OO3	1	Fast growth	0.501217	HT-29	0.199611	MSS	0.55185	Training	0.898585	-0.597756	-0.659565	-0.00718836	0.0552778	1.23227	0.978391	-0.646465	-0.889164	-0.171463	1.29409	1.02662	1.53844	-0.765862	0.0477522	0.746663	-2.36779	1.99396	-1.39883	1.78639
CHEMBL443659	COCC(CO[C@H]1O[C@@H]2O[C@@]3(C)CC[C@H]4[C@H](C)CC[C@@H]([C@H]1C)[C@@]24OO3)O[C@H]1O[C@@H]2O[C@@]3(C)CC[C@H]4[C@H](C)CC[C@@H]([C@H]1C)[C@@]24OO3	1	Intermediate growth	0.264119	SW620	0.117575	MSS	0.55185	Training	0.689956	-0.362336	-0.462872	-0.0617698	0.119385	0.952193	0.609857	-0.643847	-0.80203	-0.167547	1.29409	1.10441	1.53844	-0.765862	0.0477522	0.72298	-2.29558	1.93157	-1.3746	1.73736
CHEMBL3409050	COc1cc(/C(C#N)=C/c2cc3ccccc3[nH]2)cc(OC)c1OC	1	Slow growth	0.234664	COLO 205	0.131207	MSS	0.55185	Test	-0.101687	-0.105194	-0.101735	-0.813282	-0.255517	-0.203249	-0.153505	-0.0746955	-0.51932	-0.17774	-0.433737	-0.523299	-0.548858	-0.0570754	-0.401514	0.200597	0.323067	-0.559009	1.13861	-0.253995
CHEMBL454552	C[C@H]1[C@H](OCCCCO[C@H]2O[C@@H]3O[C@@]4(C)CC[C@H]5[C@H](C)CC[C@@H]([C@H]2C)[C@@]35OO4)O[C@@H]2O[C@@]3(C)CC[C@H]4[C@H](C)CC[C@@H]1[C@@]24OO3	1	Intermediate growth	0.264119	SW620	0.117575	MSS	0.55185	Training	0.674665	-0.431927	-0.473393	0.0575617	0.033818	0.952193	0.978391	-0.646465	-0.889164	-0.171463	1.29409	1.02662	1.53844	-0.765862	0.0477522	0.746663	-2.36779	1.99396	-1.39883	1.78639
CHEMBL1651649	C[C@@H]1O[C@@H](O[C@H]2CC[C@@]3(C)[C@H](CC[C@@H]4[C@@H]3CC[C@]3(C)[C@@H](C5=CC(=O)OC5)CC[C@]43O)C2)CC[C@H]1O	1	Slow growth	0.234664	HCC2998	0.103457	MSS	0.55185	Training	0.706898	-0.271133	-0.388873	0.041241	-0.0981412	0.550683	-0.268433	0.113143	-0.954493	-0.173754	1.70466	0.208973	1.41587	0.711967	-0.114109	1.27485	-1.97428	2.22172	-1.44917	0.333138
CHEMBL5219804	CCN(CC)C(=O)C[C@@H]1NC(=O)c2cc(Oc3cc(C)c(F)c(C)c3)c(NC(=O)c3cc(OC)c(OC)c(OC)c3Cl)cc2NC1=O	1	Fast growth	0.501217	HCT 116	0.167478	MSI	0.44815	Test	0.0987847	0.128344	-0.171031	-1.31773	0.560564	-0.203093	0.13037	-0.0337399	0.731697	-0.0396972	-0.273326	1.14547	0.986243	-0.631327	-0.518048	0.269407	-0.0547392	-0.362455	0.253465	-0.367743
CHEMBL5219881	CCN(CC)C(=O)C[C@@H]1NC(=O)c2cc(Oc3cc(C)cc(C)c3)c(NC(=O)c3c(F)c(OC)c(OC)c(OC)c3Cl)cc2NC1=O	1	Fast growth	0.501217	HCT 116	0.167478	MSI	0.44815	Training	0.0997563	0.128344	-0.171013	-1.16281	0.560564	-0.203093	0.13037	-0.0337399	0.732115	-0.039694	-0.262182	1.14547	0.777831	-0.631327	-0.476436	0.269407	-0.0547392	-0.356794	0.253465	-0.39022
CHEMBL4785331	COc1ccc(CCN2CC=Cn3c2nc2ccccc2c3=O)cc1	1	Fast growth	0.501217	HCT 15	0.134129	MSI	0.44815	Training	-0.711091	-0.677283	-0.125318	0.106388	-0.380687	-0.205522	-0.0874678	-0.496295	-0.350709	-0.137845	0.16796	-0.429455	-0.359364	-0.631327	0.515232	0.257621	0.279075	-0.23069	0.200819	0.504574
CHEMBL4866957	C[C@]12C[C@H](O)[C@H]3[C@@H](CCC4=C[C@@H](O[C@@H]5O[C@H](CO)[C@@H](O)[C@H](O)[C@H]5O)CC[C@@]43CO)[C@@]1(O)CC[C@@H]2c1ccc(=O)oc1	1	Fast growth	0.501217	HCT 15	0.134129	MSI	0.44815	Training	0.827079	0.965379	-0.522986	-0.932035	1.03446	0.603142	-2.00903	1.52379	-0.486525	-0.107229	1.15734	0.694362	1.81334	-0.202856	0.171973	0.460262	-1.48068	1.31514	-0.868069	0.359154
CHEMBL444211	C[C@H]1[C@H](OCCO[C@H]2O[C@@H]3O[C@@]4(C)CC[C@H]5[C@H](C)CC[C@@H]([C@H]2C)[C@@]35OO4)O[C@@H]2O[C@@]3(C)CC[C@H]4[C@H](C)CC[C@@H]1[C@@]24OO3	1	Fast growth	0.501217	HCT 15	0.134129	MSI	0.44815	Test	0.977893	-0.548129	-0.651	-0.0849761	0.0642936	1.01094	0.595856	-0.60271	-0.813517	-0.127146	1.13028	0.803725	1.42491	-0.631327	-0.00724241	0.658199	-2.16707	1.84995	-1.46535	1.71304
CHEMBL443659	COCC(CO[C@H]1O[C@@H]2O[C@@]3(C)CC[C@H]4[C@H](C)CC[C@@H]([C@H]1C)[C@@]24OO3)O[C@H]1O[C@@H]2O[C@@]3(C)CC[C@H]4[C@H](C)CC[C@@H]([C@H]1C)[C@@]24OO3	1	Fast growth	0.501217	HCT 15	0.134129	MSI	0.44815	Training	0.919649	-0.50189	-0.645072	-0.171576	0.155686	1.01094	0.537384	-0.600331	-0.712735	-0.122499	1.13028	1.03615	1.42491	-0.631327	-0.00724241	0.671221	-2.10274	1.75629	-1.25651	1.59744
CHEMBL4866957	C[C@]12C[C@H](O)[C@H]3[C@@H](CCC4=C[C@@H](O[C@@H]5O[C@H](CO)[C@@H](O)[C@H](O)[C@H]5O)CC[C@@]43CO)[C@@]1(O)CC[C@@H]2c1ccc(=O)oc1	1	Intermediate growth	0.264119	SW620	0.117575	MSS	0.55185	Training	0.622758	0.702779	-0.374248	-0.613799	0.942147	0.570385	-2.21585	1.71325	-0.551009	-0.150603	1.32412	0.72513	1.96947	-0.290395	0.246624	0.488881	-1.60529	1.44203	-0.943549	0.363255
CHEMBL3409050	COc1cc(/C(C#N)=C/c2cc3ccccc3[nH]2)cc(OC)c1OC	1	Slow growth	0.234664	HCC2998	0.103457	MSS	0.55185	Training	-0.101687	-0.105194	-0.101735	-0.813282	-0.254237	-0.194876	-0.153505	-0.0746955	-0.51932	-0.17774	-0.433737	-0.523299	-0.548858	-0.0570754	-0.401514	0.200597	0.323067	-0.559009	1.13861	-0.253995
CHEMBL446833	C[C@H]1[C@@H](O[C@H]2CC[C@@H](O[C@H]3O[C@@H]4O[C@@]5(C)CC[C@H]6[C@H](C)CC[C@@H]([C@H]3C)[C@@]46OO5)CC2)O[C@@H]2O[C@@]3(C)CC[C@H]4[C@H](C)CC[C@@H]1[C@@]24OO3	1	Slow growth	0.234664	HCC2998	0.103457	MSS	0.55185	Test	0.621936	-0.464772	-0.442325	0.0594637	-0.0365725	0.873485	0.991962	-0.645873	-0.815986	-0.171727	2.57263	1.19765	1.53844	-0.765862	0.681015	0.798567	-2.41436	2.02779	-1.68842	1.7839
CHEMBL2172557	COc1ccc(C2CC(c3ccc4ccccc4c3)=NN2C2=NC(=O)/C(=C3\C(=O)Nc4ccc(Br)cc43)S2)cc1	1	Fast growth	0.501217	HCT 116	0.167478	MSI	0.44815	Training	0.615341	-0.226663	0.570017	0.473055	0.163685	-0.203093	0.797261	-0.237901	1.86948	1.10875	0.334453	0.733887	0.350127	1.12517	0.680282	-0.430753	0.588663	0.332358	-0.600411	0.704828
CHEMBL443659	COCC(CO[C@H]1O[C@@H]2O[C@@]3(C)CC[C@H]4[C@H](C)CC[C@@H]([C@H]1C)[C@@]24OO3)O[C@H]1O[C@@H]2O[C@@]3(C)CC[C@H]4[C@H](C)CC[C@@H]([C@H]1C)[C@@]24OO3	1	Intermediate growth	0.264119	KM12	0.146543	MSI	0.44815	Training	0.689956	-0.362336	-0.462872	-0.0617698	0.118706	1.08003	0.537384	-0.600331	-0.712735	-0.122499	1.13028	1.03615	1.42491	-0.631327	-0.00724241	0.671221	-2.10274	1.75629	-1.25651	1.59744
CHEMBL3113118	COc1ccc(-c2c(-c3cc(OC)c4c(c3)OCO4)noc2N)cc1	1	Intermediate growth	0.264119	KM12	0.146543	MSI	0.44815	Training	-0.422822	0.235078	-0.122354	-0.221417	-0.0112868	-0.191484	-0.0996973	0.198673	-0.433432	-0.134116	-0.426767	-0.434502	-0.261026	1.00423	-0.446719	-0.588347	0.125407	-0.456762	0.14467	0.27729
CHEMBL238615	N#Cc1c(N)nc(N2CCOCC2)c(C#N)c1-c1c(Cl)cccc1Cl	1	Slow growth	0.234664	HCC2998	0.103457	MSS	0.55185	Test	0.410666	0.434343	0.209977	-0.394157	0.0213438	-0.194876	0.327837	1.38514	0.149052	-0.0493062	0.104233	-0.571211	-0.0656868	-0.765862	0.272488	0.532398	0.868962	-0.275124	0.585838	-0.0230247
CHEMBL4276891	C#C[C@@]1(O)[C@@H](CO)O[C@@H](n2cc(Cl)c3c(N)ncnc32)[C@@H]1O	1	Fast growth	0.501217	HCT 116	0.167478	MSI	0.44815	Training	0.278304	1.73163	0.0377376	-1.59103	0.362733	0.132606	-1.80495	1.01334	-0.456275	-0.0708533	-0.8993	-0.753224	0.422957	0.23095	-0.874712	0.488387	-0.170966	-0.338653	-0.304807	-0.412657
CHEMBL3105457	COc1ccc(-c2nn[nH]c2-c2cc(OC)c3c(c2)OCO3)cc1	1	Fast growth	0.501217	HCT 116	0.167478	MSI	0.44815	Training	-0.635601	0.139387	0.0118609	-0.273534	-0.170126	-0.203093	-0.330529	-0.507921	-0.26309	-0.136421	-0.426767	-0.491893	-0.376671	1.28485	-0.446719	-0.640685	0.236811	-0.46774	0.301952	0.393483
CHEMBL443659	COCC(CO[C@H]1O[C@@H]2O[C@@]3(C)CC[C@H]4[C@H](C)CC[C@@H]([C@H]1C)[C@@]24OO3)O[C@H]1O[C@@H]2O[C@@]3(C)CC[C@H]4[C@H](C)CC[C@@H]([C@H]1C)[C@@]24OO3	1	Fast growth	0.501217	HT-29	0.199611	MSS	0.55185	Training	0.919649	-0.50189	-0.645072	-0.171576	0.166769	1.23227	0.609857	-0.643847	-0.80203	-0.167547	1.29409	1.10441	1.53844	-0.765862	0.0477522	0.72298	-2.29558	1.93157	-1.3746	1.73736
CHEMBL2419950	COc1ccc(NC(=O)Nc2ccc(C(=O)N[C@@H]3c4cc5c(cc4[C@@H](c4cc(OC)c(OC)c(OC)c4)[C@H]4C(=O)OC[C@@H]43)OCO5)cc2)cc1	1	Slow growth	0.234664	COLO 205	0.131207	MSS	0.55185	Training	-0.0304554	-0.00351256	-0.173575	-0.175672	0.573383	-0.203249	0.24726	-0.170054	0.912089	-0.152466	0.738263	1.64616	0.548771	1.04909	0.688071	0.336091	-0.104212	0.0503372	-0.00359814	0.63189
CHEMBL5219053	CCN(CC)C(=O)C[C@@H]1NC(=O)c2cc(Oc3cc(C)cc(C)c3)c(NC(=O)c3cc(OC)c(OC)c(OC)c3)cc2NC1=O	1	Fast growth	0.501217	HCT 116	0.167478	MSI	0.44815	Training	0.011487	0.209259	-0.264989	-0.951635	0.560564	-0.203093	-0.16887	-0.0338479	0.41355	-0.106642	-0.190176	1.01866	0.301803	-0.631327	-0.3516	0.220392	-0.118214	-0.383511	0.356865	-0.263997
CHEMBL450309	COc1cc2c(cc1OCCCN1CCN(CCCOc3cc4c(cc3OC)C(=O)N3CC(F)C[C@H]3C=N4)CC1)N=C[C@@H]1CC(F)CN1C2=O	1	Fast growth	0.501217	HCT 116	0.167478	MSI	0.44815	Training	-0.129533	-0.509088	-0.357527	0.185365	0.16457	-0.203093	0.652418	-0.335763	0.499588	-0.106087	0.168527	1.50466	0.434464	0.646119	-0.161384	0.533273	-0.461722	-0.02355	-0.130571	0.603586
CHEMBL3752997	COc1cc(-c2n[nH]nc2-c2cc3ccccc3s2)cc(OC)c1OC	1	Fast growth	0.501217	HT-29	0.199611	MSS	0.55185	Test	-0.72854	0.445086	0.0374738	-0.598712	0.11809	-0.251722	-0.0949803	-0.36094	-0.0556768	-0.171384	-0.433737	-0.416707	-0.277953	1.00609	-0.401514	-1.60853	0.558833	-0.0013932	0.524329	0.258918
CHEMBL4798082	CC(C)[C@H]1NC(=O)C[C@H]2/C=C/CCSSC[C@@H](NC1=O)C(=O)N[C@H](C)C(=O)NCC(=O)O2	1	Intermediate growth	0.264119	KM12	0.146543	MSI	0.44815	Training	0.96858	1.54211	0.0715735	0.304311	1.0685	-0.191484	-1.51603	0.908013	0.0938062	-0.0832836	-1.09887	-0.0483832	-0.233306	-0.631327	-1.30271	0.246771	-0.201863	0.565608	0.437335	-0.97693
CHEMBL3763244	COc1ncc(-c2ccc3nccc(C#CCN4CCN(S(C)(=O)=O)CC4)c3c2)cc1NS(=O)(=O)c1ccc(F)cc1F	1	Fast growth	0.501217	HT-29	0.199611	MSS	0.55185	Training	0.328014	0.166964	-0.056007	0.245988	0.614063	0.767747	0.449551	0.388677	0.97897	-0.123656	0.897519	0.865313	0.501862	-0.765862	1.06173	-1.25779	0.323636	0.221012	-0.512896	-0.0539985
CHEMBL1651649	C[C@@H]1O[C@@H](O[C@H]2CC[C@@]3(C)[C@H](CC[C@@H]4[C@@H]3CC[C@]3(C)[C@@H](C5=CC(=O)OC5)CC[C@]43O)C2)CC[C@H]1O	1	Fast growth	0.501217	HCT 15	0.134129	MSI	0.44815	Training	1.02844	-0.382306	-0.582128	0.00853314	-0.00581011	0.643391	-0.254095	0.0818372	-0.850128	-0.128092	1.50027	0.229222	1.31446	0.700431	-0.153105	1.16854	-1.8132	2.01777	-1.32371	0.332013
CHEMBL2172557	COc1ccc(C2CC(c3ccc4ccccc4c3)=NN2C2=NC(=O)/C(=C3\C(=O)Nc4ccc(Br)cc43)S2)cc1	1	Slow growth	0.234664	COLO 205	0.131207	MSS	0.55185	Test	0.424235	-0.164635	0.399474	0.359087	0.149825	-0.203249	0.898238	-0.241666	2.0634	1.19875	0.410976	0.768991	0.345773	1.18329	0.810686	-0.499862	0.691026	0.351448	-0.646533	0.746844
CHEMBL5219951	CCN(CC)C(=O)C[C@H]1C(=O)Nc2cc(NC(=O)c3cc(OC)c(OC)c(OC)c3)c(Oc3cc(C)cc(C)c3)cc2C(=O)N1C	1	Fast growth	0.501217	HCT 116	0.167478	MSI	0.44815	Training	0.0382072	0.0474597	-0.256267	-1.11354	0.463308	-0.203093	-0.114602	-0.0404691	0.491374	-0.105107	-0.190176	1.08206	0.58799	-0.631327	-0.3516	0.207379	-0.101255	-0.352281	0.30411	-0.339138
CHEMBL185	O=c1[nH]cc(F)c(=O)[nH]1	1	Fast growth	0.501217	HCT 15	0.134129	MSI	0.44815	Training	0.311538	3.09216	-0.352259	-0.351256	-0.198892	-0.205522	-1.8768	-0.32535	-1.60932	-0.138189	-0.849416	-1.77603	-0.823749	-0.631327	-0.89919	-0.367966	-0.32217	-1.18988	0.418407	-2.75372
CHEMBL3297898	COc1ccc(N(C)c2nc(C)nc3oc(C)cc23)cc1	1	Intermediate growth	0.264119	KM12	0.146543	MSI	0.44815	Training	-0.629576	-0.224883	-0.148156	0.00392026	-0.400231	-0.191484	-0.192183	-0.627433	-0.783335	-0.13947	-0.54198	-0.811496	-0.478612	0.00740182	-0.446719	-0.810687	-0.172363	-0.472479	-0.151647	-0.363465
CHEMBL1818694	CC(C)[C@@H]1O[C@@H](O[C@H]2CC[C@@]3(C)[C@H](CC[C@@H]4[C@@H]3CC[C@]3(C)[C@@H](C5=CC(=O)OC5)CC[C@]43O)C2)CC[C@H]1O	1	Fast growth	0.501217	HCT 116	0.167478	MSI	0.44815	Test	0.994021	-0.450464	-0.586126	0.0208258	-0.0956633	0.745504	-0.00377206	0.0818945	-0.802305	-0.126241	1.50027	0.367775	1.45607	0.700431	-0.153105	1.18597	-1.82359	1.94631	-1.27969	0.259379
CHEMBL4777615	CC(C)C[C@H]1NC(=O)[C@H]2CSSCC/C=C/[C@H](CC(=O)N[C@H](C(C)C)C(=O)N2)OC(=O)CNC1=O	1	Fast growth	0.501217	HCT 116	0.167478	MSI	0.44815	Training	1.08759	1.79368	0.0228447	0.520013	1.10017	-0.203093	-1.12889	0.908074	0.154953	-0.0809805	-1.09887	0.165317	-0.278648	-0.631327	-1.30271	0.339295	-0.35862	0.551364	0.418408	-0.935556
CHEMBL5218613	CCN(CC)C(=O)C[C@H]1C(=O)Nc2cc(NC(=O)c3cc(OC)c(OC)c(OC)c3Cl)c(Oc3cc(C)c(F)c(C)c3)cc2C(=O)N1C	1	Fast growth	0.501217	HCT 116	0.167478	MSI	0.44815	Training	0.122745	-0.0255237	-0.164494	-1.46612	0.463308	-0.203093	0.184639	-0.0403611	0.809521	-0.0381624	-0.273326	1.20887	1.27243	-0.631327	-0.518048	0.255943	-0.0396897	-0.332862	0.204806	-0.437903
CHEMBL3752997	COc1cc(-c2n[nH]nc2-c2cc3ccccc3s2)cc(OC)c1OC	1	Intermediate growth	0.264119	KM12	0.146543	MSI	0.44815	Training	-0.506492	0.32509	0.0325993	-0.371835	0.0769967	-0.191484	-0.0977864	-0.345386	-0.040152	-0.125956	-0.426767	-0.334615	-0.211949	0.965484	-0.412102	-1.42984	0.469535	0.0143918	0.454721	0.265129
CHEMBL2172557	COc1ccc(C2CC(c3ccc4ccccc4c3)=NN2C2=NC(=O)/C(=C3\C(=O)Nc4ccc(Br)cc43)S2)cc1	1	Intermediate growth	0.264119	SW620	0.117575	MSS	0.55185	Test	0.469054	-0.162544	0.419181	0.406178	0.185484	-0.186737	0.898238	-0.241666	2.0634	1.19875	0.410976	0.768991	0.345773	1.18329	0.810686	-0.499862	0.691026	0.351448	-0.646533	0.746844
CHEMBL837	CCc1c2c(nc3ccc(O)cc13)-c1cc3c(c(=O)n1C2)COC(=O)[C@]3(O)CC	1	Fast growth	0.501217	HCT 116	0.167478	MSI	0.44815	Training	0.203262	0.25579	-0.19827	-0.82905	0.0861241	0.132606	-0.879328	0.231994	-0.273164	-0.12712	-0.100473	-0.183439	0.814666	-0.15228	-0.229076	0.33011	-0.349331	0.212675	-0.83754	1.06531
CHEMBL3105457	COc1ccc(-c2nn[nH]c2-c2cc(OC)c3c(c2)OCO3)cc1	1	Intermediate growth	0.264119	KM12	0.146543	MSI	0.44815	Training	-0.439026	0.103177	0.0140065	-0.135783	-0.119752	-0.191484	-0.330529	-0.507921	-0.26309	-0.136421	-0.426767	-0.491893	-0.376671	1.28485	-0.446719	-0.640685	0.236811	-0.46774	0.301952	0.393483
CHEMBL2172557	COc1ccc(C2CC(c3ccc4ccccc4c3)=NN2C2=NC(=O)/C(=C3\C(=O)Nc4ccc(Br)cc43)S2)cc1	1	Intermediate growth	0.264119	KM12	0.146543	MSI	0.44815	Training	0.469054	-0.162544	0.419181	0.406178	0.1925	-0.191484	0.797261	-0.237901	1.86948	1.10875	0.334453	0.733887	0.350127	1.12517	0.680282	-0.430753	0.588663	0.332358	-0.600411	0.704828
CHEMBL4875613	COc1ccc(N(C)c2nc(Cl)nc3cnn(C)c23)cc1	1	Slow growth	0.234664	HCC2998	0.103457	MSS	0.55185	Test	-0.565094	-0.129859	0.0775912	-0.182959	-0.351634	-0.194876	-1.2256	-0.669379	-0.426177	-0.120807	-0.561587	-0.939219	-0.445534	-0.0140807	-0.439928	-0.253746	0.710676	-0.520949	-0.0581409	-0.417776
CHEMBL2402314	O=C(CCCn1c2c(sc3ccccc32)c(=O)n2nnc(-c3ccccc3)c12)NCCc1c[nH]cn1	1	Intermediate growth	0.264119	SW620	0.117575	MSS	0.55185	Training	-0.413914	0.329433	0.0138795	0.710075	0.459429	-0.186737	-0.192945	-0.114251	0.652057	-0.169115	-0.069475	0.46316	0.133724	2.02105	0.409853	-1.10197	0.0804614	0.265995	-0.0769787	0.816992
CHEMBL67	COc1ccc(/C=C\c2cc(OC)c(OC)c(OC)c2)cc1O	1	Slow growth	0.234664	COLO 205	0.131207	MSS	0.55185	Training	-0.488857	-0.155866	-0.0606174	-1.26614	-0.354624	-0.203249	-0.289638	-0.374232	-0.615032	-0.174607	-0.490827	-0.734059	-0.690568	-0.765862	-0.625406	0.294486	0.579105	-0.691439	1.5917	-0.832534
CHEMBL4542789	C=CCn1c2c3cc(OC)c(O)cc3ccc2c2c(=O)oc3cc(O)c(OC)cc3c21	1	Fast growth	0.501217	HCT 116	0.167478	MSI	0.44815	Training	-0.672527	-0.00815048	-0.0778875	-0.390315	0.00214564	-0.203093	0.0203048	0.0839474	0.13457	-0.124342	-0.0583447	0.00972857	0.503875	-0.272045	-0.215404	-0.500899	0.278746	0.12123	-0.326421	1.50166
CHEMBL3740841	COc1cc(-c2n[nH]nc2-c2ccc3c(c2)OCCO3)cc(OC)c1OC	1	Fast growth	0.501217	HT-29	0.199611	MSS	0.55185	Test	-0.616372	0.150783	-0.150842	-0.629812	-4.5026e-05	-0.251722	-0.331198	-0.515201	-0.317758	-0.177719	-0.171196	-0.326643	-0.277953	0.297305	0.0462704	-0.586609	0.220771	-0.507172	0.629692	0.31896
CHEMBL444211	C[C@H]1[C@H](OCCO[C@H]2O[C@@H]3O[C@@]4(C)CC[C@H]5[C@H](C)CC[C@@H]([C@H]2C)[C@@]35OO4)O[C@@H]2O[C@@]3(C)CC[C@H]4[C@H](C)CC[C@@H]1[C@@]24OO3	1	Intermediate growth	0.264119	SW620	0.117575	MSS	0.55185	Training	0.732236	-0.395902	-0.467175	0.00109436	0.033818	0.952193	0.674743	-0.646488	-0.913867	-0.172704	1.29409	0.846489	1.53844	-0.765862	0.0477522	0.708529	-2.36696	2.0355	-1.60634	1.86564
CHEMBL196309	COc1ccc2c(c1)OC(N)=C(C#N)C2c1cc(OC)c(OC)c(OC)c1	1	Intermediate growth	0.264119	KM12	0.146543	MSI	0.44815	Training	0.0666827	0.299192	-0.15474	-1.30351	0.061058	-0.191484	-0.642	0.685072	-0.447129	-0.125325	-0.274543	-0.291149	-0.130628	-0.631327	-0.399858	0.252704	0.02399	-0.258171	0.921609	0.237039
CHEMBL2172557	COc1ccc(C2CC(c3ccc4ccccc4c3)=NN2C2=NC(=O)/C(=C3\C(=O)Nc4ccc(Br)cc43)S2)cc1	1	Slow growth	0.234664	HCC2998	0.103457	MSS	0.55185	Training	0.424235	-0.164635	0.399474	0.359087	0.105696	-0.194876	0.898238	-0.241666	2.0634	1.19875	0.410976	0.768991	0.345773	1.18329	0.810686	-0.499862	0.691026	0.351448	-0.646533	0.746844
CHEMBL4287532	C#C[C@@]1(O)[C@@H](CO)O[C@@H](n2cc(Br)c3c(N)ncnc32)[C@@H]1O	1	Fast growth	0.501217	HCT 116	0.167478	MSI	0.44815	Test	0.269762	1.73163	0.986693	-1.59103	0.362733	0.132606	-1.73769	1.01334	0.278464	1.09939	-0.8993	-0.753224	0.422957	0.23095	-0.874712	0.547531	0.0840283	-0.220278	-0.304807	-0.412657
CHEMBL4287532	C#C[C@@]1(O)[C@@H](CO)O[C@@H](n2cc(Br)c3c(N)ncnc32)[C@@H]1O	1	Fast growth	0.501217	HT-29	0.199611	MSS	0.55185	Training	0.269762	1.73163	0.986693	-1.59103	0.470199	0.114768	-1.91475	1.14682	0.297886	1.18836	-0.958099	-0.881231	0.426591	0.190992	-0.914864	0.585723	0.131042	-0.261802	-0.318506	-0.493209
CHEMBL4776416	C/C=C1\NC(=O)[C@H]2CSSCC/C=C/[C@H](CC(=O)N[C@H](C(C)C)C(=O)N2)OC(=O)CNC1=O	1	Fast growth	0.501217	HCT 116	0.167478	MSI	0.44815	Training	1.1312	2.00587	0.124403	0.00460641	1.10017	-0.203093	-1.33029	0.90803	0.238667	-0.0820365	-1.09887	0.0515044	-0.278648	-0.631327	-1.30271	0.19593	-0.031741	0.488716	0.693183	-0.940284
CHEMBL508289	C[C@H]1[C@@H](OCCO[C@H]2O[C@@H]3O[C@@]4(C)CC[C@H]5[C@H](C)CC[C@@H]([C@H]2C)[C@@]35OO4)O[C@@H]2O[C@@]3(C)CC[C@H]4[C@H](C)CC[C@@H]1[C@@]24OO3	1	Fast growth	0.501217	HCT 116	0.167478	MSI	0.44815	Training	0.977893	-0.548129	-0.651	-0.0849761	-0.0173276	1.15621	0.595856	-0.60271	-0.813517	-0.127146	1.13028	0.803725	1.42491	-0.631327	-0.00724241	0.658199	-2.16707	1.84995	-1.46535	1.71304
CHEMBL1818812	CC(C)C[C@@H]1O[C@@H](O[C@H]2CC[C@@]3(C)[C@H](CC[C@@H]4[C@@H]3CC[C@]3(C)[C@@H](C5=CC(=O)OC5)CC[C@]43O)C2)CC[C@H]1O	1	Fast growth	0.501217	HCT 116	0.167478	MSI	0.44815	Test	0.934622	-0.482165	-0.592306	0.187955	-0.0956633	0.745504	0.133046	0.0818979	-0.788981	-0.125789	1.50027	0.442923	1.26911	0.700431	-0.153105	1.19407	-1.83202	1.94323	-1.21669	0.276141
CHEMBL4777615	CC(C)C[C@H]1NC(=O)[C@H]2CSSCC/C=C/[C@H](CC(=O)N[C@H](C(C)C)C(=O)N2)OC(=O)CNC1=O	1	Slow growth	0.234664	HCC2998	0.103457	MSS	0.55185	Training	0.747366	1.21777	0.0250755	0.391218	0.841737	-0.194876	-1.23917	1.03	0.160827	-0.121475	-1.17955	0.138059	-0.351967	-0.765862	-1.38981	0.354647	-0.360157	0.594476	0.484033	-1.07346
CHEMBL509526	C=C1[C@@H](OCCCO[C@H]2O[C@@H]3O[C@@]4(C)CC[C@H]5[C@H](C)CC[C@@H](C2=C)[C@@]35OO4)O[C@@H]2O[C@@]3(C)CC[C@H]4[C@H](C)CC[C@@H]1[C@@]24OO3	1	Fast growth	0.501217	HCT 116	0.167478	MSI	0.44815	Training	0.980205	-0.573439	-0.577862	-0.0453043	-0.0173276	1.15621	0.308463	-0.6027	-0.561221	-0.126586	1.04626	0.884888	1.42491	-0.631327	-0.00724241	0.569266	-1.91436	1.5551	-1.36998	1.68236
CHEMBL505741	C[C@H]1[C@@H](OCC(O)CO[C@@H]2C[C@@H]3CC[C@@H](C)[C@@H]4CC[C@@]5(C)OO[C@@]34[C@H](O2)O5)O[C@@H]2O[C@@]3(C)CC[C@H]4[C@H](C)CC[C@@H]1[C@@]24OO3	1	Fast growth	0.501217	HCT 15	0.134129	MSI	0.44815	Training	0.922941	-0.301621	-0.649722	6.751e-06	0.264604	1.01094	0.225531	-0.314328	-0.78477	-0.12443	1.20075	0.872857	1.15319	-0.631327	0.0498288	0.656208	-2.14261	1.71349	-1.44493	1.60659
CHEMBL196309	COc1ccc2c(c1)OC(N)=C(C#N)C2c1cc(OC)c(OC)c(OC)c1	1	Fast growth	0.501217	HT-29	0.199611	MSS	0.55185	Test	0.0610471	0.40941	-0.220599	-1.88216	0.0994877	-0.251722	-0.698884	0.782542	-0.507293	-0.170683	-0.264816	-0.368475	-0.187712	-0.765862	-0.387927	0.258558	0.0644188	-0.303851	1.04243	0.227746
CHEMBL4785331	COc1ccc(CCN2CC=Cn3c2nc2ccccc2c3=O)cc1	1	Slow growth	0.234664	COLO 205	0.131207	MSS	0.55185	Training	-0.483367	-0.472969	-0.0763039	0.108198	-0.4505	-0.203249	-0.0835299	-0.528401	-0.400297	-0.184577	0.226222	-0.52195	-0.441537	-0.765862	0.627533	0.264014	0.347482	-0.273357	0.242578	0.524626
CHEMBL4866957	C[C@]12C[C@H](O)[C@H]3[C@@H](CCC4=C[C@@H](O[C@@H]5O[C@H](CO)[C@@H](O)[C@H](O)[C@H]5O)CC[C@@]43CO)[C@@]1(O)CC[C@@H]2c1ccc(=O)oc1	1	Intermediate growth	0.264119	KM12	0.146543	MSI	0.44815	Training	0.622758	0.702779	-0.374248	-0.613799	1.03725	0.653777	-2.00903	1.52379	-0.486525	-0.107229	1.15734	0.694362	1.81334	-0.202856	0.171973	0.460262	-1.48068	1.31514	-0.868069	0.359154
CHEMBL443598	C[C@H]1[C@@H](OCC(CO[C@H]2O[C@@H]3O[C@@]4(C)CC[C@H]5[C@H](C)CC[C@@H]([C@H]2C)[C@@]35OO4)OC(=O)CCC(=O)O)O[C@@H]2O[C@@]3(C)CC[C@H]4[C@H](C)CC[C@@H]1[C@@]24OO3	1	Intermediate growth	0.264119	SW620	0.117575	MSS	0.55185	Training	0.772986	-0.00367737	-0.450942	0.0527998	0.623425	0.952193	0.436404	0.00703345	-0.559817	-0.156495	1.29409	1.55791	1.53844	-0.765862	0.0477522	0.654041	-2.15734	1.62749	-1.31782	1.3177
CHEMBL3113118	COc1ccc(-c2c(-c3cc(OC)c4c(c3)OCO4)noc2N)cc1	1	Intermediate growth	0.264119	SW620	0.117575	MSS	0.55185	Test	-0.422822	0.235078	-0.122354	-0.221417	0.00294702	-0.186737	-0.0971008	0.242793	-0.492093	-0.180439	-0.433737	-0.527551	-0.332413	1.04909	-0.439928	-0.674742	0.176959	-0.524224	0.18027	0.272413
CHEMBL1651649	C[C@@H]1O[C@@H](O[C@H]2CC[C@@]3(C)[C@H](CC[C@@H]4[C@@H]3CC[C@]3(C)[C@@H](C5=CC(=O)OC5)CC[C@]43O)C2)CC[C@H]1O	1	Slow growth	0.234664	COLO 205	0.131207	MSS	0.55185	Training	0.706898	-0.271133	-0.388873	0.041241	-0.0797281	0.636368	-0.268433	0.113143	-0.954493	-0.173754	1.70466	0.208973	1.41587	0.711967	-0.114109	1.27485	-1.97428	2.22172	-1.44917	0.333138
CHEMBL3297898	COc1ccc(N(C)c2nc(C)nc3oc(C)cc23)cc1	1	Intermediate growth	0.264119	SW620	0.117575	MSS	0.55185	Training	-0.629576	-0.224883	-0.148156	0.00392026	-0.34544	-0.186737	-0.199731	-0.673922	-0.880374	-0.18638	-0.561587	-0.945894	-0.573863	-0.0570754	-0.439928	-0.921469	-0.153471	-0.541665	-0.148547	-0.438622
CHEMBL65	CC[C@@]1(O)C(=O)OCc2c1cc1n(c2=O)Cc2cc3ccccc3nc2-1	1	Fast growth	0.501217	HCT 116	0.167478	MSI	0.44815	Training	0.495623	0.00970073	-0.191277	-0.340275	-0.137708	0.132606	-0.907227	-0.056503	-0.405141	-0.133326	-0.0191202	-0.398108	0.608763	-0.15228	0.0440148	0.339788	-0.283815	0.0926451	-0.95237	1.03327
CHEMBL4787861	CCN(C(=O)c1cc(C(C)C)c(O)cc1O)c1ccc(Cn2c(=O)[nH]cc(F)c2=O)cc1	1	Fast growth	0.501217	HCT 116	0.167478	MSI	0.44815	Test	-0.104111	0.471162	-0.232705	-0.677151	0.240804	-0.203093	-0.166195	0.382193	-0.245894	-0.114858	-0.203643	-0.0375681	0.477857	-0.631327	-0.144076	0.143744	-0.0883483	-0.46162	-0.122897	-0.780955
CHEMBL5219379	COC(=O)C[C@@H]1NC(=O)c2cc(Oc3cc(C)cc(C)c3)c(NC(=O)c3cc(OC)c(OC)c(OC)c3)cc2NC1=O	1	Fast growth	0.501217	HCT 116	0.167478	MSI	0.44815	Training	0.0716869	0.433544	-0.234087	-0.637656	0.626839	-0.203093	-0.552953	-0.0313707	0.354227	-0.10828	-0.190176	0.780215	0.100057	-0.631327	-0.3516	0.189957	-0.0120839	-0.406104	0.195381	-0.144774
CHEMBL5219843	COc1cc(C(=O)Nc2cc3c(cc2Oc2cc(C)cc(C)c2)C(=O)N[C@@H](CC(=O)N(C)C)C(=O)N3)cc(OC)c1OC	1	Fast growth	0.501217	HCT 116	0.167478	MSI	0.44815	Training	0.0850811	0.29721	-0.226104	-0.447863	0.560564	-0.203093	-0.701618	-0.0338974	0.424064	-0.108703	-0.190176	0.818881	0.402676	-0.631327	-0.3516	0.174828	-0.0101311	-0.389161	-0.0248419	-0.20961
CHEMBL3793990	N#C/C(=C\c1cc2ccccc2s1)c1ccc2c(c1)OCO2	1	Fast growth	0.501217	HT-29	0.199611	MSS	0.55185	Training	-0.121103	0.0806449	0.0283941	0.466544	-0.20817	-0.251722	0.195097	0.0648346	-0.38337	-0.180781	-0.384288	-0.77244	-0.682668	1.00609	-0.270361	-0.886542	0.63059	-0.0578162	0.0749824	0.132995
CHEMBL65	CC[C@@]1(O)C(=O)OCc2c1cc1n(c2=O)Cc2cc3ccccc3nc2-1	1	Fast growth	0.501217	HT-29	0.199611	MSS	0.55185	Test	0.495623	0.00970073	-0.191277	-0.340275	-0.0761441	0.114768	-0.993203	-0.0403709	-0.460698	-0.179562	0.0186218	-0.487164	0.632777	-0.234272	0.104631	0.355194	-0.277147	0.0854432	-1.0371	1.11131
CHEMBL3741727	COc1ccc(-c2n[nH]nc2-c2cc(OC)cc(OC)c2)cc1	1	Intermediate growth	0.264119	KM12	0.146543	MSI	0.44815	Training	-0.513142	0.0365415	-0.0568884	-0.584523	-0.215281	-0.191484	-0.374861	-0.489473	-0.457269	-0.134688	-0.382206	-0.587949	-0.66198	0.326755	-0.3516	-0.711789	0.406231	-0.523223	0.887582	0.0149583
CHEMBL372210	COc1cccc(C2C(C#N)=C(N)Oc3cc(OC)ccc32)c1	1	Intermediate growth	0.264119	KM12	0.146543	MSI	0.44815	Training	0.143357	0.197283	-0.147513	-0.679289	-0.129999	-0.191484	-0.57703	0.680321	-0.646727	-0.133719	-0.178535	-0.605706	-0.415937	-0.631327	-0.114523	0.27473	0.0699905	-0.278957	0.66633	0.307675
CHEMBL3753885	COc1cc(OC)cc(-c2n[nH]nc2-c2c[nH]c3ccccc23)c1	1	Fast growth	0.501217	HT-29	0.199611	MSS	0.55185	Training	-0.779323	0.0729513	-0.10274	-0.101339	-0.143788	-0.251722	-0.323989	-0.50583	-0.428019	-0.184272	-0.384288	-0.591236	-0.50316	1.04909	-0.295963	-0.769281	0.34366	-0.467288	0.354803	0.482851
CHEMBL4287532	C#C[C@@]1(O)[C@@H](CO)O[C@@H](n2cc(Br)c3c(N)ncnc32)[C@@H]1O	1	Intermediate growth	0.264119	SW620	0.117575	MSS	0.55185	Test	0.218192	1.25901	0.721653	-1.09217	0.352261	0.0945365	-1.91475	1.14682	0.297886	1.18836	-0.958099	-0.881231	0.426591	0.190992	-0.914864	0.585723	0.131042	-0.261802	-0.318506	-0.493209
CHEMBL1818812	CC(C)C[C@@H]1O[C@@H](O[C@H]2CC[C@@]3(C)[C@H](CC[C@@H]4[C@@H]3CC[C@]3(C)[C@@H](C5=CC(=O)OC5)CC[C@]43O)C2)CC[C@H]1O	1	Fast growth	0.501217	HT-29	0.199611	MSS	0.55185	Training	0.934622	-0.482165	-0.592306	0.187955	-0.0302431	0.783883	0.16117	0.11321	-0.88664	-0.171199	1.70466	0.446113	1.36556	0.711967	-0.114109	1.30318	-1.99517	2.139	-1.33041	0.271138
CHEMBL4785331	COc1ccc(CCN2CC=Cn3c2nc2ccccc2c3=O)cc1	1	Fast growth	0.501217	HT-29	0.199611	MSS	0.55185	Training	-0.711091	-0.677283	-0.125318	0.106388	-0.487562	-0.251722	-0.0835299	-0.528401	-0.400297	-0.184577	0.226222	-0.52195	-0.441537	-0.765862	0.627533	0.264014	0.347482	-0.273357	0.242578	0.524626
CHEMBL4776416	C/C=C1\NC(=O)[C@H]2CSSCC/C=C/[C@H](CC(=O)N[C@H](C(C)C)C(=O)N2)OC(=O)CNC1=O	1	Slow growth	0.234664	HCC2998	0.103457	MSS	0.55185	Training	0.777205	1.36296	0.0945659	0.0385542	0.841737	-0.194876	-1.46267	1.02995	0.253724	-0.122647	-1.17955	0.0117625	-0.351967	-0.765862	-1.38981	0.195557	0.00257513	0.524956	0.788945	-1.07871
CHEMBL1835000	COc1ccc(C(=O)c2cc(OC)c(OC)c(OC)c2)c(OC)c1O	1	Fast growth	0.501217	HCT 116	0.167478	MSI	0.44815	Test	-0.177896	0.342665	-0.178073	-2.73317	-0.115247	-0.203093	-0.557157	-0.207522	-0.542506	-0.121339	-0.522776	-0.475063	-0.00993354	-0.631327	-0.714736	0.241291	0.2548	-0.567303	1.36057	-0.681672
CHEMBL1818812	CC(C)C[C@@H]1O[C@@H](O[C@H]2CC[C@@]3(C)[C@H](CC[C@@H]4[C@@H]3CC[C@]3(C)[C@@H](C5=CC(=O)OC5)CC[C@]43O)C2)CC[C@H]1O	1	Intermediate growth	0.264119	SW620	0.117575	MSS	0.55185	Training	0.700825	-0.348017	-0.424568	0.19922	-0.0318175	0.608068	0.16117	0.11321	-0.88664	-0.171199	1.70466	0.446113	1.36556	0.711967	-0.114109	1.30318	-1.99517	2.139	-1.33041	0.271138
CHEMBL4276891	C#C[C@@]1(O)[C@@H](CO)O[C@@H](n2cc(Cl)c3c(N)ncnc32)[C@@H]1O	1	Fast growth	0.501217	HT-29	0.199611	MSS	0.55185	Training	0.278304	1.73163	0.0377376	-1.59103	0.470199	0.114768	-1.98939	1.14682	-0.517442	-0.110237	-0.958099	-0.881231	0.426591	0.190992	-0.914864	0.520092	-0.151921	-0.393161	-0.318506	-0.493209
CHEMBL1835007	COc1ccc(C(=O)c2cc(OC)c(OC)c(OC)c2)c(OC)c1N	1	Fast growth	0.501217	HT-29	0.199611	MSS	0.55185	Training	-0.198004	0.492274	-0.127541	-2.73317	0.0183154	-0.251722	-0.779037	0.340782	-0.531569	-0.167791	-0.540276	-0.57256	-0.0537795	-0.765862	-0.737341	0.261039	0.4173	-0.634157	1.52954	-0.791731
CHEMBL3403513	Cc1nc(N(C)c2ccc3c(c2)CCO3)c2cc(C)oc2n1	1	Fast growth	0.501217	HT-29	0.199611	MSS	0.55185	Test	-0.78911	-0.432625	-0.238845	0.707654	-0.438883	-0.251722	-0.14884	-0.673672	-0.824024	-0.189244	-0.618692	-0.845977	-0.391074	1.00609	-0.625406	-0.721152	-0.332272	-0.366997	-0.841316	-0.0414217
CHEMBL1651649	C[C@@H]1O[C@@H](O[C@H]2CC[C@@]3(C)[C@H](CC[C@@H]4[C@@H]3CC[C@]3(C)[C@@H](C5=CC(=O)OC5)CC[C@]43O)C2)CC[C@H]1O	1	Intermediate growth	0.264119	KM12	0.146543	MSI	0.44815	Training	0.768933	-0.275528	-0.41718	0.0689742	-0.0500984	0.695847	-0.254095	0.0818372	-0.850128	-0.128092	1.50027	0.229222	1.31446	0.700431	-0.153105	1.16854	-1.8132	2.01777	-1.32371	0.332013
CHEMBL3297898	COc1ccc(N(C)c2nc(C)nc3oc(C)cc23)cc1	1	Fast growth	0.501217	HT-29	0.199611	MSS	0.55185	Training	-0.898097	-0.312539	-0.211529	-0.0810832	-0.438883	-0.251722	-0.199731	-0.673922	-0.880374	-0.18638	-0.561587	-0.945894	-0.573863	-0.0570754	-0.439928	-0.921469	-0.153471	-0.541665	-0.148547	-0.438622
CHEMBL3105456	COc1ccc(-c2nn[nH]c2-c2cc(OC)c(OC)c(OC)c2)cc1	1	Slow growth	0.234664	COLO 205	0.131207	MSS	0.55185	Training	-0.456609	0.0858317	0.0316276	-0.987141	-0.145637	-0.203249	-0.438493	-0.541799	-0.252799	-0.176294	-0.433737	-0.516624	-0.460742	0.297305	-0.439928	-0.73282	0.433533	-0.584949	1.21562	-0.101945
CHEMBL4469659	COc1cc2c(cc1O)oc(=O)c1c2c(C)c2c3cc(OC)c(O)cc3ccn21	1	Fast growth	0.501217	HCT 116	0.167478	MSI	0.44815	Test	-0.638275	0.0906855	-0.159403	-0.440129	-0.00360782	-0.203093	0.0145722	0.0838444	-0.161456	-0.126151	-0.088762	-0.171321	0.551968	-0.272045	-0.215404	-0.5678	0.0277751	0.0381011	-0.723153	1.16828
CHEMBL4540087	COc1cc2c(cc1O)oc(=O)c1c2cc2c3cc(OC)c(O)cc3ccn21	1	Fast growth	0.501217	HCT 116	0.167478	MSI	0.44815	Training	-0.674666	0.150195	-0.162961	-0.316309	-0.00360782	-0.203093	-0.0717987	0.0837904	-0.217264	-0.127552	-0.088762	-0.234727	0.353884	-0.15228	-0.215404	-0.611318	0.0485162	-0.0268315	-0.676123	1.27308
CHEMBL99988	COc1ccc(C(=O)c2cc(OC)c(OC)c(OC)c2)cc1N	1	Fast growth	0.501217	HT-29	0.199611	MSS	0.55185	Training	-0.226431	0.426061	-0.113087	-2.22494	-0.0931758	-0.251722	-0.74299	0.338138	-0.641407	-0.17257	-0.490827	-0.753763	-0.302807	-0.765862	-0.625406	0.26167	0.473293	-0.658771	1.33595	-0.859693
CHEMBL3753880	COc1cc(-c2n[nH]nc2-c2c[nH]c3ccccc23)cc(OC)c1OC	1	Fast growth	0.501217	HT-29	0.199611	MSS	0.55185	Training	-0.715268	0.156667	-0.116131	-0.716999	-0.0322965	-0.251722	-0.360036	-0.503187	-0.317717	-0.179493	-0.433737	-0.410032	-0.186557	1.04909	-0.401514	-0.698747	0.302399	-0.46871	0.596029	0.37075
CHEMBL4777615	CC(C)C[C@H]1NC(=O)[C@H]2CSSCC/C=C/[C@H](CC(=O)N[C@H](C(C)C)C(=O)N2)OC(=O)CNC1=O	1	Fast growth	0.501217	HT-29	0.199611	MSS	0.55185	Test	1.08759	1.79368	0.0228447	0.520013	1.27528	-0.251722	-1.23917	1.03	0.160827	-0.121475	-1.17955	0.138059	-0.351967	-0.765862	-1.38981	0.354647	-0.360157	0.594476	0.484033	-1.07346
CHEMBL4777615	CC(C)C[C@H]1NC(=O)[C@H]2CSSCC/C=C/[C@H](CC(=O)N[C@H](C(C)C)C(=O)N2)OC(=O)CNC1=O	1	Intermediate growth	0.264119	KM12	0.146543	MSI	0.44815	Training	0.811866	1.30406	0.0219799	0.440266	1.0685	-0.191484	-1.12889	0.908074	0.154953	-0.0809805	-1.09887	0.165317	-0.278648	-0.631327	-1.30271	0.339295	-0.35862	0.551364	0.418408	-0.935556
CHEMBL444211	C[C@H]1[C@H](OCCO[C@H]2O[C@@H]3O[C@@]4(C)CC[C@H]5[C@H](C)CC[C@@H]([C@H]2C)[C@@]35OO4)O[C@@H]2O[C@@]3(C)CC[C@H]4[C@H](C)CC[C@@H]1[C@@]24OO3	1	Intermediate growth	0.264119	KM12	0.146543	MSI	0.44815	Training	0.732236	-0.395902	-0.467175	0.00109436	0.0231779	1.08003	0.595856	-0.60271	-0.813517	-0.127146	1.13028	0.803725	1.42491	-0.631327	-0.00724241	0.658199	-2.16707	1.84995	-1.46535	1.71304
CHEMBL4785331	COc1ccc(CCN2CC=Cn3c2nc2ccccc2c3=O)cc1	1	Fast growth	0.501217	HCT 116	0.167478	MSI	0.44815	Training	-0.711091	-0.677283	-0.125318	0.106388	-0.51456	-0.203093	-0.0874678	-0.496295	-0.350709	-0.137845	0.16796	-0.429455	-0.359364	-0.631327	0.515232	0.257621	0.279075	-0.23069	0.200819	0.504574
CHEMBL2314124	C/C(=C\C=C\[C@@H]1[C@H]2[C@H](C)[C@@H](O)[C@H](C)C[C@@H]2C=C[C@@H]1C)C(=O)NCc1cccnc1	1	Fast growth	0.501217	HT-29	0.199611	MSS	0.55185	Test	0.0156639	-0.465211	-0.29615	-0.0502052	-0.308065	-0.251722	-0.59159	-0.205291	-0.575654	-0.177818	0.465826	-0.292239	0.0813439	-0.765862	0.133379	0.813975	-0.465094	0.411965	0.168937	-0.78539
CHEMBL4560360	C#CCn1c2c3cc(OC)c(O)cc3ccc2c2c(=O)oc3cc(O)c(OC)cc3c21	1	Fast growth	0.501217	HCT 116	0.167478	MSI	0.44815	Training	-0.645056	-0.00815048	-0.0536087	-0.390315	0.00214564	-0.203093	-0.112309	0.0839474	0.176754	-0.124342	-0.0583447	0.00972857	0.503875	-0.272045	-0.215404	-0.556663	0.303564	0.0807238	-0.326421	1.50166
CHEMBL1090207	Cc1c2c(nn1C(=O)c1nn(-c3ccc(Cl)cc3)cc1O)-c1ccccc1CC2	1	Fast growth	0.501217	HCT 116	0.167478	MSI	0.44815	Training	-0.386913	-0.328693	-0.0599804	0.350883	-0.231534	-0.203093	-0.286579	-0.192093	-0.00440708	-0.0758427	0.101319	-0.167243	0.263578	0.486437	0.175876	-0.360797	-0.00174999	-0.126731	-0.684653	0.350822
CHEMBL3105457	COc1ccc(-c2nn[nH]c2-c2cc(OC)c3c(c2)OCO3)cc1	1	Fast growth	0.501217	HT-29	0.199611	MSS	0.55185	Training	-0.635601	0.139387	0.0118609	-0.273534	-0.111536	-0.251722	-0.353251	-0.541302	-0.303068	-0.182997	-0.433737	-0.591236	-0.460742	1.36048	-0.439928	-0.73282	0.300582	-0.536407	0.354803	0.401349
CHEMBL3113118	COc1ccc(-c2c(-c3cc(OC)c4c(c3)OCO4)noc2N)cc1	1	Slow growth	0.234664	COLO 205	0.131207	MSS	0.55185	Test	-0.41644	0.21016	-0.110972	-0.23248	-0.0430034	-0.203249	-0.0971008	0.242793	-0.492093	-0.180439	-0.433737	-0.527551	-0.332413	1.04909	-0.439928	-0.674742	0.176959	-0.524224	0.18027	0.272413
CHEMBL4295176	C#C[C@@]1(O)[C@@H](CO)O[C@@H](n2cc(I)c3c(N)ncnc32)[C@@H]1O	1	Fast growth	0.501217	HCT 116	0.167478	MSI	0.44815	Training	0.252141	1.73163	5.61656	-1.59103	0.362733	0.132606	-1.6345	1.01334	2.67869	7.15468	-0.8993	-0.753224	0.422957	0.23095	-0.874712	0.625157	0.441959	-0.137395	-0.304807	-0.412657
CHEMBL3113118	COc1ccc(-c2c(-c3cc(OC)c4c(c3)OCO4)noc2N)cc1	1	Fast growth	0.501217	HT-29	0.199611	MSS	0.55185	Training	-0.613279	0.321089	-0.175985	-0.391501	0.015054	-0.251722	-0.0971008	0.242793	-0.492093	-0.180439	-0.433737	-0.527551	-0.332413	1.04909	-0.439928	-0.674742	0.176959	-0.524224	0.18027	0.272413
CHEMBL3742024	COc1cc(-c2n[nH]nc2-c2ccc3ccccc3n2)cc(OC)c1OC	1	Intermediate growth	0.264119	KM12	0.146543	MSI	0.44815	Training	-0.527459	0.0209031	-0.0214772	-0.394411	-0.0818721	-0.191484	-0.42569	-0.481352	-0.0784981	-0.132893	-0.169133	-0.253452	-0.211949	0.326755	-0.00857776	-0.579898	0.405332	-0.455893	0.54967	0.319237
CHEMBL2314124	C/C(=C\C=C\[C@@H]1[C@H]2[C@H](C)[C@@H](O)[C@H](C)C[C@@H]2C=C[C@@H]1C)C(=O)NCc1cccnc1	1	Intermediate growth	0.264119	KM12	0.146543	MSI	0.44815	Test	0.0337383	-0.33571	-0.209584	0.0263351	-0.288143	-0.191484	-0.54531	-0.205122	-0.508734	-0.131754	0.383882	-0.222449	0.111834	-0.631327	0.0699208	0.753223	-0.453185	0.386893	0.134457	-0.675958
CHEMBL3409056	COc1cc(/C(C#N)=C/c2nc3ccccc3s2)cc(OC)c1OC	1	Slow growth	0.234664	COLO 205	0.131207	MSS	0.55185	Training	-0.101687	0.326231	0.0885101	-0.813282	-0.00735602	-0.203249	-0.541547	0.0764868	-0.0783518	-0.169144	-0.433737	-0.523299	-0.548858	-0.0570754	-0.401514	-0.820328	0.888988	-0.214226	1.13861	-0.253995
CHEMBL4172358	COc1ccc(-c2nocc2-c2cc(OC)c(OC)c(OC)c2)cc1	1	Fast growth	0.501217	HT-29	0.199611	MSS	0.55185	Training	-0.671985	-0.247283	-0.181229	-1.49442	-0.299247	-0.251722	-0.144599	-0.628211	-0.553118	-0.176089	-0.433737	-0.516624	-0.460742	0.297305	-0.439928	-0.710943	0.259007	-0.567862	1.21562	-0.101945
CHEMBL3315167	COc1cccc(C2C(C#N)=C(N)Oc3cc4c(cc32)OCO4)c1	1	Intermediate growth	0.264119	KM12	0.146543	MSI	0.44815	Training	0.15735	0.252012	-0.166329	-0.0985352	-0.0344702	-0.191484	-0.532698	0.683144	-0.592229	-0.135562	-0.223082	-0.515665	-0.251215	0.326755	-0.232713	0.272759	-0.0745232	-0.230779	0.0276889	0.614787
CHEMBL3315167	COc1cccc(C2C(C#N)=C(N)Oc3cc4c(cc32)OCO4)c1	1	Intermediate growth	0.264119	SW620	0.117575	MSS	0.55185	Test	0.15735	0.252012	-0.166329	-0.0985352	-0.017819	-0.186737	-0.577595	0.780403	-0.668307	-0.182043	-0.207711	-0.617615	-0.321526	0.297305	-0.202448	0.280813	-0.0448995	-0.273455	0.0504583	0.646928
CHEMBL4476118	COc1cc2c(cc1O)oc(=O)c1c2c(Cl)c2c3cc(OC)c(O)cc3ccn21	1	Fast growth	0.501217	HCT 116	0.167478	MSI	0.44815	Training	-0.589526	0.0906855	-0.0184045	-0.440129	-0.00360782	-0.203093	0.165912	0.0838444	0.0678239	-0.0673812	-0.088762	-0.171321	0.551968	-0.272045	-0.215404	-0.495215	0.189552	0.0705702	-0.723153	1.16828
CHEMBL372210	COc1cccc(C2C(C#N)=C(N)Oc3cc(OC)ccc32)c1	1	Fast growth	0.501217	HT-29	0.199611	MSS	0.55185	Training	0.166671	0.269023	-0.210644	-1.02225	-0.123495	-0.251722	-0.626789	0.77727	-0.728783	-0.179999	-0.158278	-0.717532	-0.504314	-0.765862	-0.0712953	0.283	0.115465	-0.326918	0.759147	0.306131
CHEMBL4777687	COc1ccc(CCN2CCCn3c2nc2ccccc2c3=O)cc1	1	Fast growth	0.501217	HT-29	0.199611	MSS	0.55185	Training	-0.711504	-0.677283	-0.197686	0.106388	-0.487562	-0.251722	0.0602366	-0.528401	-0.546647	-0.184577	0.407033	-0.52195	-0.441537	-0.765862	0.627533	0.341365	0.0877685	-0.108646	0.242578	0.524626
CHEMBL3409056	COc1cc(/C(C#N)=C/c2nc3ccccc3s2)cc(OC)c1OC	1	Fast growth	0.501217	HT-29	0.199611	MSS	0.55185	Test	-0.153278	0.490724	0.115552	-1.24033	0.0590224	-0.251722	-0.541547	0.0764868	-0.0783518	-0.169144	-0.433737	-0.523299	-0.548858	-0.0570754	-0.401514	-0.820328	0.888988	-0.214226	1.13861	-0.253995
CHEMBL590574	COc1ccc(/C=C/C(=O)c2cc(OC)c(OC)c(OC)c2)cc1B(O)O	1	Intermediate growth	0.264119	SW620	0.117575	MSS	0.55185	Training	-0.248193	0.330525	-0.113628	-1.21365	0.0537496	-0.186737	-0.694643	0.112563	-0.477383	-0.16594	-0.490827	-0.426559	-0.294812	-0.765862	-0.625406	-1.20916	0.200906	-0.689013	1.30382	-0.877734
CHEMBL578229	COc1cc(C)cc(-c2c(-c3ccnc(-c4ccc(N(C)C)cc4)c3)cnn2CC#N)c1	1	Fast growth	0.501217	HT-29	0.199611	MSS	0.55185	Training	-0.313375	-0.528139	-0.0817985	0.0964936	-0.250689	-0.251722	-0.114064	-0.074752	0.161361	-0.177395	-0.0541632	0.036793	-0.222851	-0.0140807	0.298876	-0.0854702	0.426296	-0.347563	0.29288	0.165805
CHEMBL3409061	COc1cc(OC)cc(/C(C#N)=C/c2c[nH]c3ccccc23)c1	1	Fast growth	0.501217	HT-29	0.199611	MSS	0.55185	Training	-0.162102	-0.253921	-0.111854	-0.80325	-0.358556	-0.251722	-0.155201	-0.077917	-0.570414	-0.182312	-0.384288	-0.697828	-0.731647	-0.0140807	-0.295963	0.196368	0.476714	-0.546638	1.00467	-0.0364902
CHEMBL3597732	CCc1cc(/C=C/c2nc3ccccc3s2)cc(CC)c1CC	1	Fast growth	0.501217	HT-29	0.199611	MSS	0.55185	Test	-0.840239	-0.70834	0.0970911	-0.80325	-0.562816	-0.251722	0.328261	-0.535238	-0.31683	-0.17901	-0.433737	-0.697828	-0.731647	-0.0570754	-0.401514	-0.563638	0.643662	0.0421596	1.00467	-0.332139
CHEMBL3409059	COc1cc(/C(C#N)=C/c2c[nH]c3ccccc23)cc(OC)c1OC	1	Fast growth	0.501217	HT-29	0.199611	MSS	0.55185	Training	-0.139022	-0.139792	-0.125561	-1.41252	-0.247065	-0.251722	-0.191249	-0.0752731	-0.460113	-0.177532	-0.433737	-0.516624	-0.415044	-0.0140807	-0.401514	0.200597	0.422541	-0.537345	1.21562	-0.110926
CHEMBL3409062	COc1ccc2[nH]cc(/C=C(\C#N)c3cc(OC)c(OC)c(OC)c3)c2c1	1	Fast growth	0.501217	HT-29	0.199611	MSS	0.55185	Training	-0.148608	-0.0414039	-0.135474	-1.81165	-0.135574	-0.251722	-0.227296	-0.0726442	-0.348924	-0.172997	-0.490827	-0.34877	-0.415044	-0.0140807	-0.625406	0.204243	0.37584	-0.48501	1.25408	0.0274391
CHEMBL444211	C[C@H]1[C@H](OCCO[C@H]2O[C@@H]3O[C@@]4(C)CC[C@H]5[C@H](C)CC[C@@H]([C@H]2C)[C@@]35OO4)O[C@@H]2O[C@@]3(C)CC[C@H]4[C@H](C)CC[C@@H]1[C@@]24OO3	1	Fast growth	0.501217	HT-29	0.199611	MSS	0.55185	Training	0.977893	-0.548129	-0.651	-0.0849761	0.0552778	1.23227	0.674743	-0.646488	-0.913867	-0.172704	1.29409	0.846489	1.53844	-0.765862	0.0477522	0.708529	-2.36696	2.0355	-1.60634	1.86564
CHEMBL3409056	COc1cc(/C(C#N)=C/c2nc3ccccc3s2)cc(OC)c1OC	1	Intermediate growth	0.264119	SW620	0.117575	MSS	0.55185	Test	-0.0888991	0.358219	0.0892779	-0.837593	0.0366918	-0.186737	-0.541547	0.0764868	-0.0783518	-0.169144	-0.433737	-0.523299	-0.548858	-0.0570754	-0.401514	-0.820328	0.888988	-0.214226	1.13861	-0.253995
CHEMBL372210	COc1cccc(C2C(C#N)=C(N)Oc3cc(OC)ccc32)c1	1	Intermediate growth	0.264119	SW620	0.117575	MSS	0.55185	Training	0.143357	0.197283	-0.147513	-0.679289	-0.103386	-0.186737	-0.626789	0.77727	-0.728783	-0.179999	-0.158278	-0.717532	-0.504314	-0.765862	-0.0712953	0.283	0.115465	-0.326918	0.759147	0.306131
CHEMBL196309	COc1ccc2c(c1)OC(N)=C(C#N)C2c1cc(OC)c(OC)c(OC)c1	1	Intermediate growth	0.264119	SW620	0.117575	MSS	0.55185	Training	0.0666827	0.299192	-0.15474	-1.30351	0.0677482	-0.186737	-0.698884	0.782542	-0.507293	-0.170683	-0.264816	-0.368475	-0.187712	-0.765862	-0.387927	0.258558	0.0644188	-0.303851	1.04243	0.227746
CHEMBL1171057	COc1cc(-c2nc3ccccc3s2)ccc1OCCCCCOc1cc2c(cc1OC)C(=O)N1CCC[C@H]1C=N2	1	Fast growth	0.501217	HCT 116	0.167478	MSI	0.44815	Training	-0.493108	-0.196577	-0.153422	0.226608	0.186478	-0.203093	0.76019	-0.338126	0.572142	-0.118297	-0.094168	0.85973	0.175985	0.965484	-0.00857776	-0.124105	0.0129192	0.0559159	0.251785	0.677101
CHEMBL4172358	COc1ccc(-c2nocc2-c2cc(OC)c(OC)c(OC)c2)cc1	1	Fast growth	0.501217	HCT 116	0.167478	MSI	0.44815	Test	-0.671985	-0.247283	-0.181229	-1.49442	-0.342067	-0.203093	-0.142501	-0.58624	-0.488425	-0.130196	-0.426767	-0.424656	-0.376671	0.326755	-0.446719	-0.62097	0.199345	-0.496087	1.07769	-0.0600655
CHEMBL4876715	CCO[C@@H]1C=C2CC[C@@H]3[C@H]([C@@H](O)C[C@]4(C)[C@@H](c5ccc(=O)oc5)CC[C@]34O)[C@@]2(C)CC1	1	Fast growth	0.501217	HCT 116	0.167478	MSI	0.44815	Training	0.922627	-0.27995	-0.51034	-0.153876	-0.154526	0.745504	-0.3676	0.0845846	-0.828909	-0.12902	0.795248	-0.0685036	1.14995	-0.202856	-0.0420234	0.317821	-1.49032	1.82169	-1.0227	0.407276
CHEMBL578229	COc1cc(C)cc(-c2c(-c3ccnc(-c4ccc(N(C)C)cc4)c3)cnn2CC#N)c1	1	Intermediate growth	0.264119	SW620	0.117575	MSS	0.55185	Training	-0.205116	-0.381391	-0.0539824	0.132826	-0.201005	-0.186737	-0.114064	-0.074752	0.161361	-0.177395	-0.0541632	0.036793	-0.222851	-0.0140807	0.298876	-0.0854702	0.426296	-0.347563	0.29288	0.165805
CHEMBL4552837	COc1cc2c(ccc3c4c(=O)oc5cc(O)c(OC)cc5c4n(C)c23)cc1O	1	Slow growth	0.234664	HCC2998	0.103457	MSS	0.55185	Training	-0.439638	0.0597517	-0.0677452	-0.265753	-0.0212673	-0.194876	-0.00761779	0.115434	-0.0800557	-0.171362	-0.024905	-0.235503	0.569753	-0.367173	-0.183241	-0.631059	0.256471	0.0352077	-0.782738	1.26113
CHEMBL1958464	COc1cc([C@@H]2c3cc4c(cc3[C@@H](NS(=O)(=O)c3cccc5cccnc35)[C@H]3COC(=O)[C@H]23)OCO4)cc(OC)c1OC	1	Slow growth	0.234664	COLO 205	0.131207	MSS	0.55185	Test	0.195022	0.061864	-0.127615	-0.0313908	0.455668	0.180349	-0.123818	0.0287965	0.684179	-0.148003	0.585099	1.02476	0.99265	1.04909	0.568169	-0.344243	-0.0870218	0.818009	-0.473038	0.95209
CHEMBL505741	C[C@H]1[C@@H](OCC(O)CO[C@@H]2C[C@@H]3CC[C@@H](C)[C@@H]4CC[C@@]5(C)OO[C@@]34[C@H](O2)O5)O[C@@H]2O[C@@]3(C)CC[C@H]4[C@H](C)CC[C@@H]1[C@@]24OO3	1	Slow growth	0.234664	COLO 205	0.131207	MSS	0.55185	Training	0.634708	-0.215925	-0.435123	0.0354069	0.187725	0.999895	0.2638	-0.326474	-0.881966	-0.169691	1.37229	0.923204	1.23692	-0.765862	0.111083	0.706319	-2.33982	1.88407	-1.58368	1.74752
CHEMBL1958467	COC(=O)c1sccc1S(=O)(=O)N[C@@H]1c2cc3c(cc2[C@@H](c2cc(OC)c(OC)c(OC)c2)[C@H]2C(=O)OC[C@@H]21)OCO3	1	Slow growth	0.234664	COLO 205	0.131207	MSS	0.55185	Training	0.484946	0.525071	-0.143666	-0.384203	0.863557	0.180349	-0.375728	0.345082	0.493872	-0.130912	-0.114106	0.898462	1.02823	2.11225	-0.578444	-0.93522	-0.19939	0.998802	-0.293189	0.566505
CHEMBL1958466	COc1cc([C@@H]2c3cc4c(cc3[C@@H](NS(=O)(=O)c3ccc(Br)s3)[C@H]3COC(=O)[C@H]23)OCO4)cc(OC)c1OC	1	Slow growth	0.234664	COLO 205	0.131207	MSS	0.55185	Training	0.330585	0.371364	0.18302	-0.161631	0.605995	0.180349	0.0275817	0.180177	1.18355	1.22325	-0.114106	0.627193	0.771572	2.05145	-0.578444	-0.907753	0.0529707	1.32619	-0.572052	0.590001
CHEMBL450309	COc1cc2c(cc1OCCCN1CCN(CCCOc3cc4c(cc3OC)C(=O)N3CC(F)C[C@H]3C=N4)CC1)N=C[C@@H]1CC(F)CN1C2=O	1	Slow growth	0.234664	COLO 205	0.131207	MSS	0.55185	Test	-0.0854402	-0.357883	-0.235191	0.162237	0.150609	-0.203249	0.737508	-0.35026	0.543263	-0.149336	0.226851	1.62431	0.439361	0.651698	-0.123296	0.569901	-0.474567	-0.0434965	-0.12516	0.634498
CHEMBL4783186	C#CCN(C(=O)c1cc(C(C)C)c(O)cc1O)c1ccc(Cn2c(=O)[nH]cc(F)c2=O)cc1	1	Fast growth	0.501217	HCT 116	0.167478	MSI	0.44815	Training	-0.109085	0.405882	-0.139242	-0.382329	0.240804	-0.203093	-0.330147	0.382203	4.5993e-05	-0.114298	-0.203643	0.0435944	0.477857	-0.631327	-0.144076	0.0567429	0.106344	-0.488044	-0.0250087	-0.707396
CHEMBL3105440	COc1ccc(-c2cnnn2-c2cc(OC)c3c(c2)OCO3)cc1	1	Fast growth	0.501217	HT-29	0.199611	MSS	0.55185	Training	-0.717612	-0.130834	-0.00363951	-0.273534	-0.242717	-0.251722	-0.729419	-0.624094	-0.330988	-0.183199	-0.433737	-0.591236	-0.460742	1.36048	-0.439928	-0.754697	0.262857	-0.565388	0.354803	0.401349
CHEMBL3235025	COc1cc(/C=N/NC(=S)NC(C)(C)[C@H]2CC=C(C)CC2)ccc1O	1	Fast growth	0.501217	HT-29	0.199611	MSS	0.55185	Training	0.0371315	0.71785	1.38368	-0.243879	0.123767	0.221417	0.0678702	1.68151	0.663071	-0.134763	0.0936007	-0.672571	-0.560498	-0.765862	-0.308775	-0.371289	0.134871	-0.267668	0.331296	-1.41692
CHEMBL3359969	CCOC(=O)c1cc(C(=O)c2cc(OC)c(OC)c(OC)c2)n2c(C)cccc12	1	Fast growth	0.501217	HT-29	0.199611	MSS	0.55185	Test	0.00175238	-0.178062	-0.295138	-1.2993	-0.148015	-0.251722	0.301968	-0.365634	-0.561358	-0.168134	-0.529797	-0.228828	0.183673	-0.234272	-0.598243	0.239176	-0.232996	-0.396833	0.806129	-0.107128
CHEMBL3409061	COc1cc(OC)cc(/C(C#N)=C/c2c[nH]c3ccccc23)c1	1	Intermediate growth	0.264119	KM12	0.146543	MSI	0.44815	Training	-0.0953047	-0.182332	-0.0758	-0.520313	-0.331405	-0.191484	-0.152055	-0.0903379	-0.504012	-0.135804	-0.382206	-0.587949	-0.620799	0.0461468	-0.316984	0.19666	0.395533	-0.47696	0.887582	-0.00108036
CHEMBL3403513	Cc1nc(N(C)c2ccc3c(c2)CCO3)c2cc(C)oc2n1	1	Intermediate growth	0.264119	KM12	0.146543	MSI	0.44815	Training	-0.550461	-0.312056	-0.167985	0.576478	-0.400231	-0.191484	-0.146322	-0.627208	-0.732554	-0.142051	-0.59344	-0.721455	-0.31389	0.965484	-0.613865	-0.63017	-0.333491	-0.315075	-0.775941	-0.0055244
CHEMBL1818812	CC(C)C[C@@H]1O[C@@H](O[C@H]2CC[C@@]3(C)[C@H](CC[C@@H]4[C@@H]3CC[C@]3(C)[C@@H](C5=CC(=O)OC5)CC[C@]43O)C2)CC[C@H]1O	1	Fast growth	0.501217	HCT 15	0.134129	MSI	0.44815	Training	0.934622	-0.482165	-0.592306	0.187955	-0.00581011	0.643391	0.133046	0.0818979	-0.788981	-0.125789	1.50027	0.442923	1.26911	0.700431	-0.153105	1.19407	-1.83202	1.94323	-1.21669	0.276141
CHEMBL1987575	O=C1NC2C(CC(O)C(O)C2O)c2cc3c(c(O)c21)OCO3	1	Fast growth	0.501217	HCT 116	0.167478	MSI	0.44815	Test	0.314556	1.639	-0.359397	-0.0665948	0.382981	-0.203093	-2.01247	0.658212	-0.924191	-0.128854	0.0657856	-0.750953	0.410154	0.326755	-0.660715	0.572815	-0.719711	0.233851	-1.14349	0.474982
CHEMBL2314124	C/C(=C\C=C\[C@@H]1[C@H]2[C@H](C)[C@@H](O)[C@H](C)C[C@@H]2C=C[C@@H]1C)C(=O)NCc1cccnc1	1	Fast growth	0.501217	HCT 116	0.167478	MSI	0.44815	Training	0.0156639	-0.465211	-0.29615	-0.0502052	-0.350143	-0.203093	-0.54531	-0.205122	-0.508734	-0.131754	0.383882	-0.222449	0.111834	-0.631327	0.0699208	0.753223	-0.453185	0.386893	0.134457	-0.675958
CHEMBL1171057	COc1cc(-c2nc3ccccc3s2)ccc1OCCCCCOc1cc2c(cc1OC)C(=O)N1CCC[C@H]1C=N2	1	Fast growth	0.501217	HT-29	0.199611	MSS	0.55185	Training	-0.493108	-0.196577	-0.153422	0.226608	0.277777	-0.251722	0.857101	-0.352883	0.623775	-0.162885	-0.0646575	0.908637	0.152531	1.00609	0.0462704	-0.15958	0.0521337	0.0446854	0.299134	0.716076
CHEMBL3403513	Cc1nc(N(C)c2ccc3c(c2)CCO3)c2cc(C)oc2n1	1	Intermediate growth	0.264119	SW620	0.117575	MSS	0.55185	Training	-0.550461	-0.312056	-0.167985	0.576478	-0.34544	-0.186737	-0.14884	-0.673672	-0.824024	-0.189244	-0.618692	-0.845977	-0.391074	1.00609	-0.625406	-0.721152	-0.332272	-0.366997	-0.841316	-0.0414217
CHEMBL1818694	CC(C)[C@@H]1O[C@@H](O[C@H]2CC[C@@]3(C)[C@H](CC[C@@H]4[C@@H]3CC[C@]3(C)[C@@H](C5=CC(=O)OC5)CC[C@]43O)C2)CC[C@H]1O	1	Fast growth	0.501217	HT-29	0.199611	MSS	0.55185	Test	0.994021	-0.450464	-0.586126	0.0208258	-0.0302431	0.783883	0.0093458	0.113206	-0.901425	-0.1717	1.70466	0.362723	1.57302	0.711967	-0.114109	1.29418	-1.98581	2.14242	-1.40032	0.252537
CHEMBL9011	COc1ccc(C(=O)c2cc(OC)c(OC)c(OC)c2)c(N)c1	1	Fast growth	0.501217	HT-29	0.199611	MSS	0.55185	Training	-0.225528	0.426061	-0.112834	-2.17415	-0.0931758	-0.251722	-0.74299	0.338138	-0.641871	-0.172569	-0.490827	-0.753763	-0.358778	-0.765862	-0.625406	0.26167	0.473293	-0.669742	1.33595	-0.892656
CHEMBL4776416	C/C=C1\NC(=O)[C@H]2CSSCC/C=C/[C@H](CC(=O)N[C@H](C(C)C)C(=O)N2)OC(=O)CNC1=O	1	Fast growth	0.501217	HT-29	0.199611	MSS	0.55185	Training	1.1312	2.00587	0.124403	0.00460641	1.27528	-0.251722	-1.46267	1.02995	0.253724	-0.122647	-1.17955	0.0117625	-0.351967	-0.765862	-1.38981	0.195557	0.00257513	0.524956	0.788945	-1.07871
CHEMBL3409051	COc1ccc(/C(C#N)=C/c2cc3ccccc3[nH]2)cc1OC	1	Intermediate growth	0.264119	SW620	0.117575	MSS	0.55185	Training	-0.0940678	-0.182332	-0.105587	-0.555707	-0.283791	-0.186737	-0.117457	-0.0773319	-0.630065	-0.182398	-0.384288	-0.697828	-0.682668	-0.0570754	-0.270361	0.196368	0.369282	-0.58503	1.00467	-0.268896
CHEMBL1818694	CC(C)[C@@H]1O[C@@H](O[C@H]2CC[C@@]3(C)[C@H](CC[C@@H]4[C@@H]3CC[C@]3(C)[C@@H](C5=CC(=O)OC5)CC[C@]43O)C2)CC[C@H]1O	1	Intermediate growth	0.264119	SW620	0.117575	MSS	0.55185	Test	0.743944	-0.325005	-0.420082	0.0778976	-0.0318175	0.608068	0.0093458	0.113206	-0.901425	-0.1717	1.70466	0.362723	1.57302	0.711967	-0.114109	1.29418	-1.98581	2.14242	-1.40032	0.252537
CHEMBL4866957	C[C@]12C[C@H](O)[C@H]3[C@@H](CCC4=C[C@@H](O[C@@H]5O[C@H](CO)[C@@H](O)[C@H](O)[C@H]5O)CC[C@@]43CO)[C@@]1(O)CC[C@@H]2c1ccc(=O)oc1	1	Slow growth	0.234664	COLO 205	0.131207	MSS	0.55185	Training	0.569115	0.651011	-0.348405	-0.602336	0.94915	0.59656	-2.21585	1.71325	-0.551009	-0.150603	1.32412	0.72513	1.96947	-0.290395	0.246624	0.488881	-1.60529	1.44203	-0.943549	0.363255
CHEMBL3792513	COc1ccc(-c2nnc3n(C)c(=O)c4ccccc4n23)cc1N	1	Fast growth	0.501217	HT-29	0.199611	MSS	0.55185	Training	-0.61453	0.362083	0.0911239	-0.322635	-0.00342721	-0.251722	-0.645025	0.395836	-0.17255	-0.181558	-0.192507	-0.651423	0.185852	-0.0140807	-0.0922574	-0.437481	0.409186	-0.366742	-0.339596	0.603933
CHEMBL509526	C=C1[C@@H](OCCCO[C@H]2O[C@@H]3O[C@@]4(C)CC[C@H]5[C@H](C)CC[C@@H](C2=C)[C@@]35OO4)O[C@@H]2O[C@@]3(C)CC[C@H]4[C@H](C)CC[C@@H]1[C@@]24OO3	1	Fast growth	0.501217	HT-29	0.199611	MSS	0.55185	Training	0.980205	-0.573439	-0.577862	-0.0453043	0.0552778	1.23227	0.355827	-0.646476	-0.633898	-0.172083	1.20086	0.936554	1.53844	-0.765862	0.0477522	0.609842	-2.08653	1.70831	-1.50051	1.8316
CHEMBL3409059	COc1cc(/C(C#N)=C/c2c[nH]c3ccccc23)cc(OC)c1OC	1	Intermediate growth	0.264119	KM12	0.146543	MSI	0.44815	Test	-0.0785508	-0.0994829	-0.0857507	-0.962593	-0.235877	-0.191484	-0.184539	-0.0879554	-0.404613	-0.131497	-0.426767	-0.424656	-0.33549	0.0461468	-0.412102	0.200472	0.346715	-0.468585	1.07769	-0.0681585
CHEMBL3597732	CCc1cc(/C=C/c2nc3ccccc3s2)cc(CC)c1CC	1	Intermediate growth	0.264119	SW620	0.117575	MSS	0.55185	Training	-0.587576	-0.512202	0.0758765	-0.520313	-0.440556	-0.186737	0.328261	-0.535238	-0.31683	-0.17901	-0.433737	-0.697828	-0.731647	-0.0570754	-0.401514	-0.563638	0.643662	0.0421596	1.00467	-0.332139
CHEMBL4172358	COc1ccc(-c2nocc2-c2cc(OC)c(OC)c(OC)c2)cc1	1	Intermediate growth	0.264119	KM12	0.146543	MSI	0.44815	Training	-0.465437	-0.177512	-0.126161	-1.02204	-0.280588	-0.191484	-0.142501	-0.58624	-0.488425	-0.130196	-0.426767	-0.424656	-0.376671	0.326755	-0.446719	-0.62097	0.199345	-0.496087	1.07769	-0.0600655
CHEMBL2295982	COc1ccc(OC)c(/C=C/C(=O)N/N=C/c2ccc(Cl)cc2)c1	1	Fast growth	0.501217	HT-29	0.199611	MSS	0.55185	Training	-0.486445	-0.2034	0.0899987	-0.615144	-0.335847	-0.251722	0.231993	-0.48367	-0.280965	-0.114037	-0.384288	-0.665848	-1.04825	-0.765862	-0.308775	-0.181666	0.888749	-0.798556	1.40314	-0.848916
CHEMBL4287532	C#C[C@@]1(O)[C@@H](CO)O[C@@H](n2cc(Br)c3c(N)ncnc32)[C@@H]1O	1	Slow growth	0.234664	COLO 205	0.131207	MSS	0.55185	Test	0.187775	1.17531	0.684582	-1.05325	0.326006	0.0938828	-1.91475	1.14682	0.297886	1.18836	-0.958099	-0.881231	0.426591	0.190992	-0.914864	0.585723	0.131042	-0.261802	-0.318506	-0.493209
CHEMBL4172358	COc1ccc(-c2nocc2-c2cc(OC)c(OC)c(OC)c2)cc1	1	Fast growth	0.501217	HCT 15	0.134129	MSI	0.44815	Training	-0.671985	-0.247283	-0.181229	-1.49442	-0.22632	-0.205522	-0.142501	-0.58624	-0.488425	-0.130196	-0.426767	-0.424656	-0.376671	0.326755	-0.446719	-0.62097	0.199345	-0.496087	1.07769	-0.0600655
CHEMBL3409062	COc1ccc2[nH]cc(/C=C(\C#N)c3cc(OC)c(OC)c(OC)c3)c2c1	1	Intermediate growth	0.264119	KM12	0.146543	MSI	0.44815	Training	-0.0855097	-0.0280616	-0.0929466	-1.25233	-0.140348	-0.191484	-0.217024	-0.0855863	-0.304414	-0.127409	-0.478214	-0.273393	-0.33549	0.0461468	-0.613865	0.203757	0.30463	-0.421424	1.11234	0.0565301
CHEMBL3409061	COc1cc(OC)cc(/C(C#N)=C/c2c[nH]c3ccccc23)c1	1	Intermediate growth	0.264119	SW620	0.117575	MSS	0.55185	Training	-0.0953047	-0.182332	-0.0758	-0.520313	-0.283791	-0.186737	-0.155201	-0.077917	-0.570414	-0.182312	-0.384288	-0.697828	-0.731647	-0.0140807	-0.295963	0.196368	0.476714	-0.546638	1.00467	-0.0364902
CHEMBL1987575	O=C1NC2C(CC(O)C(O)C2O)c2cc3c(c(O)c21)OCO3	1	Intermediate growth	0.264119	KM12	0.146543	MSI	0.44815	Test	0.250709	1.19177	-0.255496	0.0144376	0.397632	-0.191484	-2.01247	0.658212	-0.924191	-0.128854	0.0657856	-0.750953	0.410154	0.326755	-0.660715	0.572815	-0.719711	0.233851	-1.14349	0.474982
CHEMBL4295176	C#C[C@@]1(O)[C@@H](CO)O[C@@H](n2cc(I)c3c(N)ncnc32)[C@@H]1O	1	Slow growth	0.234664	COLO 205	0.131207	MSS	0.55185	Training	0.175718	1.17531	3.85254	-1.05325	0.326006	0.0938828	-1.80025	1.14682	2.96137	7.90781	-0.958099	-0.881231	0.426591	0.190992	-0.914864	0.671863	0.528232	-0.169829	-0.318506	-0.493209
CHEMBL2386785	C=C(c1ccc(OC)c(O)c1)c1cc(F)c(F)c(OC)c1F	1	Fast growth	0.501217	HCT 15	0.134129	MSI	0.44815	Training	-0.320993	-0.6835	-0.143209	-1.76683	-0.466534	-0.205522	0.0378847	-0.361924	-0.688976	-0.116302	-0.516817	-0.774725	0.124842	-0.631327	-0.685194	0.211472	0.197625	-0.663615	0.346369	-1.21491
CHEMBL3105440	COc1ccc(-c2cnnn2-c2cc(OC)c3c(c2)OCO3)cc1	1	Fast growth	0.501217	HCT 15	0.134129	MSI	0.44815	Training	-0.717612	-0.130834	-0.00363951	-0.273534	-0.17998	-0.205522	-0.669516	-0.58253	-0.288251	-0.136603	-0.426767	-0.491893	-0.376671	1.28485	-0.446719	-0.660399	0.202815	-0.493857	0.301952	0.393483
CHEMBL3753885	COc1cc(OC)cc(-c2n[nH]nc2-c2c[nH]c3ccccc23)c1	1	Intermediate growth	0.264119	KM12	0.146543	MSI	0.44815	Test	-0.543356	0.0549507	-0.0691842	-0.0107836	-0.147386	-0.191484	-0.304159	-0.475956	-0.375691	-0.137571	-0.382206	-0.491893	-0.414896	1.00423	-0.316984	-0.673542	0.275631	-0.405453	0.301952	0.466928
CHEMBL3753880	COc1cc(-c2n[nH]nc2-c2c[nH]c3ccccc23)cc(OC)c1OC	1	Intermediate growth	0.264119	KM12	0.146543	MSI	0.44815	Training	-0.496857	0.115721	-0.078905	-0.457701	-0.0518578	-0.191484	-0.336644	-0.473573	-0.276292	-0.133264	-0.426767	-0.3286	-0.129587	1.00423	-0.412102	-0.60998	0.238448	-0.406734	0.519334	0.365907
CHEMBL4776416	C/C=C1\NC(=O)[C@H]2CSSCC/C=C/[C@H](CC(=O)N[C@H](C(C)C)C(=O)N2)OC(=O)CNC1=O	1	Intermediate growth	0.264119	KM12	0.146543	MSI	0.44815	Training	0.843522	1.45809	0.0957025	0.0661238	1.0685	-0.191484	-1.33029	0.90803	0.238667	-0.0820365	-1.09887	0.0515044	-0.278648	-0.631327	-1.30271	0.19593	-0.031741	0.488716	0.693183	-0.940284
CHEMBL2386785	C=C(c1ccc(OC)c(O)c1)c1cc(F)c(F)c(OC)c1F	1	Intermediate growth	0.264119	SW620	0.117575	MSS	0.55185	Training	-0.210646	-0.49417	-0.098561	-1.21979	-0.463176	-0.186737	0.0555716	-0.379292	-0.775666	-0.160671	-0.533663	-0.90509	0.0957781	-0.765862	-0.704559	0.212804	0.257099	-0.753766	0.404092	-1.38346
CHEMBL1652180	Nc1nn(C(=O)Nc2ccc(Cc3ccccc3)cc2)c2ccc(Cl)cc12	1	Fast growth	0.501217	HCT 15	0.134129	MSI	0.44815	Test	-0.700088	-0.1802	0.0477671	0.75873	-0.127402	-0.205522	-0.0698878	0.297137	0.0265163	-0.0787173	0.0612645	-0.321658	-0.474318	-0.15228	0.527476	-0.08309	0.560513	-0.440583	-0.158546	-0.385887
CHEMBL2088730	COc1ccc(/C=C\c2cc(OC)c(OC)c(OC)c2)cc1OCC(=O)Nc1nc2ccccc2s1	1	Fast growth	0.501217	HCT 116	0.167478	MSI	0.44815	Training	-0.610514	0.191161	-0.00409909	-0.626322	0.249102	-0.203093	0.0248909	-0.335214	0.548921	-0.114536	-0.094168	0.42413	-0.456077	0.00740182	-0.00857776	-0.401329	0.540336	-0.346637	0.762725	-0.160163
CHEMBL4777687	COc1ccc(CCN2CCCn3c2nc2ccccc2c3=O)cc1	1	Fast growth	0.501217	HCT 15	0.134129	MSI	0.44815	Training	-0.711504	-0.677283	-0.197686	0.106388	-0.380687	-0.205522	0.0420886	-0.496295	-0.482594	-0.137845	0.3309	-0.429455	-0.359364	-0.631327	0.515232	0.327326	0.0450318	-0.0822597	0.200819	0.504574
CHEMBL3409062	COc1ccc2[nH]cc(/C=C(\C#N)c3cc(OC)c(OC)c(OC)c3)c2c1	1	Intermediate growth	0.264119	SW620	0.117575	MSS	0.55185	Training	-0.0855097	-0.0280616	-0.0929466	-1.25233	-0.112657	-0.186737	-0.227296	-0.0726442	-0.348924	-0.172997	-0.490827	-0.34877	-0.415044	-0.0140807	-0.625406	0.204243	0.37584	-0.48501	1.25408	0.0274391
CHEMBL3315167	COc1cccc(C2C(C#N)=C(N)Oc3cc4c(cc32)OCO4)c1	1	Fast growth	0.501217	HT-29	0.199611	MSS	0.55185	Test	0.185948	0.344416	-0.236564	-0.222223	-0.0120035	-0.251722	-0.577595	0.780403	-0.668307	-0.182043	-0.207711	-0.617615	-0.321526	0.297305	-0.202448	0.280813	-0.0448995	-0.273455	0.0504583	0.646928
CHEMBL3113118	COc1ccc(-c2c(-c3cc(OC)c4c(c3)OCO4)noc2N)cc1	1	Fast growth	0.501217	HCT 116	0.167478	MSI	0.44815	Training	-0.613279	0.321089	-0.175985	-0.391501	-0.0541719	-0.203093	-0.0996973	0.198673	-0.433432	-0.134116	-0.426767	-0.434502	-0.261026	1.00423	-0.446719	-0.588347	0.125407	-0.456762	0.14467	0.27729
CHEMBL4552837	COc1cc2c(ccc3c4c(=O)oc5cc(O)c(OC)cc5c4n(C)c23)cc1O	1	Intermediate growth	0.264119	KM12	0.146543	MSI	0.44815	Training	-0.447433	0.075509	-0.0764941	-0.256717	0.0413935	-0.191484	-0.0190589	0.0839021	-0.0621213	-0.125936	-0.0583447	-0.171321	0.551968	-0.272045	-0.215404	-0.548982	0.19706	0.0473751	-0.723153	1.16828
CHEMBL4646758	O=C1CC(c2ccccc2)Cc2nc3ccc(Cl)cc3cc21	1	Fast growth	0.501217	HCT 116	0.167478	MSI	0.44815	Training	-0.279355	-1.00851	0.0569722	0.926663	-0.70708	-0.203093	-0.167342	-0.499541	-0.331929	-0.0835739	0.399228	-0.697683	-0.424017	-0.631327	0.527476	0.530231	0.325627	0.104176	-0.479735	0.399991
CHEMBL3409061	COc1cc(OC)cc(/C(C#N)=C/c2c[nH]c3ccccc23)c1	1	Slow growth	0.234664	COLO 205	0.131207	MSS	0.55185	Test	-0.107725	-0.183287	-0.0670909	-0.514216	-0.345908	-0.203249	-0.155201	-0.077917	-0.570414	-0.182312	-0.384288	-0.697828	-0.731647	-0.0140807	-0.295963	0.196368	0.476714	-0.546638	1.00467	-0.0364902
CHEMBL2386785	C=C(c1ccc(OC)c(O)c1)c1cc(F)c(F)c(OC)c1F	1	Intermediate growth	0.264119	KM12	0.146543	MSI	0.44815	Training	-0.210646	-0.49417	-0.098561	-1.21979	-0.531673	-0.191484	0.0378847	-0.361924	-0.688976	-0.116302	-0.516817	-0.774725	0.124842	-0.631327	-0.685194	0.211472	0.197625	-0.663615	0.346369	-1.21491
CHEMBL3409052	COc1cc(/C(C#N)=C/c2cc3ccccc3n2Cc2ccc(C#N)cc2)cc(OC)c1OC	1	Intermediate growth	0.264119	KM12	0.146543	MSI	0.44815	Training	0.0954742	-0.257451	-0.0885125	-0.761198	-0.102054	-0.191484	0.416617	0.441205	0.194706	-0.124847	-0.0427074	0.292561	-0.211949	-0.15228	0.158568	0.225337	0.32628	-0.307082	0.884337	0.210337
CHEMBL3409059	COc1cc(/C(C#N)=C/c2c[nH]c3ccccc23)cc(OC)c1OC	1	Intermediate growth	0.264119	SW620	0.117575	MSS	0.55185	Training	-0.0785508	-0.0994829	-0.0857507	-0.962593	-0.198224	-0.186737	-0.191249	-0.0752731	-0.460113	-0.177532	-0.433737	-0.516624	-0.415044	-0.0140807	-0.401514	0.200597	0.422541	-0.537345	1.21562	-0.110926
CHEMBL578229	COc1cc(C)cc(-c2c(-c3ccnc(-c4ccc(N(C)C)cc4)c3)cnn2CC#N)c1	1	Intermediate growth	0.264119	KM12	0.146543	MSI	0.44815	Test	-0.205116	-0.381391	-0.0539824	0.132826	-0.238981	-0.191484	-0.114984	-0.0874858	0.155433	-0.131373	-0.0847109	0.0740608	-0.162294	0.0461468	0.21906	-0.0573202	0.350099	-0.297562	0.246149	0.18122
CHEMBL4649626	O=C1CC(c2ccccc2)Cc2nc3c(Br)cc(Br)cc3cc21	1	Fast growth	0.501217	HCT 116	0.167478	MSI	0.44815	Training	-0.218021	-1.03948	1.98764	0.838513	-0.70708	-0.203093	0.204894	-0.499494	1.42345	2.31699	0.354667	-0.640293	-0.271368	-0.631327	0.409287	0.742876	0.964735	0.507752	-0.619051	0.309973
CHEMBL2088730	COc1ccc(/C=C\c2cc(OC)c(OC)c(OC)c2)cc1OCC(=O)Nc1nc2ccccc2s1	1	Fast growth	0.501217	HCT 15	0.134129	MSI	0.44815	Training	-0.610514	0.191161	-0.00409909	-0.626322	0.302725	-0.205522	0.0248909	-0.335214	0.548921	-0.114536	-0.094168	0.42413	-0.456077	0.00740182	-0.00857776	-0.401329	0.540336	-0.346637	0.762725	-0.160163
CHEMBL3409051	COc1ccc(/C(C#N)=C/c2cc3ccccc3[nH]2)cc1OC	1	Fast growth	0.501217	HT-29	0.199611	MSS	0.55185	Training	-0.160398	-0.253921	-0.152888	-0.852009	-0.358556	-0.251722	-0.117457	-0.0773319	-0.630065	-0.182398	-0.384288	-0.697828	-0.682668	-0.0570754	-0.270361	0.196368	0.369282	-0.58503	1.00467	-0.268896
CHEMBL3741727	COc1ccc(-c2n[nH]nc2-c2cc(OC)cc(OC)c2)cc1	1	Fast growth	0.501217	HT-29	0.199611	MSS	0.55185	Test	-0.737702	0.0475914	-0.0858017	-0.891705	-0.223027	-0.251722	-0.402445	-0.52083	-0.518545	-0.181074	-0.384288	-0.697828	-0.777345	0.297305	-0.334376	-0.811723	0.488585	-0.597975	1.00467	-0.0186925
CHEMBL3409052	COc1cc(/C(C#N)=C/c2cc3ccccc3n2Cc2ccc(C#N)cc2)cc(OC)c1OC	1	Fast growth	0.501217	HT-29	0.199611	MSS	0.55185	Training	0.100709	-0.357403	-0.129366	-1.13509	-0.0908808	-0.251722	0.475845	0.511927	0.204941	-0.170153	-0.00755258	0.279259	-0.277953	-0.234272	0.231749	0.22819	0.399864	-0.358128	1.00107	0.198116
CHEMBL3409052	COc1cc(/C(C#N)=C/c2cc3ccccc3n2Cc2ccc(C#N)cc2)cc(OC)c1OC	1	Intermediate growth	0.264119	SW620	0.117575	MSS	0.55185	Training	0.0954742	-0.257451	-0.0885125	-0.761198	-0.0783557	-0.186737	0.475845	0.511927	0.204941	-0.170153	-0.00755258	0.279259	-0.277953	-0.234272	0.231749	0.22819	0.399864	-0.358128	1.00107	0.198116
CHEMBL3113118	COc1ccc(-c2c(-c3cc(OC)c4c(c3)OCO4)noc2N)cc1	1	Fast growth	0.501217	HCT 15	0.134129	MSI	0.44815	Training	-0.613279	0.321089	-0.175985	-0.391501	0.0313211	-0.205522	-0.0996973	0.198673	-0.433432	-0.134116	-0.426767	-0.434502	-0.261026	1.00423	-0.446719	-0.588347	0.125407	-0.456762	0.14467	0.27729
CHEMBL4777687	COc1ccc(CCN2CCCn3c2nc2ccccc2c3=O)cc1	1	Fast growth	0.501217	HCT 116	0.167478	MSI	0.44815	Test	-0.711504	-0.677283	-0.197686	0.106388	-0.51456	-0.203093	0.0420886	-0.496295	-0.482594	-0.137845	0.3309	-0.429455	-0.359364	-0.631327	0.515232	0.327326	0.0450318	-0.0822597	0.200819	0.504574
CHEMBL500849	C[C@H]1[C@@H](O[C@@H](C)CO[C@H]2O[C@@H]3O[C@@]4(C)CC[C@H]5[C@H](C)CC[C@@H]([C@H]2C)[C@@]35OO4)O[C@@H]2O[C@@]3(C)CC[C@H]4[C@H](C)CC[C@@H]1[C@@]24OO3	1	Slow growth	0.234664	HCC2998	0.103457	MSS	0.55185	Training	0.677673	-0.401914	-0.435337	-0.0425403	-0.0365725	0.873485	0.753624	-0.646214	-0.886577	-0.171579	1.29409	0.903499	1.53844	-0.765862	0.0477522	0.727978	-2.37936	2.02564	-1.70644	1.71016
CHEMBL505741	C[C@H]1[C@@H](OCC(O)CO[C@@H]2C[C@@H]3CC[C@@H](C)[C@@H]4CC[C@@]5(C)OO[C@@]34[C@H](O2)O5)O[C@@H]2O[C@@]3(C)CC[C@H]4[C@H](C)CC[C@@H]1[C@@]24OO3	1	Fast growth	0.501217	HCT 116	0.167478	MSI	0.44815	Training	0.922941	-0.301621	-0.649722	6.751e-06	0.206504	1.15621	0.225531	-0.314328	-0.78477	-0.12443	1.20075	0.872857	1.15319	-0.631327	0.0498288	0.656208	-2.14261	1.71349	-1.44493	1.60659
CHEMBL185	O=c1[nH]cc(F)c(=O)[nH]1	1	Slow growth	0.234664	HCC2998	0.103457	MSS	0.55185	Training	0.21636	2.10625	-0.231587	-0.204942	-0.267716	-0.194876	-2.06912	-0.338705	-1.79696	-0.184958	-0.902743	-2.01622	-0.956856	-0.765862	-0.942027	-0.430189	-0.31971	-1.33776	0.484032	-3.09105
CHEMBL4087065	COc1ccc2c(c1)COCc1cc(OC)c(OC)c(OC)c1-2	1	Fast growth	0.501217	HCT 116	0.167478	MSI	0.44815	Test	-0.548741	-0.573439	-0.192643	-1.57989	-0.527948	-0.203093	-0.452824	-0.64341	-0.635211	-0.131638	-0.516817	-0.580965	-0.324457	-0.631327	-0.685194	0.384738	0.138442	-0.0858859	0.9746	0.854292
CHEMBL2024288	COc1cnc2c(c1)C(=O)c1c-2n(CCCN2CCOCC2)c(=O)c2cc([N+](=O)[O-])ccc12	1	Fast growth	0.501217	HCT 116	0.167478	MSI	0.44815	Training	-0.104048	0.307153	-0.278283	0.129728	0.253749	-0.203093	-0.105812	0.414967	-0.187473	-0.122541	0.315664	0.158375	0.421928	-0.272045	0.52083	-0.00484433	-0.325141	0.0122758	-0.245383	0.82745
CHEMBL4861768	O=C1COCCN1c1ccc(NCc2cn(Cc3ccc(F)cc3)c3ccccc23)cc1	1	Fast growth	0.501217	HCT 116	0.167478	MSI	0.44815	Training	-0.64644	-0.945851	-0.252253	0.74722	-0.524075	-0.203093	0.41891	-0.498401	-0.152468	-0.130935	0.499536	0.111758	-0.34461	-0.15228	1.04918	0.319581	-0.00157448	-0.289499	-0.0450373	0.164212
CHEMBL3793990	N#C/C(=C\c1cc2ccccc2s1)c1ccc2c(c1)OCO2	1	Intermediate growth	0.264119	KM12	0.146543	MSI	0.44815	Training	-0.0655431	0.0605356	0.0260082	0.401452	-0.20255	-0.191484	0.163619	0.0383039	-0.335456	-0.134425	-0.382206	-0.655186	-0.576662	0.965484	-0.293913	-0.779213	0.5342	-0.0364542	0.049789	0.151653
CHEMBL4087065	COc1ccc2c(c1)COCc1cc(OC)c(OC)c(OC)c1-2	1	Intermediate growth	0.264119	KM12	0.146543	MSI	0.44815	Test	-0.375973	-0.414275	-0.134446	-1.08409	-0.454463	-0.191484	-0.452824	-0.64341	-0.635211	-0.131638	-0.516817	-0.580965	-0.324457	-0.631327	-0.685194	0.384738	0.138442	-0.0858859	0.9746	0.854292
CHEMBL4064611	COc1ccc2c(c1O)COCc1cc(OC)c(OC)c(OC)c1-2	1	Intermediate growth	0.264119	KM12	0.146543	MSI	0.44815	Training	-0.336356	-0.0694437	-0.128788	-1.26499	-0.245088	-0.191484	-0.607986	-0.354971	-0.572604	-0.127863	-0.561364	-0.517559	-0.0175448	-0.631327	-0.786075	0.36754	0.125752	-0.114593	0.851417	0.718781
CHEMBL2386779	COc1cc(C(=O)c2cc(OC)c(OC)c(OC)c2)c(OC)cc1F	1	Intermediate growth	0.264119	KM12	0.146543	MSI	0.44815	Training	-0.0852758	-0.128716	-0.135609	-1.7684	-0.277793	-0.191484	-0.340466	-0.495914	-0.571236	-0.118444	-0.522776	-0.481078	-0.1151	-0.631327	-0.732044	0.231055	0.194265	-0.555206	1.28851	-0.597686
CHEMBL3794295	COc1cc(/C(C#N)=C/c2ccc3c(c2)OCCO3)cc(OC)c1OC	1	Intermediate growth	0.264119	KM12	0.146543	MSI	0.44815	Training	-0.0165725	-0.0963736	-0.111974	-0.845148	-0.208243	-0.191484	-0.158552	-0.0987819	-0.40465	-0.129898	-0.190176	-0.349508	-0.456077	-0.631327	-0.00857776	0.2798	0.264033	-0.494296	1.09025	-0.0812649
CHEMBL5423568	C#CCN(C)CCCOc1ccc(N(C)C(=O)c2cc(C(C)C)c(O)cc2O)cc1Cl	1	Intermediate growth	0.264119	KM12	0.146543	MSI	0.44815	Test	-0.229626	-0.198352	0.0119546	-0.190479	-0.174088	-0.191484	0.435344	0.0722996	0.060758	-0.065061	-0.478214	-0.122562	0.205662	-0.631327	-0.613865	0.450498	0.30471	-0.474897	0.41576	-1.06116
CHEMBL4458303	O=c1c2ccccc2n(CC2CO2)c2ccccc12	1	Intermediate growth	0.264119	SW620	0.117575	MSS	0.55185	Training	-0.356936	-0.62225	-0.157058	0.611995	-0.532335	-0.186737	-0.465211	-0.537561	-0.953336	-0.191146	-0.112772	-1.04339	-0.34686	-0.765862	0.131635	0.280315	-0.0124071	-0.125816	-0.427996	0.55157
CHEMBL4087065	COc1ccc2c(c1)COCc1cc(OC)c(OC)c(OC)c1-2	1	Intermediate growth	0.264119	SW620	0.117575	MSS	0.55185	Training	-0.375973	-0.414275	-0.134446	-1.08409	-0.394018	-0.186737	-0.48896	-0.691652	-0.716004	-0.177689	-0.533663	-0.690078	-0.402801	-0.765862	-0.704559	0.405074	0.191425	-0.11267	1.10123	0.912702
CHEMBL4064611	COc1ccc2c(c1O)COCc1cc(OC)c(OC)c(OC)c1-2	1	Intermediate growth	0.264119	SW620	0.117575	MSS	0.55185	Training	-0.336356	-0.0694437	-0.128788	-1.26499	-0.206475	-0.186737	-0.66114	-0.371575	-0.64653	-0.173501	-0.583097	-0.619718	-0.0622255	-0.765862	-0.816505	0.38599	0.177343	-0.144525	0.964535	0.762328
CHEMBL5423568	C#CCN(C)CCCOc1ccc(N(C)C(=O)c2cc(C(C)C)c(O)cc2O)cc1Cl	1	Intermediate growth	0.264119	SW620	0.117575	MSS	0.55185	Test	-0.229626	-0.198352	0.0119546	-0.190479	-0.142879	-0.186737	0.496625	0.102559	0.0563013	-0.10381	-0.490827	-0.181396	0.185463	-0.765862	-0.625406	0.478047	0.375929	-0.544348	0.481094	-1.21284
CHEMBL450309	COc1cc2c(cc1OCCCN1CCN(CCCOc3cc4c(cc3OC)C(=O)N3CC(F)C[C@H]3C=N4)CC1)N=C[C@@H]1CC(F)CN1C2=O	1	Intermediate growth	0.264119	SW620	0.117575	MSS	0.55185	Training	-0.0716628	-0.367561	-0.254138	0.197339	0.186226	-0.186737	0.737508	-0.35026	0.543263	-0.149336	0.226851	1.62431	0.439361	0.651698	-0.123296	0.569901	-0.474567	-0.0434965	-0.12516	0.634498
CHEMBL578229	COc1cc(C)cc(-c2c(-c3ccnc(-c4ccc(N(C)C)cc4)c3)cnn2CC#N)c1	1	Fast growth	0.501217	HCT 116	0.167478	MSI	0.44815	Training	-0.313375	-0.528139	-0.0817985	0.0964936	-0.297588	-0.203093	-0.114984	-0.0874858	0.155433	-0.131373	-0.0847109	0.0740608	-0.162294	0.0461468	0.21906	-0.0573202	0.350099	-0.297562	0.246149	0.18122
CHEMBL67	COc1ccc(/C=C\c2cc(OC)c(OC)c(OC)c2)cc1O	1	Slow growth	0.234664	HCC2998	0.103457	MSS	0.55185	Training	-0.488857	-0.155866	-0.0606174	-1.26614	-0.342242	-0.194876	-0.289638	-0.374232	-0.615032	-0.174607	-0.490827	-0.734059	-0.690568	-0.765862	-0.625406	0.294486	0.579105	-0.691439	1.5917	-0.832534
CHEMBL2440593	CCN(CC)c1ccc(/C=N/NC(=O)c2ccccc2Nc2ccnc(C(F)(F)F)c2)c(O)c1	1	Fast growth	0.501217	HCT 15	0.134129	MSI	0.44815	Test	0.00218862	-0.136868	-0.212617	-0.274283	0.0400346	0.242319	0.749871	-0.15777	-0.0797013	-0.112896	-0.0847109	0.158043	0.0550034	-0.631327	0.276757	-0.0081745	-0.0027737	-0.672021	0.355463	-0.688683
CHEMBL4799738	Cn1cc(-c2ccc3c(Nc4cccc(NC(=O)Nc5cccc(F)c5)c4)ncnc3c2)cn1	1	Slow growth	0.234664	COLO 205	0.131207	MSS	0.55185	Training	-0.540282	-0.0799875	-0.0501898	0.730634	0.0332859	-0.203249	-0.523311	-0.486123	0.338526	-0.174557	0.26335	0.21235	-0.731647	0.2365	0.799425	-0.225812	0.443689	-0.627115	-0.215096	-0.0230096
CHEMBL1987575	O=C1NC2C(CC(O)C(O)C2O)c2cc3c(c(O)c21)OCO3	1	Slow growth	0.234664	COLO 205	0.131207	MSS	0.55185	Training	0.218425	1.11193	-0.236471	-0.0101648	0.343927	-0.203249	-2.21967	0.752736	-1.03668	-0.1746	0.11284	-0.878711	0.412384	0.297305	-0.677396	0.61378	-0.760854	0.242137	-1.24918	0.491788
CHEMBL4570069	CNCCn1c(=O)c2cc(OC)c(OC)cc2c2ccc3cc4c(cc3c21)OCO4	1	Fast growth	0.501217	HT-29	0.199611	MSS	0.55185	Training	-0.630714	-0.411688	-0.187552	-0.296607	-0.202614	-0.251722	0.175589	-0.523115	-0.167559	-0.175179	-0.00623312	-0.0719014	0.259013	0.297305	-0.242617	0.262153	0.127319	0.124397	0.0224197	1.55228
CHEMBL4172358	COc1ccc(-c2nocc2-c2cc(OC)c(OC)c(OC)c2)cc1	1	Intermediate growth	0.264119	SW620	0.117575	MSS	0.55185	Test	-0.465437	-0.177512	-0.126161	-1.02204	-0.238273	-0.186737	-0.144599	-0.628211	-0.553118	-0.176089	-0.433737	-0.516624	-0.460742	0.297305	-0.439928	-0.710943	0.259007	-0.567862	1.21562	-0.101945
CHEMBL3409062	COc1ccc2[nH]cc(/C=C(\C#N)c3cc(OC)c(OC)c(OC)c3)c2c1	1	Slow growth	0.234664	COLO 205	0.131207	MSS	0.55185	Training	-0.0984922	-0.0378731	-0.0832532	-1.20421	-0.165125	-0.203249	-0.227296	-0.0726442	-0.348924	-0.172997	-0.490827	-0.34877	-0.415044	-0.0140807	-0.625406	0.204243	0.37584	-0.48501	1.25408	0.0274391
CHEMBL4852084	C[C@]12CC[C@H](O[C@@H]3O[C@H](CO)[C@@H](O)[C@H](O)[C@H]3O)C=C1CC[C@@H]1[C@@H]2[C@@H](O)C[C@]2(C)[C@@H](c3ccc(=O)oc3)CC[C@]12O	1	Intermediate growth	0.264119	SW620	0.117575	MSS	0.55185	Training	0.68846	0.528366	-0.374065	-0.304975	0.754603	0.608068	-1.85198	1.39658	-0.590067	-0.155856	1.32412	0.607612	2.03236	-0.290395	0.246624	0.499582	-1.63946	1.48701	-1.23646	0.206738
CHEMBL4276891	C#C[C@@]1(O)[C@@H](CO)O[C@@H](n2cc(Cl)c3c(N)ncnc32)[C@@H]1O	1	Intermediate growth	0.264119	SW620	0.117575	MSS	0.55185	Training	0.224393	1.25901	0.0327908	-1.09217	0.352261	0.0945365	-1.98939	1.14682	-0.517442	-0.110237	-0.958099	-0.881231	0.426591	0.190992	-0.914864	0.520092	-0.151921	-0.393161	-0.318506	-0.493209
CHEMBL4570069	CNCCn1c(=O)c2cc(OC)c(OC)cc2c2ccc3cc4c(cc3c21)OCO4	1	Fast growth	0.501217	HCT 116	0.167478	MSI	0.44815	Test	-0.630714	-0.411688	-0.187552	-0.296607	-0.253552	-0.203093	0.146039	-0.491532	-0.140975	-0.129376	-0.0415184	-0.02389	0.271942	0.326755	-0.268911	0.255943	0.0806729	0.127748	0.00242166	1.43065
CHEMBL4643080	O=C1CC(c2ccccc2)Cc2nc3ccc(Br)cc3cc21	1	Fast growth	0.501217	HCT 116	0.167478	MSI	0.44815	Training	-0.287317	-1.00851	0.969696	0.926663	-0.70708	-0.203093	-0.100079	-0.499541	0.40281	1.08668	0.399228	-0.697683	-0.424017	-0.631327	0.527476	0.587009	0.570421	0.215415	-0.479735	0.399991
CHEMBL3403514	Cc1nc(N(C)c2ccc3occc3c2)c2cc(C)oc2n1	1	Fast growth	0.501217	HT-29	0.199611	MSS	0.55185	Training	-0.9209	-0.327553	-0.224023	0.707654	-0.391653	-0.251722	-0.0071937	-0.667382	-0.801737	-0.189244	-0.618692	-0.845977	-0.391074	1.00609	-0.625406	-1.89857	-0.300729	-0.464775	-0.841316	-0.0414217
CHEMBL4866957	C[C@]12C[C@H](O)[C@H]3[C@@H](CCC4=C[C@@H](O[C@@H]5O[C@H](CO)[C@@H](O)[C@H](O)[C@H]5O)CC[C@@]43CO)[C@@]1(O)CC[C@@H]2c1ccc(=O)oc1	1	Slow growth	0.234664	HCC2998	0.103457	MSS	0.55185	Training	0.569115	0.651011	-0.348405	-0.602336	0.815475	0.515334	-2.21585	1.71325	-0.551009	-0.150603	1.32412	0.72513	1.96947	-0.290395	0.246624	0.488881	-1.60529	1.44203	-0.943549	0.363255
CHEMBL1090207	Cc1c2c(nn1C(=O)c1nn(-c3ccc(Cl)cc3)cc1O)-c1ccccc1CC2	1	Fast growth	0.501217	HCT 15	0.134129	MSI	0.44815	Test	-0.386913	-0.328693	-0.0599804	0.350883	-0.127402	-0.205522	-0.286579	-0.192093	-0.00440708	-0.0758427	0.101319	-0.167243	0.263578	0.486437	0.175876	-0.360797	-0.00174999	-0.126731	-0.684653	0.350822
CHEMBL2295982	COc1ccc(OC)c(/C=C/C(=O)N/N=C/c2ccc(Cl)cc2)c1	1	Intermediate growth	0.264119	KM12	0.146543	MSI	0.44815	Training	-0.330751	-0.145658	0.070728	-0.383763	-0.311947	-0.191484	0.196868	-0.455985	-0.243172	-0.0742771	-0.382206	-0.55913	-0.906108	-0.631327	-0.32853	-0.144008	0.766842	-0.703979	1.24667	-0.733204
CHEMBL3105440	COc1ccc(-c2cnnn2-c2cc(OC)c3c(c2)OCO3)cc1	1	Slow growth	0.234664	COLO 205	0.131207	MSS	0.55185	Training	-0.487829	-0.099065	0.00695388	-0.151762	-0.251991	-0.203249	-0.729419	-0.624094	-0.330988	-0.183199	-0.433737	-0.591236	-0.460742	1.36048	-0.439928	-0.754697	0.262857	-0.565388	0.354803	0.401349
CHEMBL4852084	C[C@]12CC[C@H](O[C@@H]3O[C@H](CO)[C@@H](O)[C@H](O)[C@H]3O)C=C1CC[C@@H]1[C@@H]2[C@@H](O)C[C@]2(C)[C@@H](c3ccc(=O)oc3)CC[C@]12O	1	Fast growth	0.501217	HCT 15	0.134129	MSI	0.44815	Training	0.917588	0.725114	-0.522734	-0.506608	0.834147	0.643391	-1.68113	1.23841	-0.521723	-0.111963	1.15734	0.588459	1.87001	-0.202856	0.171973	0.469905	-1.51147	1.35568	-1.13202	0.218107
CHEMBL4777687	COc1ccc(CCN2CCCn3c2nc2ccccc2c3=O)cc1	1	Slow growth	0.234664	COLO 205	0.131207	MSS	0.55185	Test	-0.48365	-0.472969	-0.125821	0.108198	-0.4505	-0.203249	0.0602366	-0.528401	-0.546647	-0.184577	0.407033	-0.52195	-0.441537	-0.765862	0.627533	0.341365	0.0877685	-0.108646	0.242578	0.524626
CHEMBL3751943	COc1cc(-c2nn(C)nc2-c2cc3ccccc3s2)cc(OC)c1OC	1	Intermediate growth	0.264119	KM12	0.146543	MSI	0.44815	Training	-0.499157	0.0938933	0.0280295	-0.311407	-0.0354017	-0.191484	-0.259827	-0.477518	0.00522175	-0.124931	-0.426767	-0.283239	-0.211949	0.646119	-0.412102	-1.35172	0.4427	0.0669328	0.240373	0.141476
CHEMBL1987575	O=C1NC2C(CC(O)C(O)C2O)c2cc3c(c(O)c21)OCO3	1	Intermediate growth	0.264119	SW620	0.117575	MSS	0.55185	Training	0.250709	1.19177	-0.255496	0.0144376	0.369226	-0.186737	-2.21967	0.752736	-1.03668	-0.1746	0.11284	-0.878711	0.412384	0.297305	-0.677396	0.61378	-0.760854	0.242137	-1.24918	0.491788
CHEMBL1806959	CC(C)CCC[C@@H](C)[C@H]1CC[C@H]2C3=CC[C@@H]4C(=O)C=CC(=O)[C@@H]4[C@@H]3CC[C@]12C	1	Fast growth	0.501217	HCT 116	0.167478	MSI	0.44815	Training	0.91994	-1.07375	-0.497905	0.0650705	-0.660831	0.132606	-0.0664483	-0.359762	-0.935509	-0.13381	0.404413	-0.305883	0.449339	-0.0893572	-0.46301	1.11095	-1.41026	1.8199	-0.703935	0.350688
CHEMBL2386779	COc1cc(C(=O)c2cc(OC)c(OC)c(OC)c2)c(OC)cc1F	1	Fast growth	0.501217	HCT 15	0.134129	MSI	0.44815	Test	-0.148286	-0.180063	-0.194245	-2.52258	-0.223647	-0.205522	-0.340466	-0.495914	-0.571236	-0.118444	-0.522776	-0.481078	-0.1151	-0.631327	-0.732044	0.231055	0.194265	-0.555206	1.28851	-0.597686
CHEMBL3751943	COc1cc(-c2nn(C)nc2-c2cc3ccccc3s2)cc(OC)c1OC	1	Fast growth	0.501217	HT-29	0.199611	MSS	0.55185	Training	-0.718435	0.126597	0.0311786	-0.515468	-0.0130906	-0.251722	-0.274794	-0.507565	-0.00532633	-0.170246	-0.433737	-0.359697	-0.277953	0.651698	-0.401514	-1.52185	0.529054	0.0569106	0.28647	0.121703
CHEMBL1818812	CC(C)C[C@@H]1O[C@@H](O[C@H]2CC[C@@]3(C)[C@H](CC[C@@H]4[C@@H]3CC[C@]3(C)[C@@H](C5=CC(=O)OC5)CC[C@]43O)C2)CC[C@H]1O	1	Intermediate growth	0.264119	KM12	0.146543	MSI	0.44815	Training	0.700825	-0.348017	-0.424568	0.19922	-0.0500984	0.695847	0.133046	0.0818979	-0.788981	-0.125789	1.50027	0.442923	1.26911	0.700431	-0.153105	1.19407	-1.83202	1.94323	-1.21669	0.276141
CHEMBL3105440	COc1ccc(-c2cnnn2-c2cc(OC)c3c(c2)OCO3)cc1	1	Intermediate growth	0.264119	SW620	0.117575	MSS	0.55185	Training	-0.498559	-0.0929804	0.00275451	-0.135783	-0.194887	-0.186737	-0.729419	-0.624094	-0.330988	-0.183199	-0.433737	-0.591236	-0.460742	1.36048	-0.439928	-0.754697	0.262857	-0.565388	0.354803	0.401349
CHEMBL1171057	COc1cc(-c2nc3ccccc3s2)ccc1OCCCCCOc1cc2c(cc1OC)C(=O)N1CCC[C@H]1C=N2	1	Intermediate growth	0.264119	SW620	0.117575	MSS	0.55185	Test	-0.335587	-0.140704	-0.105975	0.227279	0.204581	-0.186737	0.857101	-0.352883	0.623775	-0.162885	-0.0646575	0.908637	0.152531	1.00609	0.0462704	-0.15958	0.0521337	0.0446854	0.299134	0.716076
CHEMBL1652180	Nc1nn(C(=O)Nc2ccc(Cc3ccccc3)cc2)c2ccc(Cl)cc12	1	Intermediate growth	0.264119	SW620	0.117575	MSS	0.55185	Training	-0.485838	-0.128816	0.0400714	0.613554	-0.14566	-0.186737	-0.0640217	0.352057	0.0183039	-0.118964	0.107823	-0.402329	-0.569099	-0.234272	0.64112	-0.114067	0.659789	-0.506271	-0.156204	-0.463504
CHEMBL1987575	O=C1NC2C(CC(O)C(O)C2O)c2cc3c(c(O)c21)OCO3	1	Slow growth	0.234664	HCC2998	0.103457	MSS	0.55185	Training	0.218425	1.11193	-0.236471	-0.0101648	0.278054	-0.194876	-2.21967	0.752736	-1.03668	-0.1746	0.11284	-0.878711	0.412384	0.297305	-0.677396	0.61378	-0.760854	0.242137	-1.24918	0.491788
CHEMBL4295176	C#C[C@@]1(O)[C@@H](CO)O[C@@H](n2cc(I)c3c(N)ncnc32)[C@@H]1O	1	Intermediate growth	0.264119	SW620	0.117575	MSS	0.55185	Training	0.205401	1.25901	4.08255	-1.09217	0.352261	0.0945365	-1.80025	1.14682	2.96137	7.90781	-0.958099	-0.881231	0.426591	0.190992	-0.914864	0.671863	0.528232	-0.169829	-0.318506	-0.493209
CHEMBL4172358	COc1ccc(-c2nocc2-c2cc(OC)c(OC)c(OC)c2)cc1	1	Slow growth	0.234664	COLO 205	0.131207	MSS	0.55185	Test	-0.456609	-0.178744	-0.114561	-0.987141	-0.297823	-0.203249	-0.144599	-0.628211	-0.553118	-0.176089	-0.433737	-0.516624	-0.460742	0.297305	-0.439928	-0.710943	0.259007	-0.567862	1.21562	-0.101945
CHEMBL2088730	COc1ccc(/C=C\c2cc(OC)c(OC)c(OC)c2)cc1OCC(=O)Nc1nc2ccccc2s1	1	Intermediate growth	0.264119	KM12	0.146543	MSI	0.44815	Training	-0.420815	0.140761	0.00242089	-0.391877	0.2724	-0.191484	0.0248909	-0.335214	0.548921	-0.114536	-0.094168	0.42413	-0.456077	0.00740182	-0.00857776	-0.401329	0.540336	-0.346637	0.762725	-0.160163
CHEMBL3403514	Cc1nc(N(C)c2ccc3occc3c2)c2cc(C)oc2n1	1	Intermediate growth	0.264119	KM12	0.146543	MSI	0.44815	Training	-0.646129	-0.235782	-0.157225	0.576478	-0.359763	-0.191484	-0.0186768	-0.621539	-0.71247	-0.142051	-0.59344	-0.721455	-0.31389	0.965484	-0.613865	-1.69121	-0.305066	-0.403189	-0.775941	-0.0055244
CHEMBL3403514	Cc1nc(N(C)c2ccc3occc3c2)c2cc(C)oc2n1	1	Intermediate growth	0.264119	SW620	0.117575	MSS	0.55185	Training	-0.646129	-0.235782	-0.157225	0.576478	-0.309192	-0.186737	-0.0071937	-0.667382	-0.801737	-0.189244	-0.618692	-0.845977	-0.391074	1.00609	-0.625406	-1.89857	-0.300729	-0.464775	-0.841316	-0.0414217
CHEMBL3793693	COc1ccc(/C=C(\C#N)c2ccc3c(c2)OCO3)cc1	1	Fast growth	0.501217	HT-29	0.199611	MSS	0.55185	Test	-0.00189115	-0.30991	-0.11874	-0.492304	-0.437796	-0.251722	-0.148416	-0.0924116	-0.711654	-0.185694	-0.384288	-0.872356	-0.86546	0.297305	-0.308775	0.234205	0.489739	-0.654009	0.847429	-0.215337
CHEMBL3105440	COc1ccc(-c2cnnn2-c2cc(OC)c3c(c2)OCO3)cc1	1	Intermediate growth	0.264119	KM12	0.146543	MSI	0.44815	Training	-0.498559	-0.0929804	0.00275451	-0.135783	-0.232151	-0.191484	-0.669516	-0.58253	-0.288251	-0.136603	-0.426767	-0.491893	-0.376671	1.28485	-0.446719	-0.660399	0.202815	-0.493857	0.301952	0.393483
CHEMBL3359969	CCOC(=O)c1cc(C(=O)c2cc(OC)c(OC)c(OC)c2)n2c(C)cccc12	1	Intermediate growth	0.264119	KM12	0.146543	MSI	0.44815	Training	0.0236397	-0.127264	-0.208849	-0.880406	-0.151009	-0.191484	0.259927	-0.349617	-0.495851	-0.123027	-0.513332	-0.165306	0.204049	-0.15228	-0.589387	0.235237	-0.244027	-0.341962	0.708668	-0.064736
CHEMBL5426666	C#CCN(C)CCCOc1ccc(N(CC)C(=O)c2cc(C(C)C)c(O)cc2O)cc1Cl	1	Intermediate growth	0.264119	KM12	0.146543	MSI	0.44815	Training	-0.24139	-0.232176	-0.0184538	-0.375912	-0.174088	-0.191484	0.701718	0.0723244	0.044179	-0.0640273	-0.478214	-0.0226745	0.139595	-0.631327	-0.613865	0.483346	0.216564	-0.406754	0.680014	-0.89982
CHEMBL1171057	COc1cc(-c2nc3ccccc3s2)ccc1OCCCCCOc1cc2c(cc1OC)C(=O)N1CCC[C@H]1C=N2	1	Slow growth	0.234664	COLO 205	0.131207	MSS	0.55185	Test	-0.334213	-0.144049	-0.095534	0.190457	0.17	-0.203249	0.857101	-0.352883	0.623775	-0.162885	-0.0646575	0.908637	0.152531	1.00609	0.0462704	-0.15958	0.0521337	0.0446854	0.299134	0.716076
CHEMBL4570069	CNCCn1c(=O)c2cc(OC)c(OC)cc2c2ccc3cc4c(cc3c21)OCO4	1	Slow growth	0.234664	COLO 205	0.131207	MSS	0.55185	Training	-0.428369	-0.291238	-0.118887	-0.167549	-0.219478	-0.203249	0.175589	-0.523115	-0.167559	-0.175179	-0.00623312	-0.0719014	0.259013	0.297305	-0.242617	0.262153	0.127319	0.124397	0.0224197	1.55228
CHEMBL509526	C=C1[C@@H](OCCCO[C@H]2O[C@@H]3O[C@@]4(C)CC[C@H]5[C@H](C)CC[C@@H](C2=C)[C@@]35OO4)O[C@@H]2O[C@@]3(C)CC[C@H]4[C@H](C)CC[C@@H]1[C@@]24OO3	1	Intermediate growth	0.264119	SW620	0.117575	MSS	0.55185	Training	0.733914	-0.414275	-0.414083	0.0298927	0.033818	0.952193	0.355827	-0.646476	-0.633898	-0.172083	1.20086	0.936554	1.53844	-0.765862	0.0477522	0.609842	-2.08653	1.70831	-1.50051	1.8316
CHEMBL1818694	CC(C)[C@@H]1O[C@@H](O[C@H]2CC[C@@]3(C)[C@H](CC[C@@H]4[C@@H]3CC[C@]3(C)[C@@H](C5=CC(=O)OC5)CC[C@]43O)C2)CC[C@H]1O	1	Fast growth	0.501217	HCT 15	0.134129	MSI	0.44815	Training	0.994021	-0.450464	-0.586126	0.0208258	-0.00581011	0.643391	-0.00377206	0.0818945	-0.802305	-0.126241	1.50027	0.367775	1.45607	0.700431	-0.153105	1.18597	-1.82359	1.94631	-1.27969	0.259379
CHEMBL2172557	COc1ccc(C2CC(c3ccc4ccccc4c3)=NN2C2=NC(=O)/C(=C3\C(=O)Nc4ccc(Br)cc43)S2)cc1	1	Fast growth	0.501217	HCT 15	0.134129	MSI	0.44815	Test	0.615341	-0.226663	0.570017	0.473055	0.226285	-0.205522	0.797261	-0.237901	1.86948	1.10875	0.334453	0.733887	0.350127	1.12517	0.680282	-0.430753	0.588663	0.332358	-0.600411	0.704828
CHEMBL3597732	CCc1cc(/C=C/c2nc3ccccc3s2)cc(CC)c1CC	1	Fast growth	0.501217	HCT 15	0.134129	MSI	0.44815	Training	-0.840239	-0.70834	0.0970911	-0.80325	-0.442374	-0.205522	0.283621	-0.502457	-0.275493	-0.132828	-0.426767	-0.587949	-0.620799	0.00740182	-0.412102	-0.488225	0.54598	0.0536398	0.887582	-0.267507
CHEMBL2386779	COc1cc(C(=O)c2cc(OC)c(OC)c(OC)c2)c(OC)cc1F	1	Intermediate growth	0.264119	SW620	0.117575	MSS	0.55185	Training	-0.0852758	-0.128716	-0.135609	-1.7684	-0.23577	-0.186737	-0.364277	-0.527978	-0.645012	-0.163048	-0.540276	-0.579235	-0.170481	-0.765862	-0.756548	0.234534	0.253371	-0.633466	1.44956	-0.698533
CHEMBL4876715	CCO[C@@H]1C=C2CC[C@@H]3[C@H]([C@@H](O)C[C@]4(C)[C@@H](c5ccc(=O)oc5)CC[C@]34O)[C@@]2(C)CC1	1	Intermediate growth	0.264119	SW620	0.117575	MSS	0.55185	Training	0.692118	-0.201226	-0.365068	-0.048921	-0.0811369	0.608068	-0.394388	0.116192	-0.930947	-0.174784	0.922312	-0.121408	1.23332	-0.290395	0.00915638	0.330817	-1.61599	2.00413	-1.11514	0.416656
CHEMBL3105440	COc1ccc(-c2cnnn2-c2cc(OC)c3c(c2)OCO3)cc1	1	Fast growth	0.501217	HCT 116	0.167478	MSI	0.44815	Test	-0.717612	-0.130834	-0.00363951	-0.273534	-0.290285	-0.203093	-0.669516	-0.58253	-0.288251	-0.136603	-0.426767	-0.491893	-0.376671	1.28485	-0.446719	-0.660399	0.202815	-0.493857	0.301952	0.393483
CHEMBL4570069	CNCCn1c(=O)c2cc(OC)c(OC)cc2c2ccc3cc4c(cc3c21)OCO4	1	Intermediate growth	0.264119	SW620	0.117575	MSS	0.55185	Training	-0.435478	-0.296857	-0.13075	-0.152532	-0.164108	-0.186737	0.175589	-0.523115	-0.167559	-0.175179	-0.00623312	-0.0719014	0.259013	0.297305	-0.242617	0.262153	0.127319	0.124397	0.0224197	1.55228
CHEMBL444211	C[C@H]1[C@H](OCCO[C@H]2O[C@@H]3O[C@@]4(C)CC[C@H]5[C@H](C)CC[C@@H]([C@H]2C)[C@@]35OO4)O[C@@H]2O[C@@]3(C)CC[C@H]4[C@H](C)CC[C@@H]1[C@@]24OO3	1	Slow growth	0.234664	HCC2998	0.103457	MSS	0.55185	Training	0.672309	-0.384596	-0.435998	-0.022742	-0.0365725	0.873485	0.674743	-0.646488	-0.913867	-0.172704	1.29409	0.846489	1.53844	-0.765862	0.0477522	0.708529	-2.36696	2.0355	-1.60634	1.86564
CHEMBL4439096	COc1cc2c(cc1O)oc(=O)c1c2c(Br)c2c3cc(OC)c(O)cc3ccn21	1	Fast growth	0.501217	HCT 116	0.167478	MSI	0.44815	Training	-0.59592	0.0906855	0.67252	-0.440129	-0.00360782	-0.203093	0.233175	0.0838444	0.802563	1.10285	-0.088762	-0.171321	0.551968	-0.272045	-0.215404	-0.452201	0.375003	0.204415	-0.723153	1.16828
CHEMBL5218892	CCN(CC)C(=O)C[C@H]1C(=O)Nc2cc(NC(=O)c3c(Cl)c(OC)c(OC)c(OC)c3Br)c(Oc3cc(C)cc(C)c3)cc2C(=O)N1C	1	Fast growth	0.501217	HCT 116	0.167478	MSI	0.44815	Test	0.122186	-0.0255237	0.381548	-1.31422	0.463308	-0.203093	0.428082	-0.0403611	1.79629	1.18547	-0.262182	1.20887	1.06402	-0.631327	-0.476436	0.353357	0.207133	-0.204501	0.204806	-0.45994
CHEMBL3793693	COc1ccc(/C=C(\C#N)c2ccc3c(c2)OCO3)cc1	1	Intermediate growth	0.264119	KM12	0.146543	MSI	0.44815	Training	0.0209948	-0.222975	-0.0807987	-0.294592	-0.399299	-0.191484	-0.14594	-0.1034	-0.631291	-0.138851	-0.382206	-0.745227	-0.741387	0.326755	-0.32853	0.230758	0.40727	-0.573718	0.745886	-0.162249
CHEMBL3741266	COc1cc(-c2n[nH]nc2-c2ccc3c(c2)OCO3)cc(OC)c1OC	1	Intermediate growth	0.264119	KM12	0.146543	MSI	0.44815	Training	-0.410423	0.160622	-0.0912253	-0.457701	-0.024224	-0.191484	-0.363014	-0.484266	-0.303372	-0.132224	-0.478214	-0.334615	-0.211949	1.28485	-0.613865	-0.579388	0.202306	-0.475279	0.454721	0.237456
CHEMBL1090207	Cc1c2c(nn1C(=O)c1nn(-c3ccc(Cl)cc3)cc1O)-c1ccccc1CC2	1	Intermediate growth	0.264119	KM12	0.146543	MSI	0.44815	Training	-0.258499	-0.236609	-0.0381443	0.317492	-0.177193	-0.191484	-0.286579	-0.192093	-0.00440708	-0.0758427	0.101319	-0.167243	0.263578	0.486437	0.175876	-0.360797	-0.00174999	-0.126731	-0.684653	0.350822
CHEMBL2314124	C/C(=C\C=C\[C@@H]1[C@H]2[C@H](C)[C@@H](O)[C@H](C)C[C@@H]2C=C[C@@H]1C)C(=O)NCc1cccnc1	1	Fast growth	0.501217	HCT 15	0.134129	MSI	0.44815	Test	0.0156639	-0.465211	-0.29615	-0.0502052	-0.233548	-0.205522	-0.54531	-0.205122	-0.508734	-0.131754	0.383882	-0.222449	0.111834	-0.631327	0.0699208	0.753223	-0.453185	0.386893	0.134457	-0.675958
CHEMBL4276891	C#C[C@@]1(O)[C@@H](CO)O[C@@H](n2cc(Cl)c3c(N)ncnc32)[C@@H]1O	1	Slow growth	0.234664	COLO 205	0.131207	MSS	0.55185	Training	0.19362	1.17531	0.0352659	-1.05325	0.326006	0.0938828	-1.98939	1.14682	-0.517442	-0.110237	-0.958099	-0.881231	0.426591	0.190992	-0.914864	0.520092	-0.151921	-0.393161	-0.318506	-0.493209
CHEMBL3597732	CCc1cc(/C=C/c2nc3ccccc3s2)cc(CC)c1CC	1	Fast growth	0.501217	HCT 116	0.167478	MSI	0.44815	Training	-0.840239	-0.70834	0.0970911	-0.80325	-0.583491	-0.203093	0.283621	-0.502457	-0.275493	-0.132828	-0.426767	-0.587949	-0.620799	0.00740182	-0.412102	-0.488225	0.54598	0.0536398	0.887582	-0.267507
CHEMBL3597732	CCc1cc(/C=C/c2nc3ccccc3s2)cc(CC)c1CC	1	Intermediate growth	0.264119	KM12	0.146543	MSI	0.44815	Training	-0.587576	-0.512202	0.0758765	-0.520313	-0.506419	-0.191484	0.283621	-0.502457	-0.275493	-0.132828	-0.426767	-0.587949	-0.620799	0.00740182	-0.412102	-0.488225	0.54598	0.0536398	0.887582	-0.267507
CHEMBL3221215	Cc1ccc(S(=O)(=O)N2C/C(=C\c3cc(F)cc(F)c3)C(=O)/C(=C/c3cc(F)cc(F)c3)C2)cc1	1	Intermediate growth	0.264119	SW620	0.117575	MSS	0.55185	Test	0.418753	-0.508192	-0.0943936	0.505146	-0.239385	0.138051	0.739204	-0.0114356	0.172013	-0.136676	0.413631	0.139469	-0.0097331	-0.765862	0.404416	-0.653276	0.196934	0.31891	-0.812538	-0.607457
CHEMBL1652180	Nc1nn(C(=O)Nc2ccc(Cc3ccccc3)cc2)c2ccc(Cl)cc12	1	Intermediate growth	0.264119	KM12	0.146543	MSI	0.44815	Training	-0.485838	-0.128816	0.0400714	0.613554	-0.177193	-0.191484	-0.0698878	0.297137	0.0265163	-0.0787173	0.0612645	-0.321658	-0.474318	-0.15228	0.527476	-0.08309	0.560513	-0.440583	-0.158546	-0.385887
CHEMBL2337946	COc1ccc(C(=O)N2c3ccccc3Sc3ccccc32)cc1N	1	Fast growth	0.501217	HCT 15	0.134129	MSI	0.44815	Training	0.572815	0.126501	0.0808916	0.0687985	-0.0489813	-0.205522	0.172791	0.372431	-0.0619685	-0.128751	0.500753	-0.447212	-0.0640452	-0.631327	0.52537	0.460399	0.599103	0.269324	0.00327107	0.480711
CHEMBL2024287	COc1cnc2c(c1)C(=O)c1c-2n(CCCN(C)C)c(=O)c2cc([N+](=O)[O-])ccc12	1	Fast growth	0.501217	HCT 116	0.167478	MSI	0.44815	Training	-0.0276765	0.376311	-0.210486	-0.0846817	0.151625	-0.203093	-0.371804	0.412631	-0.250633	-0.122427	-0.315399	-0.136487	0.421928	-0.272045	-0.335176	-0.132287	-0.146677	0.0162786	-0.394333	0.878329
CHEMBL4858816	CC(=O)OC[C@H]1O[C@@H](O[C@@H]2C=C3CC[C@@H]4[C@H]([C@@H](O)C[C@]5(C)[C@@H](c6ccc(=O)oc6)CC[C@]45O)[C@@]3(C)CC2)[C@H](OC(C)=O)[C@@H](OC(C)=O)[C@@H]1OC(C)=O	1	Fast growth	0.501217	HCT 116	0.167478	MSI	0.44815	Test	1.08016	0.476816	-0.502572	0.413887	1.11157	0.745504	-0.549896	0.690377	-0.0259274	-0.101803	1.15734	1.42454	1.68235	-0.202856	0.171973	0.33294	-1.30326	1.06399	-0.951782	0.311142
CHEMBL2295982	COc1ccc(OC)c(/C=C/C(=O)N/N=C/c2ccc(Cl)cc2)c1	1	Fast growth	0.501217	HCT 116	0.167478	MSI	0.44815	Training	-0.486445	-0.2034	0.0899987	-0.615144	-0.375592	-0.203093	0.196868	-0.455985	-0.243172	-0.0742771	-0.382206	-0.55913	-0.906108	-0.631327	-0.32853	-0.144008	0.766842	-0.703979	1.24667	-0.733204
CHEMBL1935538	Cc1ccc(C)c(COc2cc(NC(=O)c3ccc4c(c3)OCO4)ccc2N(C)S(C)(=O)=O)c1	1	Fast growth	0.501217	HCT 116	0.167478	MSI	0.44815	Training	0.0314844	0.0484121	-0.127048	0.33123	0.096082	0.297336	0.168205	-0.0160494	0.130812	-0.112522	-0.101053	0.118409	0.244178	0.326755	-0.0921506	-0.597082	0.207124	-0.387707	-0.581866	-0.501226
CHEMBL53463	COc1cccc2c1C(=O)c1c(O)c3c(c(O)c1C2=O)C[C@@](O)(C(=O)CO)C[C@@H]3O[C@H]1C[C@H](N)[C@H](O)[C@H](C)O1	1	Fast growth	0.501217	HCT 15	0.134129	MSI	0.44815	Training	0.792963	1.40596	-0.275815	-0.818482	1.1908	0.130361	-1.98916	2.02094	0.0708623	-0.104928	0.608182	0.506507	1.44757	-0.631327	-0.0543806	0.562747	-0.496475	0.166145	-0.756068	0.219415
CHEMBL3409051	COc1ccc(/C(C#N)=C/c2cc3ccccc3[nH]2)cc1OC	1	Intermediate growth	0.264119	KM12	0.146543	MSI	0.44815	Test	-0.0940678	-0.182332	-0.105587	-0.555707	-0.331405	-0.191484	-0.118042	-0.0898107	-0.557767	-0.135882	-0.382206	-0.587949	-0.576662	0.00740182	-0.293913	0.19666	0.29872	-0.511557	0.887582	-0.210515
CHEMBL578229	COc1cc(C)cc(-c2c(-c3ccnc(-c4ccc(N(C)C)cc4)c3)cnn2CC#N)c1	1	Fast growth	0.501217	HCT 15	0.134129	MSI	0.44815	Training	-0.313375	-0.528139	-0.0817985	0.0964936	-0.186515	-0.205522	-0.114984	-0.0874858	0.155433	-0.131373	-0.0847109	0.0740608	-0.162294	0.0461468	0.21906	-0.0573202	0.350099	-0.297562	0.246149	0.18122
CHEMBL1935538	Cc1ccc(C)c(COc2cc(NC(=O)c3ccc4c(c3)OCO4)ccc2N(C)S(C)(=O)=O)c1	1	Fast growth	0.501217	HT-29	0.199611	MSS	0.55185	Training	0.0314844	0.0484121	-0.127048	0.33123	0.17909	0.294607	0.200186	0.00451978	0.134039	-0.156476	-0.0722981	0.0860053	0.228203	0.297305	-0.046469	-0.684434	0.26764	-0.447596	-0.625954	-0.591493
CHEMBL4461169	O=C1NC2C(CC(O)C(O)C2O)c2cc3c(c(O)c21)OCCO3	1	Fast growth	0.501217	HCT 116	0.167478	MSI	0.44815	Training	0.25625	1.50621	-0.371161	0.00898998	0.382981	-0.203093	-1.96011	0.658078	-0.897148	-0.128295	0.353838	-0.669791	0.410154	-0.631327	-0.0554283	0.609802	-0.727423	0.25142	-0.97247	0.557674
CHEMBL4530780	COc1cc2c(cc1O)oc(=O)c1c2c(C=O)c2c3cc(OC)c(O)cc3ccn21	1	Fast growth	0.501217	HCT 116	0.167478	MSI	0.44815	Test	-0.518645	0.37197	-0.125342	-0.685373	0.185261	-0.203093	-0.187979	0.229081	-0.0288953	-0.121681	-0.088762	-0.071434	0.503875	-0.272045	-0.215404	-0.589465	0.141959	-0.00382149	-0.433174	1.43183
CHEMBL4876715	CCO[C@@H]1C=C2CC[C@@H]3[C@H]([C@@H](O)C[C@]4(C)[C@@H](c5ccc(=O)oc5)CC[C@]34O)[C@@]2(C)CC1	1	Fast growth	0.501217	HT-29	0.199611	MSS	0.55185	Training	0.922627	-0.27995	-0.51034	-0.153876	-0.0945045	0.783883	-0.394388	0.116192	-0.930947	-0.174784	0.922312	-0.121408	1.23332	-0.290395	0.00915638	0.330817	-1.61599	2.00413	-1.11514	0.416656
CHEMBL1806959	CC(C)CCC[C@@H](C)[C@H]1CC[C@H]2C3=CC[C@@H]4C(=O)C=CC(=O)[C@@H]4[C@@H]3CC[C@]12C	1	Slow growth	0.234664	COLO 205	0.131207	MSS	0.55185	Training	0.632655	-0.744248	-0.331244	0.0799263	-0.579967	0.0938828	-0.0602049	-0.376892	-1.04924	-0.1801	0.48861	-0.384824	0.455868	-0.164447	-0.458006	1.21094	-1.52714	2.00215	-0.761412	0.353861
CHEMBL5423568	C#CCN(C)CCCOc1ccc(N(C)C(=O)c2cc(C(C)C)c(O)cc2O)cc1Cl	1	Fast growth	0.501217	HCT 116	0.167478	MSI	0.44815	Training	-0.347138	-0.275991	0.00903431	-0.348881	-0.228214	-0.203093	0.435344	0.0722996	0.060758	-0.065061	-0.478214	-0.122562	0.205662	-0.631327	-0.613865	0.450498	0.30471	-0.474897	0.41576	-1.06116
CHEMBL5426666	C#CCN(C)CCCOc1ccc(N(CC)C(=O)c2cc(C(C)C)c(O)cc2O)cc1Cl	1	Fast growth	0.501217	HCT 116	0.167478	MSI	0.44815	Test	-0.363345	-0.322585	-0.0328555	-0.604328	-0.228214	-0.203093	0.701718	0.0723244	0.044179	-0.0640273	-0.478214	-0.0226745	0.139595	-0.631327	-0.613865	0.483346	0.216564	-0.406754	0.680014	-0.89982
CHEMBL4778357	C=CCN(C(=O)c1cc(C(C)C)c(O)cc1O)c1ccc(Cn2c(=O)[nH]cc(F)c2=O)cc1	1	Fast growth	0.501217	HCT 116	0.167478	MSI	0.44815	Training	-0.136557	0.405882	-0.163538	-0.382329	0.240804	-0.203093	-0.197533	0.382203	-0.0421384	-0.114298	-0.203643	0.0435944	0.477857	-0.631327	-0.144076	0.112507	0.0815259	-0.466941	-0.0250087	-0.707396
CHEMBL53463	COc1cccc2c1C(=O)c1c(O)c3c(c(O)c1C2=O)C[C@@](O)(C(=O)CO)C[C@@H]3O[C@H]1C[C@H](N)[C@H](O)[C@H](C)O1	1	Fast growth	0.501217	HCT 116	0.167478	MSI	0.44815	Training	0.792963	1.40596	-0.275815	-0.818482	1.24146	0.172231	-1.98916	2.02094	0.0708623	-0.104928	0.608182	0.506507	1.44757	-0.631327	-0.0543806	0.562747	-0.496475	0.166145	-0.756068	0.219415
CHEMBL4087065	COc1ccc2c(c1)COCc1cc(OC)c(OC)c(OC)c1-2	1	Fast growth	0.501217	HCT 15	0.134129	MSI	0.44815	Training	-0.548741	-0.573439	-0.192643	-1.57989	-0.392668	-0.205522	-0.452824	-0.64341	-0.635211	-0.131638	-0.516817	-0.580965	-0.324457	-0.631327	-0.685194	0.384738	0.138442	-0.0858859	0.9746	0.854292
CHEMBL4064611	COc1ccc2c(c1O)COCc1cc(OC)c(OC)c(OC)c1-2	1	Fast growth	0.501217	HCT 15	0.134129	MSI	0.44815	Test	-0.494166	-0.0984106	-0.184848	-1.8291	-0.192357	-0.205522	-0.607986	-0.354971	-0.572604	-0.127863	-0.561364	-0.517559	-0.0175448	-0.631327	-0.786075	0.36754	0.125752	-0.114593	0.851417	0.718781
CHEMBL84	CC[C@@]1(O)C(=O)OCc2c1cc1n(c2=O)Cc2cc3c(CN(C)C)c(O)ccc3nc2-1	1	Fast growth	0.501217	HT-29	0.199611	MSS	0.55185	Training	0.380372	0.19973	-0.174873	-0.344527	0.207355	0.114768	-1.27098	0.279962	-0.129795	-0.170764	-0.0879321	-0.122654	0.939259	-0.234272	-0.231207	0.412387	-0.219672	0.115852	-1.12623	0.873142
CHEMBL4852084	C[C@]12CC[C@H](O[C@@H]3O[C@H](CO)[C@@H](O)[C@H](O)[C@H]3O)C=C1CC[C@@H]1[C@@H]2[C@@H](O)C[C@]2(C)[C@@H](c3ccc(=O)oc3)CC[C@]12O	1	Fast growth	0.501217	HT-29	0.199611	MSS	0.55185	Training	0.917588	0.725114	-0.522734	-0.506608	0.994437	0.783883	-1.85198	1.39658	-0.590067	-0.155856	1.32412	0.607612	2.03236	-0.290395	0.246624	0.499582	-1.63946	1.48701	-1.23646	0.206738
CHEMBL2295982	COc1ccc(OC)c(/C=C/C(=O)N/N=C/c2ccc(Cl)cc2)c1	1	Intermediate growth	0.264119	SW620	0.117575	MSS	0.55185	Training	-0.330751	-0.145658	0.070728	-0.383763	-0.266362	-0.186737	0.231993	-0.48367	-0.280965	-0.114037	-0.384288	-0.665848	-1.04825	-0.765862	-0.308775	-0.181666	0.888749	-0.798556	1.40314	-0.848916
CHEMBL2295982	COc1ccc(OC)c(/C=C/C(=O)N/N=C/c2ccc(Cl)cc2)c1	1	Fast growth	0.501217	HCT 15	0.134129	MSI	0.44815	Test	-0.486445	-0.2034	0.0899987	-0.615144	-0.256322	-0.205522	0.196868	-0.455985	-0.243172	-0.0742771	-0.382206	-0.55913	-0.906108	-0.631327	-0.32853	-0.144008	0.766842	-0.703979	1.24667	-0.733204
CHEMBL4649626	O=C1CC(c2ccccc2)Cc2nc3c(Br)cc(Br)cc3cc21	1	Intermediate growth	0.264119	SW620	0.117575	MSS	0.55185	Training	-0.135897	-0.752578	1.44826	0.67147	-0.544108	-0.186737	0.240899	-0.53195	1.56846	2.53951	0.433407	-0.755913	-0.343889	-0.765862	0.509967	0.802494	1.10835	0.54608	-0.667218	0.30868
CHEMBL4170692	COc1cc2c(=O)n(CCN(C)C)c3c4cc5c(cc4ccc3c2cc1OC)OCO5	1	Fast growth	0.501217	HCT 116	0.167478	MSI	0.44815	Training	-0.614034	-0.620466	-0.172839	-0.131214	-0.350807	-0.203093	0.237379	-0.496763	-0.0584239	-0.129047	-0.0415184	0.00876027	0.271942	0.326755	-0.268911	0.27473	0.0987333	0.136048	-0.335039	1.28281
CHEMBL1935538	Cc1ccc(C)c(COc2cc(NC(=O)c3ccc4c(c3)OCO4)ccc2N(C)S(C)(=O)=O)c1	1	Intermediate growth	0.264119	KM12	0.146543	MSI	0.44815	Training	0.0452226	0.0371373	-0.0868294	0.303225	0.129263	0.276624	0.168205	-0.0160494	0.130812	-0.112522	-0.101053	0.118409	0.244178	0.326755	-0.0921506	-0.597082	0.207124	-0.387707	-0.581866	-0.501226
CHEMBL1987575	O=C1NC2C(CC(O)C(O)C2O)c2cc3c(c(O)c21)OCO3	1	Fast growth	0.501217	HCT 15	0.134129	MSI	0.44815	Test	0.314556	1.639	-0.359397	-0.0665948	0.422535	-0.205522	-2.01247	0.658212	-0.924191	-0.128854	0.0657856	-0.750953	0.410154	0.326755	-0.660715	0.572815	-0.719711	0.233851	-1.14349	0.474982
CHEMBL4764605	COc1cc(/C=C/C(=O)Nc2c(/C=C\c3cc(OC)c(OC)c(OC)c3)ccc(OC)c2O)ccc1N	1	Slow growth	0.234664	COLO 205	0.131207	MSS	0.55185	Training	-0.352433	0.181607	-0.0257127	-0.983182	0.275571	-0.203249	-0.145023	0.66882	0.521009	-0.157996	-0.171196	0.459388	-0.170481	-0.765862	-0.289568	0.244631	0.648852	-0.657247	1.13871	-0.619933
CHEMBL4876715	CCO[C@@H]1C=C2CC[C@@H]3[C@H]([C@@H](O)C[C@]4(C)[C@@H](c5ccc(=O)oc5)CC[C@]34O)[C@@]2(C)CC1	1	Fast growth	0.501217	HCT 15	0.134129	MSI	0.44815	Training	0.922627	-0.27995	-0.51034	-0.153876	-0.0584869	0.643391	-0.3676	0.0845846	-0.828909	-0.12902	0.795248	-0.0685036	1.14995	-0.202856	-0.0420234	0.317821	-1.49032	1.82169	-1.0227	0.407276
CHEMBL4532719	COc1cc2c(ccc3c2[nH]c2c4cc(OC)c(O)cc4oc(=O)c32)cc1O	1	Fast growth	0.501217	HCT 116	0.167478	MSI	0.44815	Training	-0.674666	0.389111	-0.115062	-0.316309	0.122305	-0.203093	-0.234222	0.0997314	-0.12569	-0.127474	-0.0583447	-0.234727	0.353884	-0.15228	-0.215404	-0.594684	0.213703	-0.0242584	-0.676123	1.27308
CHEMBL4646030	N#Cc1cnc2cc(OC[C@@H](O)CO)c(NC(=O)CC3CSSC3)cc2c1Nc1ccc(OCc2cccc(F)c2)c(Cl)c1	1	Fast growth	0.501217	HCT 116	0.167478	MSI	0.44815	Test	0.0970324	0.808298	0.253101	0.179996	1.03412	-0.203093	0.135339	1.43171	1.58624	-0.0171177	0.128957	1.00401	-0.295513	0.723609	0.259449	0.28508	0.4727	-0.063122	0.261815	0.0180635
CHEMBL4798101	COc1ccc(/C=C/C(=O)Nc2c(/C=C\c3cc(OC)c(OC)c(OC)c3)ccc(OC)c2O)cc1N	1	Slow growth	0.234664	COLO 205	0.131207	MSS	0.55185	Training	-0.352433	0.181607	-0.0257127	-0.983182	0.275571	-0.203249	-0.145023	0.66882	0.521009	-0.157996	-0.171196	0.459388	-0.170481	-0.765862	-0.289568	0.244631	0.648852	-0.646409	1.13871	-0.585947
CHEMBL1987575	O=C1NC2C(CC(O)C(O)C2O)c2cc3c(c(O)c21)OCO3	1	Fast growth	0.501217	HT-29	0.199611	MSS	0.55185	Training	0.314556	1.639	-0.359397	-0.0665948	0.492304	-0.251722	-2.21967	0.752736	-1.03668	-0.1746	0.11284	-0.878711	0.412384	0.297305	-0.677396	0.61378	-0.760854	0.242137	-1.24918	0.491788
CHEMBL4871799	CCN(C(=O)c1cc(C(C)C)c(O)cc1O)c1cccnc1	1	Fast growth	0.501217	HCT 116	0.167478	MSI	0.44815	Training	-0.333719	0.337958	-0.180553	-0.595705	-0.223567	-0.203093	-0.374479	0.0767498	-0.74022	-0.131845	-0.467305	-0.769678	-0.0621476	-0.631327	-0.161384	0.292473	0.0912957	-0.542615	0.414723	-1.09261
CHEMBL5220768	COc1cc(C(=O)Nc2cc3c(cc2Oc2cc(C)cc(C)c2)C(=O)N[C@@H](Cc2ncnn2C)C(=O)N3)cc(OC)c1OC	1	Fast growth	0.501217	HCT 116	0.167478	MSI	0.44815	Test	-0.142175	0.35482	-0.179083	-0.264889	0.675633	-0.203093	-1.02341	-0.16072	0.663466	-0.112324	-0.190176	0.951418	0.301803	0.326755	-0.3516	-0.0476037	0.0719104	-0.383795	-0.0794854	-0.0988755
CHEMBL2337946	COc1ccc(C(=O)N2c3ccccc3Sc3ccccc32)cc1N	1	Intermediate growth	0.264119	SW620	0.117575	MSS	0.55185	Training	0.438184	0.0938236	0.064117	0.112722	-0.0722371	-0.186737	0.205275	0.43561	-0.0798862	-0.174485	0.595516	-0.541654	-0.113826	-0.765862	0.638783	0.489034	0.702612	0.281501	0.0233623	0.498146
CHEMBL53463	COc1cccc2c1C(=O)c1c(O)c3c(c(O)c1C2=O)C[C@@](O)(C(=O)CO)C[C@@H]3O[C@H]1C[C@H](N)[C@H](O)[C@H](C)O1	1	Intermediate growth	0.264119	SW620	0.117575	MSS	0.55185	Training	0.597992	1.0226	-0.194822	-0.531369	1.08853	0.127738	-2.1938	2.26493	0.0675139	-0.14805	0.714728	0.516671	1.56358	-0.765862	-0.00455619	0.602607	-0.513132	0.167004	-0.819263	0.20819
CHEMBL4852084	C[C@]12CC[C@H](O[C@@H]3O[C@H](CO)[C@@H](O)[C@H](O)[C@H]3O)C=C1CC[C@@H]1[C@@H]2[C@@H](O)C[C@]2(C)[C@@H](c3ccc(=O)oc3)CC[C@]12O	1	Intermediate growth	0.264119	KM12	0.146543	MSI	0.44815	Training	0.68846	0.528366	-0.374065	-0.304975	0.827872	0.695847	-1.68113	1.23841	-0.521723	-0.111963	1.15734	0.588459	1.87001	-0.202856	0.171973	0.469905	-1.51147	1.35568	-1.13202	0.218107
CHEMBL1765201	COc1ccc(/C=C(/C(C)=O)c2cc(OC)c(OC)c(OC)c2)cc1O	1	Intermediate growth	0.264119	SW620	0.117575	MSS	0.55185	Test	-0.160792	0.0260509	-0.111182	-1.21975	-0.133794	-0.186737	-0.392267	-0.21053	-0.524742	-0.168481	-0.490827	-0.516624	-0.294812	-0.765862	-0.625406	0.27352	0.361521	-0.592003	1.21562	-0.791936
CHEMBL4295176	C#C[C@@]1(O)[C@@H](CO)O[C@@H](n2cc(I)c3c(N)ncnc32)[C@@H]1O	1	Intermediate growth	0.264119	KM12	0.146543	MSI	0.44815	Training	0.205401	1.25901	4.08255	-1.09217	0.378692	0.122533	-1.6345	1.01334	2.67869	7.15468	-0.8993	-0.753224	0.422957	0.23095	-0.874712	0.625157	0.441959	-0.137395	-0.304807	-0.412657
CHEMBL509526	C=C1[C@@H](OCCCO[C@H]2O[C@@H]3O[C@@]4(C)CC[C@H]5[C@H](C)CC[C@@H](C2=C)[C@@]35OO4)O[C@@H]2O[C@@]3(C)CC[C@H]4[C@H](C)CC[C@@H]1[C@@]24OO3	1	Intermediate growth	0.264119	KM12	0.146543	MSI	0.44815	Training	0.733914	-0.414275	-0.414083	0.0298927	0.0231779	1.08003	0.308463	-0.6027	-0.561221	-0.126586	1.04626	0.884888	1.42491	-0.631327	-0.00724241	0.569266	-1.91436	1.5551	-1.36998	1.68236
CHEMBL4287532	C#C[C@@]1(O)[C@@H](CO)O[C@@H](n2cc(Br)c3c(N)ncnc32)[C@@H]1O	1	Intermediate growth	0.264119	KM12	0.146543	MSI	0.44815	Training	0.218192	1.25901	0.721653	-1.09217	0.378692	0.122533	-1.73769	1.01334	0.278464	1.09939	-0.8993	-0.753224	0.422957	0.23095	-0.874712	0.547531	0.0840283	-0.220278	-0.304807	-0.412657
CHEMBL4746317	COc1cc(/C=C/C(=O)Nc2c(/C=C\c3cc(OC)c(OC)c(OC)c3)ccc(OC)c2O)ccc1[N+](=O)[O-]	1	Slow growth	0.234664	COLO 205	0.131207	MSS	0.55185	Test	-0.289157	0.303696	-0.0613367	-0.924594	0.443231	-0.203249	0.155657	0.64549	0.520533	-0.150465	-0.171196	0.613138	0.00139776	-0.765862	-0.289568	-0.127113	0.483269	-0.664233	1.06251	-0.594925
CHEMBL3409052	COc1cc(/C(C#N)=C/c2cc3ccccc3n2Cc2ccc(C#N)cc2)cc(OC)c1OC	1	Slow growth	0.234664	COLO 205	0.131207	MSS	0.55185	Training	0.0721018	-0.254094	-0.0790736	-0.741273	-0.12889	-0.203249	0.475845	0.511927	0.204941	-0.170153	-0.00755258	0.279259	-0.277953	-0.234272	0.231749	0.22819	0.399864	-0.358128	1.00107	0.198116
CHEMBL2337946	COc1ccc(C(=O)N2c3ccccc3Sc3ccccc32)cc1N	1	Intermediate growth	0.264119	KM12	0.146543	MSI	0.44815	Training	0.438184	0.0938236	0.064117	0.112722	-0.0952233	-0.191484	0.172791	0.372431	-0.0619685	-0.128751	0.500753	-0.447212	-0.0640452	-0.631327	0.52537	0.460399	0.599103	0.269324	0.00327107	0.480711
CHEMBL4784709	COc1cc(/C=C/C(=O)Nc2c(/C=C\c3cc(OC)c(OC)c(OC)c3)ccc(OC)c2O)ccc1O	1	Slow growth	0.234664	COLO 205	0.131207	MSS	0.55185	Training	-0.343863	0.113361	-0.0488506	-0.983182	0.218868	-0.203249	0.029278	0.120084	0.439448	-0.156465	-0.171196	0.459388	-0.170481	-0.765862	-0.289568	0.234534	0.584348	-0.665853	1.13871	-0.619933
CHEMBL4758791	COc1ccc(/C=C/C(=O)Nc2c(/C=C\c3cc(OC)c(OC)c(OC)c3)ccc(OC)c2O)cc1OC	1	Slow growth	0.234664	COLO 205	0.131207	MSS	0.55185	Test	-0.345189	-0.0471501	-0.0577504	-1.14286	0.111142	-0.203249	0.165411	-0.197349	0.479812	-0.155875	-0.171196	0.570231	-0.211563	-0.765862	-0.289568	0.243622	0.561377	-0.641395	1.3642	-0.529242
CHEMBL505741	C[C@H]1[C@@H](OCC(O)CO[C@@H]2C[C@@H]3CC[C@@H](C)[C@@H]4CC[C@@]5(C)OO[C@@]34[C@H](O2)O5)O[C@@H]2O[C@@]3(C)CC[C@H]4[C@H](C)CC[C@@H]1[C@@]24OO3	1	Intermediate growth	0.264119	SW620	0.117575	MSS	0.55185	Training	0.692345	-0.216957	-0.466247	0.0627848	0.221361	0.952193	0.2638	-0.326474	-0.881966	-0.169691	1.37229	0.923204	1.23692	-0.765862	0.111083	0.706319	-2.33982	1.88407	-1.58368	1.74752
CHEMBL53463	COc1cccc2c1C(=O)c1c(O)c3c(c(O)c1C2=O)C[C@@](O)(C(=O)CO)C[C@@H]3O[C@H]1C[C@H](N)[C@H](O)[C@H](C)O1	1	Slow growth	0.234664	COLO 205	0.131207	MSS	0.55185	Training	0.545771	0.952476	-0.17928	-0.524638	1.10378	0.128956	-2.1938	2.26493	0.0675139	-0.14805	0.714728	0.516671	1.56358	-0.765862	-0.00455619	0.602607	-0.513132	0.167004	-0.819263	0.20819
CHEMBL1241533	COc1cc(/C=C/C(=O)N2CCOCC2)ccc1OCCCOc1cc2c(cc1OC)C(=O)N1CCC[C@H]1C=N2	1	Slow growth	0.234664	COLO 205	0.131207	MSS	0.55185	Training	-0.156309	-0.214842	-0.193201	0.0378801	0.0564959	-0.203249	0.257014	-0.355809	0.138204	-0.166809	0.209452	0.787941	0.0108243	0.297305	0.324489	0.410085	-0.190858	-0.376293	0.565994	0.203792
CHEMBL1240652	COc1cc(/C=C/C(=O)N2CCOCC2)ccc1OCCCCCOc1cc2c(cc1OC)C(=O)N1CCC[C@H]1C=N2	1	Slow growth	0.234664	COLO 205	0.131207	MSS	0.55185	Test	-0.180447	-0.259871	-0.209031	0.0942554	0.0564959	-0.203249	0.560663	-0.355786	0.168712	-0.165568	0.209452	0.96807	0.0108243	0.297305	0.324489	0.46534	-0.286385	-0.349401	0.701612	0.177296
CHEMBL1801467	COc1cc2c(cc1OCc1ccc(C(=O)Nc3ccc(C)c(Nc4nccc(-c5cccnc5)n4)c3)cc1)N=C[C@@H]1C[C@H](F)CN1C2=O	1	Slow growth	0.234664	COLO 205	0.131207	MSS	0.55185	Training	-0.253766	-0.15619	-0.119887	0.339799	0.367921	-0.203249	0.276522	-0.32267	1.13243	-0.159727	0.572242	1.53317	0.234695	-0.0570754	1.591	0.263311	0.121867	-0.431798	-0.200526	0.278099
CHEMBL1240648	COc1cc(/C=C/C(=O)N2CCN(C(=O)c3cc(OC)c(OC)c(OC)c3)CC2)ccc1OCCCCOc1cc2c(cc1OC)C(=O)N1CCC[C@H]1C=N2	1	Slow growth	0.234664	COLO 205	0.131207	MSS	0.55185	Training	-0.11907	-0.193982	-0.178379	-0.447194	0.43618	-0.203249	0.957611	-0.186231	1.10301	-0.145718	0.595931	2.08663	0.715184	0.297305	0.324489	0.343709	-0.113547	-0.305246	0.658769	0.210478
CHEMBL1240649	COc1cc(/C=C/C(=O)N2CCN(C(=O)c3cc(OC)c(OC)c(OC)c3)CC2)ccc1OCCCCCOc1cc2c(cc1OC)C(=O)N1CCC[C@H]1C=N2	1	Slow growth	0.234664	COLO 205	0.131207	MSS	0.55185	Training	-0.128782	-0.211302	-0.184563	-0.417986	0.43618	-0.203249	1.10943	-0.18622	1.11826	-0.145097	0.595931	2.1767	0.715184	0.297305	0.324489	0.365631	-0.150833	-0.299115	0.708382	0.2015
CHEMBL2440593	CCN(CC)c1ccc(/C=N/NC(=O)c2ccccc2Nc2ccnc(C(F)(F)F)c2)c(O)c1	1	Fast growth	0.501217	HCT 116	0.167478	MSI	0.44815	Test	0.00218862	-0.136868	-0.212617	-0.274283	-0.0444353	0.297336	0.749871	-0.15777	-0.0797013	-0.112896	-0.0847109	0.158043	0.0550034	-0.631327	0.276757	-0.0081745	-0.0027737	-0.672021	0.355463	-0.688683
CHEMBL3261815	COc1cc2c(=O)n(CCCN3CCOCC3)c3c(c2cc1OCCCN1CCOCC1)C(=O)c1cc2c(cc1-3)OCO2	1	Fast growth	0.501217	HCT 116	0.167478	MSI	0.44815	Training	-0.271959	-0.429806	-0.350815	0.596632	0.0781578	-0.203093	0.915352	-0.344272	0.18936	-0.12302	0.932582	1.01919	0.50429	0.686037	1.14045	0.516978	-0.447454	0.0689296	-0.0955695	0.920404
CHEMBL126159	COc1cc2c3c(n(CCCNCCO)c(=O)c2cc1OC)-c1cc2c(cc1C3=O)OCO2	1	Fast growth	0.501217	HCT 116	0.167478	MSI	0.44815	Training	-0.140136	0.151909	-0.266361	-0.229146	0.159149	-0.203093	-0.0595692	-0.0584455	-0.161283	-0.121693	-0.329556	0.201841	0.50429	0.686037	-0.571544	0.333234	-0.199692	0.106747	0.120555	1.21171
CHEMBL5206867	CCOC(=O)c1cc(C(=O)c2cc(OC)c(OC)c(OC)c2)n2nc(C)ccc12	1	Fast growth	0.501217	HCT 15	0.134129	MSI	0.44815	Training	-0.00953058	0.101285	-0.22183	-1.23334	0.0252811	-0.205522	-0.351931	-0.337421	-0.365283	-0.12283	-0.580389	-0.171321	0.0858426	-0.15228	-0.613865	-0.165414	-0.0595681	-0.393007	0.648223	-0.0621083
CHEMBL2440585	CCN(CC)c1ccc(/C=N/NC(=O)c2ccc(Nc3ccnc(C(F)(F)F)c3)cc2)c(O)c1	1	Fast growth	0.501217	HCT 15	0.134129	MSI	0.44815	Test	-0.00933341	-0.136868	-0.211828	-0.33571	0.0400346	0.242319	0.749871	-0.157777	-0.0788837	-0.113007	-0.0847109	0.152028	-0.0606206	-0.631327	0.242141	-0.0081745	-0.0027737	-0.677671	0.303413	-0.733298
CHEMBL4746359	CC(C)[C@H]1NC(=O)C[C@H]2/C=C/CCSSC[C@@H](NC1=O)C(=O)N[C@H](Cc1ccccc1)C(=O)NCC(=O)O2	1	Fast growth	0.501217	HCT 15	0.134129	MSI	0.44815	Training	0.910049	1.43295	0.039419	0.657873	1.06436	-0.205522	-0.963789	0.908145	0.489535	-0.0815702	-0.655395	0.46018	-0.278648	-0.631327	-0.446719	0.281384	-0.0977393	0.455862	0.474913	-0.705812
CHEMBL67	COc1ccc(/C=C\c2cc(OC)c(OC)c(OC)c2)cc1O	1	Fast growth	0.501217	HT-29	0.199611	MSS	0.55185	Training	-0.719115	-0.213847	-0.102393	-1.90217	-0.369307	-0.251722	-0.289638	-0.374232	-0.615032	-0.174607	-0.490827	-0.734059	-0.690568	-0.765862	-0.625406	0.294486	0.579105	-0.691439	1.5917	-0.832534
CHEMBL53463	COc1cccc2c1C(=O)c1c(O)c3c(c(O)c1C2=O)C[C@@](O)(C(=O)CO)C[C@@H]3O[C@H]1C[C@H](N)[C@H](O)[C@H](C)O1	1	Fast growth	0.501217	HT-29	0.199611	MSS	0.55185	Training	0.792963	1.40596	-0.275815	-0.818482	1.42953	0.158028	-2.1938	2.26493	0.0675139	-0.14805	0.714728	0.516671	1.56358	-0.765862	-0.00455619	0.602607	-0.513132	0.167004	-0.819263	0.20819
CHEMBL2408969	COc1ccc(-c2c(N)n[nH]c2-c2cc(OC)c(OC)c(OC)c2)cc1	1	Intermediate growth	0.264119	KM12	0.146543	MSI	0.44815	Test	-0.448291	0.281234	-0.093001	-1.07602	0.0161401	-0.191484	-0.15817	0.225688	-0.359821	-0.128548	-0.426767	-0.367265	-0.261026	0.0461468	-0.446719	-0.163779	0.274814	-0.461945	0.892701	-0.160061
CHEMBL5206867	CCOC(=O)c1cc(C(=O)c2cc(OC)c(OC)c(OC)c2)n2nc(C)ccc12	1	Intermediate growth	0.264119	KM12	0.146543	MSI	0.44815	Training	0.0154492	0.0755186	-0.155634	-0.832525	-0.0176001	-0.191484	-0.351931	-0.337421	-0.365283	-0.12283	-0.580389	-0.171321	0.0858426	-0.15228	-0.613865	-0.165414	-0.0595681	-0.393007	0.648223	-0.0621083
CHEMBL450309	COc1cc2c(cc1OCCCN1CCN(CCCOc3cc4c(cc3OC)C(=O)N3CC(F)C[C@H]3C=N4)CC1)N=C[C@@H]1CC(F)CN1C2=O	1	Intermediate growth	0.264119	KM12	0.146543	MSI	0.44815	Training	-0.0716628	-0.367561	-0.254138	0.197339	0.193328	-0.191484	0.652418	-0.335763	0.499588	-0.106087	0.168527	1.50466	0.434464	0.646119	-0.161384	0.533273	-0.461722	-0.02355	-0.130571	0.603586
CHEMBL2408969	COc1ccc(-c2c(N)n[nH]c2-c2cc(OC)c(OC)c(OC)c2)cc1	1	Intermediate growth	0.264119	SW620	0.117575	MSS	0.55185	Training	-0.448291	0.281234	-0.093001	-1.07602	0.027514	-0.186737	-0.161987	0.272772	-0.410408	-0.17426	-0.433737	-0.452939	-0.332413	-0.0140807	-0.439928	-0.203606	0.342754	-0.529976	1.01035	-0.212908
CHEMBL5206867	CCOC(=O)c1cc(C(=O)c2cc(OC)c(OC)c(OC)c2)n2nc(C)ccc12	1	Intermediate growth	0.264119	SW620	0.117575	MSS	0.55185	Test	0.0154492	0.0755186	-0.155634	-0.832525	-0.00270802	-0.186737	-0.377	-0.352101	-0.416469	-0.167915	-0.604208	-0.235503	0.0525017	-0.234272	-0.625406	-0.20542	-0.0283041	-0.453477	0.739055	-0.104212
CHEMBL4852084	C[C@]12CC[C@H](O[C@@H]3O[C@H](CO)[C@@H](O)[C@H](O)[C@H]3O)C=C1CC[C@@H]1[C@@H]2[C@@H](O)C[C@]2(C)[C@@H](c3ccc(=O)oc3)CC[C@]12O	1	Slow growth	0.234664	COLO 205	0.131207	MSS	0.55185	Training	0.631045	0.486611	-0.348233	-0.31124	0.751032	0.636368	-1.85198	1.39658	-0.590067	-0.155856	1.32412	0.607612	2.03236	-0.290395	0.246624	0.499582	-1.63946	1.48701	-1.23646	0.206738
CHEMBL3409059	COc1cc(/C(C#N)=C/c2c[nH]c3ccccc23)cc(OC)c1OC	1	Slow growth	0.234664	HCC2998	0.103457	MSS	0.55185	Training	-0.0919328	-0.105194	-0.0764704	-0.931106	-0.254237	-0.194876	-0.191249	-0.0752731	-0.460113	-0.177532	-0.433737	-0.516624	-0.415044	-0.0140807	-0.401514	0.200597	0.422541	-0.537345	1.21562	-0.110926
CHEMBL4295176	C#C[C@@]1(O)[C@@H](CO)O[C@@H](n2cc(I)c3c(N)ncnc32)[C@@H]1O	1	Fast growth	0.501217	HCT 15	0.134129	MSI	0.44815	Training	0.252141	1.73163	5.61656	-1.59103	0.404415	0.0948997	-1.6345	1.01334	2.67869	7.15468	-0.8993	-0.753224	0.422957	0.23095	-0.874712	0.625157	0.441959	-0.137395	-0.304807	-0.412657
CHEMBL250261	COC(=O)C1=CO[C@@H]2O[C@H]3/C(=C\c4ccc(O)cc4)C(=O)O[C@]34C=C[C@H]1[C@H]24	1	Fast growth	0.501217	HT-29	0.199611	MSS	0.55185	Test	0.981508	0.164783	-0.243275	-0.0755146	0.0430778	0.0656676	-1.14545	-0.0440002	-0.479407	-0.175799	-0.4054	-0.3971	0.197871	0.653497	-0.420721	0.477352	-0.34436	0.233417	-0.884764	1.03196
CHEMBL443659	COCC(CO[C@H]1O[C@@H]2O[C@@]3(C)CC[C@H]4[C@H](C)CC[C@@H]([C@H]1C)[C@@]24OO3)O[C@H]1O[C@@H]2O[C@@]3(C)CC[C@H]4[C@H](C)CC[C@@H]([C@H]1C)[C@@]24OO3	1	Slow growth	0.234664	HCC2998	0.103457	MSS	0.55185	Training	0.632455	-0.352957	-0.431942	-0.0819972	0.0436928	0.873485	0.609857	-0.643847	-0.80203	-0.167547	1.29409	1.10441	1.53844	-0.765862	0.0477522	0.72298	-2.29558	1.93157	-1.3746	1.73736
CHEMBL4084089	COc1ccccc1CNCCCN1C(=O)c2ccc3c4c(ccc(c24)C1=O)C(=O)N(CCCNCCCN)C3=O	1	Intermediate growth	0.264119	SW620	0.117575	MSS	0.55185	Training	0.0794298	0.138435	-0.174485	0.03629	0.421049	-0.186737	0.636999	0.829819	0.317821	-0.161146	0.314733	0.858622	0.872704	-0.765862	0.309739	0.363945	-0.0452176	-0.00340179	0.50113	0.820477
CHEMBL293096	COc1cc2c(cc1O)N=C[C@@H]1CCCN1C2=O	1	Slow growth	0.234664	COLO 205	0.131207	MSS	0.55185	Training	-0.0642601	0.177522	-0.171509	-0.259275	-0.305854	-0.203249	-1.17811	-0.210741	-1.12877	-0.184605	-0.859922	-1.17636	-0.35476	0.297305	-1.07318	0.337146	-0.19713	-0.228508	-0.104813	0.251535
CHEMBL4087065	COc1ccc2c(c1)COCc1cc(OC)c(OC)c(OC)c1-2	1	Slow growth	0.234664	COLO 205	0.131207	MSS	0.55185	Test	-0.37228	-0.401914	-0.12237	-1.04562	-0.46235	-0.203249	-0.48896	-0.691652	-0.716004	-0.177689	-0.533663	-0.690078	-0.402801	-0.765862	-0.704559	0.405074	0.191425	-0.11267	1.10123	0.912702
CHEMBL4092588	COc1ccccc1CNCCCN1C(=O)c2ccc3c4c(ccc(c24)C1=O)C(=O)N(CCCNCCCCN)C3=O	1	Slow growth	0.234664	COLO 205	0.131207	MSS	0.55185	Training	0.040273	0.0892923	-0.168782	0.0392175	0.398672	-0.203249	0.788823	0.82983	0.333075	-0.160526	0.314733	0.948687	0.872704	-0.765862	0.309739	0.392575	-0.0961473	-0.000410763	0.570348	0.79531
CHEMBL1958468	COc1cc([C@@H]2c3cc4c(cc3[C@@H](NS(=O)(=O)c3sc(NC(C)=O)nc3C)[C@H]3COC(=O)[C@H]23)OCO4)cc(OC)c1OC	1	Slow growth	0.234664	COLO 205	0.131207	MSS	0.55185	Training	0.343243	0.63834	-0.143048	-0.0716211	1.01721	0.180349	-0.819326	0.36207	0.535787	-0.133489	-0.114106	0.928018	0.885138	1.75786	-0.578444	-0.960705	-0.278067	1.13804	-0.602987	0.505291
CHEMBL450309	COc1cc2c(cc1OCCCN1CCN(CCCOc3cc4c(cc3OC)C(=O)N3CC(F)C[C@H]3C=N4)CC1)N=C[C@@H]1CC(F)CN1C2=O	1	Slow growth	0.234664	HCC2998	0.103457	MSS	0.55185	Training	-0.0854402	-0.357883	-0.235191	0.162237	0.106392	-0.194876	0.737508	-0.35026	0.543263	-0.149336	0.226851	1.62431	0.439361	0.651698	-0.123296	0.569901	-0.474567	-0.0434965	-0.12516	0.634498
CHEMBL3113127	COc1ccc(-c2c(-c3cc4c(c(OC)c3OC)OCO4)noc2N)cc1	1	Intermediate growth	0.264119	KM12	0.146543	MSI	0.44815	Test	-0.385385	0.281815	-0.128115	-0.5804	0.0842415	-0.191484	-0.132182	0.201055	-0.334451	-0.129808	-0.465356	-0.271209	-0.0521673	1.00423	-0.518048	-0.532583	0.0994788	-0.418039	0.365292	0.365831
CHEMBL1935538	Cc1ccc(C)c(COc2cc(NC(=O)c3ccc4c(c3)OCO4)ccc2N(C)S(C)(=O)=O)c1	1	Intermediate growth	0.264119	SW620	0.117575	MSS	0.55185	Training	0.0452226	0.0371373	-0.0868294	0.303225	0.128841	0.23256	0.200186	0.00451978	0.134039	-0.156476	-0.0722981	0.0860053	0.228203	0.297305	-0.046469	-0.684434	0.26764	-0.447596	-0.625954	-0.591493
CHEMBL1765201	COc1ccc(/C=C(/C(C)=O)c2cc(OC)c(OC)c(OC)c2)cc1O	1	Intermediate growth	0.264119	KM12	0.146543	MSI	0.44815	Training	-0.160792	0.0260509	-0.111182	-1.21975	-0.163946	-0.191484	-0.365689	-0.209843	-0.462854	-0.12334	-0.478214	-0.424656	-0.227142	-0.631327	-0.613865	0.266187	0.291726	-0.517841	1.07769	-0.681857
CHEMBL4858816	CC(=O)OC[C@H]1O[C@@H](O[C@@H]2C=C3CC[C@@H]4[C@H]([C@@H](O)C[C@]5(C)[C@@H](c6ccc(=O)oc6)CC[C@]45O)[C@@]3(C)CC2)[C@H](OC(C)=O)[C@@H](OC(C)=O)[C@@H]1OC(C)=O	1	Intermediate growth	0.264119	SW620	0.117575	MSS	0.55185	Training	0.806475	0.348123	-0.359429	0.363227	0.979692	0.608068	-0.596679	0.788429	-0.039892	-0.144581	1.32412	1.53539	1.82411	-0.290395	0.246624	0.347595	-1.40841	1.16333	-1.03644	0.309977
CHEMBL4570069	CNCCn1c(=O)c2cc(OC)c(OC)cc2c2ccc3cc4c(cc3c21)OCO4	1	Fast growth	0.501217	HCT 15	0.134129	MSI	0.44815	Test	-0.630714	-0.411688	-0.187552	-0.296607	-0.147107	-0.205522	0.146039	-0.491532	-0.140975	-0.129376	-0.0415184	-0.02389	0.271942	0.326755	-0.268911	0.255943	0.0806729	0.127748	0.00242166	1.43065
CHEMBL3409062	COc1ccc2[nH]cc(/C=C(\C#N)c3cc(OC)c(OC)c(OC)c3)c2c1	1	Slow growth	0.234664	HCC2998	0.103457	MSS	0.55185	Training	-0.0984922	-0.0378731	-0.0832532	-1.20421	-0.173972	-0.194876	-0.227296	-0.0726442	-0.348924	-0.172997	-0.490827	-0.34877	-0.415044	-0.0140807	-0.625406	0.204243	0.37584	-0.48501	1.25408	0.0274391
CHEMBL1240651	COc1cc(/C=C/C(=O)N2CCOCC2)ccc1OCCCCOc1cc2c(cc1OC)C(=O)N1CCC[C@H]1C=N2	1	Slow growth	0.234664	COLO 205	0.131207	MSS	0.55185	Training	-0.168646	-0.237857	-0.201329	0.0666942	0.0564959	-0.203249	0.408838	-0.355798	0.153458	-0.166189	0.209452	0.878006	0.0108243	0.297305	0.324489	0.438327	-0.239683	-0.358694	0.63531	0.18873
CHEMBL1773345	COc1cc([C@@H]2c3cc4c(cc3[C@@H](OC(=O)NCCc3c[nH]c5ccccc35)[C@H]3COC(=O)[C@H]23)OCO4)cc(OC)c1OC	1	Slow growth	0.234664	COLO 205	0.131207	MSS	0.55185	Training	-0.100874	-0.0868441	-0.205496	-0.00268147	0.325222	-0.203249	0.383393	-0.331248	0.398635	-0.162157	0.312078	1.15778	0.641503	1.80085	0.0932214	0.399167	-0.325398	0.173833	-0.122258	0.971868
CHEMBL1801466	COc1cc2c(cc1OCc1ccc(C(=O)Nc3ccc(C)c(Nc4nccc(-c5cccnc5)n4)c3)cc1)N=C[C@@H]1CCCN1C2=O	1	Slow growth	0.234664	COLO 205	0.131207	MSS	0.55185	Test	-0.294854	-0.135925	-0.118903	0.321378	0.367921	-0.203249	0.215453	-0.322715	1.07647	-0.167008	0.572242	1.47616	0.234695	0.297305	1.591	0.262582	0.136463	-0.408635	-0.0818051	0.356453
CHEMBL1935538	Cc1ccc(C)c(COc2cc(NC(=O)c3ccc4c(c3)OCO4)ccc2N(C)S(C)(=O)=O)c1	1	Slow growth	0.234664	HCC2998	0.103457	MSS	0.55185	Training	0.024735	0.0235829	-0.0774872	0.262044	0.0525629	0.198441	0.200186	0.00451978	0.134039	-0.156476	-0.0722981	0.0860053	0.228203	0.297305	-0.046469	-0.684434	0.26764	-0.447596	-0.625954	-0.591493
CHEMBL4778390	CC(C)c1cc(C(=O)N(C)c2ccc(Cn3c(=O)c(F)cn(C4CCCO4)c3=O)cc2)c(O)cc1O	1	Fast growth	0.501217	HCT 116	0.167478	MSI	0.44815	Training	-0.0546211	0.150163	-0.272971	-0.188094	0.222769	-0.203093	0.136485	0.368713	-0.089957	-0.113315	-0.227202	0.272188	0.814479	0.723609	-0.232713	0.235604	-0.314962	-0.36495	-0.45089	-0.617938
CHEMBL2262434	ClCc1ccc(Cn2cnc3nc(Cl)nc(Cl)c32)cc1	1	Fast growth	0.501217	HCT 116	0.167478	MSI	0.44815	Training	-0.745115	-0.482193	0.476398	0.0326954	-0.556162	-0.203093	-0.602636	-0.630505	-0.0440311	0.0455211	-0.54198	-0.868886	-0.672441	0.0461468	-0.446719	0.611043	1.02416	-0.22412	0.0279124	-0.190238
CHEMBL4542294	COc1cc2c(cc1O)oc(=O)c1c2c(F)c2c3cc(OC)c(O)cc3ccn21	1	Fast growth	0.501217	HCT 116	0.167478	MSI	0.44815	Test	-0.593584	0.0906855	-0.171336	-0.440129	-0.00360782	-0.203093	-0.010269	0.0838444	-0.183786	-0.120774	-0.088762	-0.171321	0.551968	-0.272045	-0.215404	-0.602749	-0.00645099	-0.0653524	-0.723153	1.16828
CHEMBL509526	C=C1[C@@H](OCCCO[C@H]2O[C@@H]3O[C@@]4(C)CC[C@H]5[C@H](C)CC[C@@H](C2=C)[C@@]35OO4)O[C@@H]2O[C@@]3(C)CC[C@H]4[C@H](C)CC[C@@H]1[C@@]24OO3	1	Slow growth	0.234664	COLO 205	0.131207	MSS	0.55185	Training	0.67389	-0.401914	-0.385954	0.00440311	-0.0103919	0.999895	0.355827	-0.646476	-0.633898	-0.172083	1.20086	0.936554	1.53844	-0.765862	0.0477522	0.609842	-2.08653	1.70831	-1.50051	1.8316
CHEMBL428647	CC(=O)O[C@H]1C(=O)[C@@]2(C)[C@H]([C@H](OC(=O)c3ccccc3)[C@]3(O)C[C@H](OC(=O)[C@H](O)[C@@H](NC(=O)c4ccccc4)c4ccccc4)C(C)=C1C3(C)C)[C@]1(OC(C)=O)CO[C@@H]1C[C@@H]2O	1	Fast growth	0.501217	HCT 15	0.134129	MSI	0.44815	Training	1.19721	0.372661	-0.363408	0.123996	1.34151	0.914272	-0.369511	1.12217	0.977816	-0.0916669	1.05469	2.2012	3.2292	-0.631327	1.53758	0.572971	-0.714889	0.515148	-0.795458	-0.220017
CHEMBL1171057	COc1cc(-c2nc3ccccc3s2)ccc1OCCCCCOc1cc2c(cc1OC)C(=O)N1CCC[C@H]1C=N2	1	Slow growth	0.234664	HCC2998	0.103457	MSS	0.55185	Training	-0.334213	-0.144049	-0.095534	0.190457	0.12361	-0.194876	0.857101	-0.352883	0.623775	-0.162885	-0.0646575	0.908637	0.152531	1.00609	0.0462704	-0.15958	0.0521337	0.0446854	0.299134	0.716076
CHEMBL2440589	CCN(CC)c1ccc(/C=N/NC(=O)c2cccc(Nc3ccnc(C(F)(F)F)c3)c2)c(O)c1	1	Fast growth	0.501217	HCT 116	0.167478	MSI	0.44815	Test	-0.00933341	-0.136868	-0.211818	-0.240423	-0.0444353	0.297336	0.749871	-0.157777	-0.0788837	-0.113007	-0.0847109	0.152028	-0.0606206	-0.631327	0.242141	-0.0081745	-0.0027737	-0.678389	0.303413	-0.753007
CHEMBL917	O=c1[nH]c(=O)n([C@H]2C[C@H](O)[C@@H](CO)O2)cc1F	1	Fast growth	0.501217	HCT 116	0.167478	MSI	0.44815	Training	0.242492	2.08854	-0.482974	-0.803076	0.118211	-0.203093	-1.9582	0.234979	-1.35775	-0.126466	-0.875755	-1.15773	-0.304633	0.00740182	-1.01738	0.257973	-1.01326	-0.606478	-0.0803286	-1.20031
CHEMBL4458303	O=c1c2ccccc2n(CC2CO2)c2ccccc12	1	Fast growth	0.501217	HCT 116	0.167478	MSI	0.44815	Training	-0.522516	-0.859939	-0.223792	0.756582	-0.693028	-0.203093	-0.431423	-0.50455	-0.849085	-0.143765	-0.137526	-0.899353	-0.274046	-0.631327	0.0683491	0.272311	-0.0452424	-0.0977331	-0.403474	0.528855
CHEMBL2440589	CCN(CC)c1ccc(/C=N/NC(=O)c2cccc(Nc3ccnc(C(F)(F)F)c3)c2)c(O)c1	1	Fast growth	0.501217	HCT 15	0.134129	MSI	0.44815	Training	-0.00933341	-0.136868	-0.211818	-0.240423	0.0400346	0.242319	0.749871	-0.157777	-0.0788837	-0.113007	-0.0847109	0.152028	-0.0606206	-0.631327	0.242141	-0.0081745	-0.0027737	-0.678389	0.303413	-0.753007
CHEMBL4276891	C#C[C@@]1(O)[C@@H](CO)O[C@@H](n2cc(Cl)c3c(N)ncnc32)[C@@H]1O	1	Intermediate growth	0.264119	KM12	0.146543	MSI	0.44815	Test	0.224393	1.25901	0.0327908	-1.09217	0.378692	0.122533	-1.80495	1.01334	-0.456275	-0.0708533	-0.8993	-0.753224	0.422957	0.23095	-0.874712	0.488387	-0.170966	-0.338653	-0.304807	-0.412657
CHEMBL44657	COc1cc([C@@H]2c3cc4c(cc3[C@@H](O[C@@H]3O[C@@H]5CO[C@@H](C)O[C@H]5[C@H](O)[C@H]3O)[C@H]3COC(=O)[C@H]23)OCO4)cc(OC)c1O	1	Slow growth	0.234664	COLO 205	0.131207	MSS	0.55185	Training	0.0830623	0.289744	-0.264225	-0.057547	0.660739	-0.203249	-1.24469	0.446002	-0.0225591	-0.157754	0.635683	0.904111	1.12178	1.04909	0.106809	0.657506	-0.843578	0.356814	-0.758141	1.03938
CHEMBL1812752	COc1cc2c(cc1OCCCCCOc1ccc3nc(C)n(-c4ccc(F)c(Cl)c4)c(=O)c3c1)N=C[C@@H]1CCCN1C2=O	1	Slow growth	0.234664	COLO 205	0.131207	MSS	0.55185	Training	-0.25456	-0.356921	-0.103534	0.163211	0.0184981	-0.203249	1.1828	-0.351334	0.735456	-0.0958117	0.0700346	1.07891	0.654957	0.297305	0.0598576	0.397118	-0.128385	-0.213555	-0.128754	0.508069
CHEMBL510024	COc1cc2c(cc1OCCCOc1cc3c(cc1OC)C(=O)N1CC(F)(F)C[C@H]1C=N3)N=C[C@@H]1CC(F)(F)CN1C2=O	1	Fast growth	0.501217	HCT 116	0.167478	MSI	0.44815	Training	0.598653	-0.382362	-0.30605	0.104771	0.0928734	0.765988	0.36961	-0.335995	0.263481	-0.10097	-0.522776	0.849636	0.434464	0.326755	-0.732044	0.392278	-0.47273	-0.18149	-0.740024	0.480037
CHEMBL4641572	COc1ccc2nc3c(cc2c1)C(=O)CC(C(F)(F)F)C3	1	Fast growth	0.501217	HCT 116	0.167478	MSI	0.44815	Test	0.695242	-0.668896	-0.206862	0.0802056	-0.604956	0.297336	-0.573209	-0.497158	-0.804908	-0.12423	-0.0442421	-0.862236	-0.14674	-0.631327	-0.32853	0.404332	-0.385342	-0.149241	-0.838853	0.0764193
CHEMBL4276891	C#C[C@@]1(O)[C@@H](CO)O[C@@H](n2cc(Cl)c3c(N)ncnc32)[C@@H]1O	1	Fast growth	0.501217	HCT 15	0.134129	MSI	0.44815	Training	0.278304	1.73163	0.0377376	-1.59103	0.404415	0.0948997	-1.80495	1.01334	-0.456275	-0.0708533	-0.8993	-0.753224	0.422957	0.23095	-0.874712	0.488387	-0.170966	-0.338653	-0.304807	-0.412657
CHEMBL4084089	COc1ccccc1CNCCCN1C(=O)c2ccc3c4c(ccc(c24)C1=O)C(=O)N(CCCNCCCN)C3=O	1	Fast growth	0.501217	HCT 116	0.167478	MSI	0.44815	Training	0.0786071	0.187957	-0.2478	-0.0364916	0.444831	-0.203093	0.561843	0.727676	0.296428	-0.11673	0.247723	0.814659	0.824975	-0.631327	0.228849	0.347674	-0.0748098	0.0125817	0.433815	0.771183
CHEMBL4852084	C[C@]12CC[C@H](O[C@@H]3O[C@H](CO)[C@@H](O)[C@H](O)[C@H]3O)C=C1CC[C@@H]1[C@@H]2[C@@H](O)C[C@]2(C)[C@@H](c3ccc(=O)oc3)CC[C@]12O	1	Slow growth	0.234664	HCC2998	0.103457	MSS	0.55185	Training	0.631045	0.486611	-0.348233	-0.31124	0.639552	0.550683	-1.85198	1.39658	-0.590067	-0.155856	1.32412	0.607612	2.03236	-0.290395	0.246624	0.499582	-1.63946	1.48701	-1.23646	0.206738
CHEMBL2295982	COc1ccc(OC)c(/C=C/C(=O)N/N=C/c2ccc(Cl)cc2)c1	1	Slow growth	0.234664	HCC2998	0.103457	MSS	0.55185	Test	-0.329654	-0.148718	0.0710252	-0.385506	-0.318153	-0.194876	0.231993	-0.48367	-0.280965	-0.114037	-0.384288	-0.665848	-1.04825	-0.765862	-0.308775	-0.181666	0.888749	-0.798556	1.40314	-0.848916
CHEMBL4284479	C=C1C(=O)O[C@H]2[C@H]1CC/C(Cn1cc(-c3cc(C(F)(F)F)cc(C(F)(F)F)c3)nn1)=C\CC[C@@]1(C)O[C@@H]21	1	Slow growth	0.234664	COLO 205	0.131207	MSS	0.55185	Training	0.893816	-0.507822	-0.109343	0.379143	-0.265604	1.01483	-0.33035	-0.463154	0.129377	-0.144253	-0.810473	0.261191	0.720396	0.76809	-0.967639	-0.0814912	-0.770583	0.038189	-1.61149	-0.314209
CHEMBL1812757	COc1cc2c(cc1OCCCOc1ccc(-n3c(C)nc4ccccc4c3=O)cc1)N=C[C@@H]1CCCN1C2=O	1	Slow growth	0.234664	COLO 205	0.131207	MSS	0.55185	Training	-0.291472	-0.277492	-0.153088	0.210511	0.0184981	-0.203249	0.547092	-0.351454	0.349184	-0.170983	0.184229	0.778089	0.380772	0.297305	0.469217	0.287376	-0.107778	-0.285987	-0.0563514	0.604768
CHEMBL1812756	COc1ccc(-n2c(C)nc3ccc(OCCCCCOc4cc5c(cc4OC)C(=O)N4CCC[C@H]4C=N5)cc3c2=O)cc1	1	Slow growth	0.234664	COLO 205	0.131207	MSS	0.55185	Training	-0.287493	-0.270331	-0.170474	0.0481585	0.10889	-0.203249	0.814692	-0.348803	0.490881	-0.165207	0.127124	1.12607	0.380772	0.297305	0.245325	0.354926	-0.206841	-0.252265	0.171044	0.586936
CHEMBL5219832	COc1cc(C(=O)Nc2cc3c(cc2Oc2cc(C)cc(C)c2)C(=O)N[C@@H](CC(=O)N2CCN(C)CC2)C(=O)N3)cc(OC)c1OC	1	Fast growth	0.501217	HCT 116	0.167478	MSI	0.44815	Test	0.00876046	0.132947	-0.2629	-0.272146	0.596412	-0.203093	-0.419193	-0.0336331	0.577589	-0.108088	0.501126	1.16512	0.301803	-0.631327	0.21906	0.271599	-0.117727	-0.281827	-0.0624447	-0.112838
CHEMBL1806959	CC(C)CCC[C@@H](C)[C@H]1CC[C@H]2C3=CC[C@@H]4C(=O)C=CC(=O)[C@@H]4[C@@H]3CC[C@]12C	1	Intermediate growth	0.264119	SW620	0.117575	MSS	0.55185	Training	0.690168	-0.777458	-0.356041	0.110016	-0.505357	0.0945365	-0.0602049	-0.376892	-1.04924	-0.1801	0.48861	-0.384824	0.455868	-0.164447	-0.458006	1.21094	-1.52714	2.00215	-0.761412	0.353861
CHEMBL1806961	CC(C)CCC[C@@H](C)[C@H]1CC[C@H]2C3=CCn4c(=O)ccc(=O)n4[C@@H]3CC[C@]12C	1	Fast growth	0.501217	HCT 116	0.167478	MSI	0.44815	Training	0.387163	-0.860067	-0.495775	0.0650705	-0.551736	0.132606	-0.334351	-0.358146	-0.924549	-0.133493	0.0335433	-0.305883	0.449339	-0.0893572	-0.46301	0.441287	-1.31525	1.3802	-0.703935	0.350688
CHEMBL3794269	COc1ccc2c(C(=O)c3cc(OC)c(OC)c(OC)c3N)c[nH]c2c1	1	Fast growth	0.501217	HT-29	0.199611	MSS	0.55185	Test	-0.291957	0.484965	-0.14005	-1.87494	0.0975551	-0.251722	-0.700581	0.355774	-0.440599	-0.171112	-0.533663	-0.472643	0.0313652	-0.0140807	-0.704559	0.225339	0.282642	-0.485372	0.791131	-0.238406
CHEMBL4170692	COc1cc2c(=O)n(CCN(C)C)c3c4cc5c(cc4ccc3c2cc1OC)OCO5	1	Slow growth	0.234664	COLO 205	0.131207	MSS	0.55185	Training	-0.416956	-0.434092	-0.10882	-0.0543802	-0.30556	-0.203249	0.276947	-0.528919	-0.0759528	-0.174814	-0.00623312	-0.0356699	0.259013	0.297305	-0.242617	0.283	0.14736	0.133607	-0.352055	1.38822
CHEMBL5218890	CCN(CC)C(=O)C[C@H]1C(=O)Nc2cc(NC(=O)c3cc(OC)c(OC)c(OC)c3)c(Oc3cc(C)cc(C)c3)cc2C(=O)N1CC	1	Fast growth	0.501217	HCT 116	0.167478	MSI	0.44815	Training	0.0198041	0.0102382	-0.274073	-1.26684	0.463308	-0.203093	0.151772	-0.0404443	0.486117	-0.104073	-0.190176	1.18195	0.526217	-0.631327	-0.3516	0.233921	-0.151312	-0.325552	0.480751	-0.265088
CHEMBL4092588	COc1ccccc1CNCCCN1C(=O)c2ccc3c4c(ccc(c24)C1=O)C(=O)N(CCCNCCCCN)C3=O	1	Slow growth	0.234664	HCC2998	0.103457	MSS	0.55185	Training	0.040273	0.0892923	-0.168782	0.0392175	0.326665	-0.194876	0.788823	0.82983	0.333075	-0.160526	0.314733	0.948687	0.872704	-0.765862	0.309739	0.392575	-0.0961473	-0.000410763	0.570348	0.79531
CHEMBL4170692	COc1cc2c(=O)n(CCN(C)C)c3c4cc5c(cc4ccc3c2cc1OC)OCO5	1	Fast growth	0.501217	HT-29	0.199611	MSS	0.55185	Test	-0.614034	-0.620466	-0.172839	-0.131214	-0.30879	-0.251722	0.276947	-0.528919	-0.0759528	-0.174814	-0.00623312	-0.0356699	0.259013	0.297305	-0.242617	0.283	0.14736	0.133607	-0.352055	1.38822
CHEMBL185	O=c1[nH]cc(F)c(=O)[nH]1	1	Slow growth	0.234664	COLO 205	0.131207	MSS	0.55185	Training	0.21636	2.10625	-0.231587	-0.204942	-0.270696	-0.203249	-2.06912	-0.338705	-1.79696	-0.184958	-0.902743	-2.01622	-0.956856	-0.765862	-0.942027	-0.430189	-0.31971	-1.33776	0.484032	-3.09105
CHEMBL1812751	COc1cc2c(cc1OCCCCCOc1ccc3nc(C)n(-c4ccc(F)cc4)c(=O)c3c1)N=C[C@@H]1CCCN1C2=O	1	Slow growth	0.234664	COLO 205	0.131207	MSS	0.55185	Training	-0.286049	-0.338305	-0.172025	0.231862	0.0184981	-0.203249	0.919019	-0.351387	0.418192	-0.162462	0.127124	1.01523	0.380772	0.297305	0.245325	0.331403	-0.240567	-0.266312	-0.0370173	0.529899
CHEMBL1240653	COc1cc(/C=C/C(=O)N2CCOCC2)ccc1OCCCCCCOc1cc2c(cc1OC)C(=O)N1CCC[C@H]1C=N2	1	Slow growth	0.234664	COLO 205	0.131207	MSS	0.55185	Training	-0.191745	-0.280948	-0.216405	0.120644	0.0564959	-0.203249	0.712487	-0.355775	0.183966	-0.164948	0.209452	1.05813	0.0108243	0.297305	0.324489	0.491204	-0.3311	-0.333568	0.765093	0.166349
CHEMBL1773344	COc1cc([C@@H]2c3cc4c(cc3[C@@H](OC(=O)NCc3ccc(C(F)(F)F)cc3)[C@H]3COC(=O)[C@H]23)OCO4)cc(OC)c1OC	1	Slow growth	0.234664	COLO 205	0.131207	MSS	0.55185	Test	0.246996	-0.211228	-0.198691	-0.099361	0.170587	0.239688	0.55006	-0.348641	0.366182	-0.144515	0.312078	1.03779	0.815379	1.04909	0.054808	0.409172	-0.379123	0.089993	-0.390207	0.630205
CHEMBL1958465	COc1cc([C@@H]2c3cc4c(cc3[C@@H](NS(=O)(=O)c3cc(Cl)sc3Cl)[C@H]3COC(=O)[C@H]23)OCO4)cc(OC)c1OC	1	Slow growth	0.234664	COLO 205	0.131207	MSS	0.55185	Training	0.355833	0.335323	-0.0388346	-0.165363	0.605995	0.180349	0.216726	0.180008	0.758037	-0.0087296	-0.114106	0.690879	0.885138	1.75786	-0.578444	-0.843663	0.017687	1.2148	-0.660054	0.451353
CHEMBL1083170	COc1cc2c(cc1OCCCCCN1CCN(C(=O)c3ccccc3NCc3ccc4ccccc4c3)CC1)N=C[C@@H]1CCCN1C2=O	1	Slow growth	0.234664	COLO 205	0.131207	MSS	0.55185	Training	-0.294972	-0.525779	-0.186985	0.339799	-0.0651361	-0.203249	1.6476	-0.356517	0.769106	-0.16774	1.12865	1.60595	0.307034	0.297305	1.3512	0.492422	-0.144141	-0.0709742	0.211704	0.563176
CHEMBL4284479	C=C1C(=O)O[C@H]2[C@H]1CC/C(Cn1cc(-c3cc(C(F)(F)F)cc(C(F)(F)F)c3)nn1)=C\CC[C@@]1(C)O[C@@H]21	1	Fast growth	0.501217	HCT 116	0.167478	MSI	0.44815	Training	1.30162	-0.72822	-0.173604	0.502367	-0.305665	1.17309	-0.309892	-0.437497	0.126611	-0.101507	-0.766266	0.276279	0.687721	0.751007	-0.922271	-0.0537345	-0.728479	0.0500616	-1.46999	-0.251349
CHEMBL2103879	CC(C)c1cc(-c2n[nH]c(=O)n2-c2ccc3c(ccn3C)c2)c(O)cc1O	1	Fast growth	0.501217	HCT 116	0.167478	MSI	0.44815	Test	-0.482189	0.337773	-0.174797	0.127947	0.024385	-0.203093	-0.212056	0.158796	-0.350723	-0.130758	-0.478214	-0.380943	0.315335	0.723609	-0.613865	-0.171806	-0.0619119	-0.316448	-0.77414	-0.050006
CHEMBL467399	COc1c(C)cnc(Cn2cnc3c(Cl)nc(N)nc32)c1C	1	Fast growth	0.501217	HCT 116	0.167478	MSI	0.44815	Training	-0.77594	0.754413	0.0656147	-0.464296	-0.0235237	-0.203093	-1.46291	0.164438	-0.365326	-0.0783994	-0.702929	-0.74809	-0.129181	0.0461468	-0.714736	0.281384	0.355511	-0.471767	-0.238166	-0.448238
CHEMBL1836120	COc1cc2c3c(n(CCCNCCO)c(=O)c2cc1OC)-c1ncccc1C3=O	1	Fast growth	0.501217	HCT 116	0.167478	MSI	0.44815	Training	-0.166146	0.276759	-0.257423	-0.41318	0.0975204	-0.203093	-0.515883	-0.0560471	-0.334056	-0.123612	-0.320113	-0.0394629	0.339565	-0.272045	-0.251603	0.311292	-0.176919	0.0273318	0.521538	1.00869
CHEMBL98	O=C(CCCCCCC(=O)Nc1ccccc1)NO	1	Fast growth	0.501217	HCT 116	0.167478	MSI	0.44815	Training	-0.273814	0.959583	-0.478655	0.218714	-0.17079	-0.203093	-1.05971	0.456498	-1.29939	-0.133242	-0.655395	-0.951696	-1.07083	-0.631327	-0.446719	-0.155775	-0.674652	-0.642463	2.14509	-1.57017
CHEMBL2262437	ClCc1ccccc1Cn1cnc2c(Cl)nc(Cl)nc21	1	Intermediate growth	0.264119	SW620	0.117575	MSS	0.55185	Test	-0.504147	-0.348038	0.370604	0.0790386	-0.417658	-0.186737	-0.655203	-0.677555	-0.0264812	0.0190235	-0.561587	-1.0029	-0.558978	-0.0140807	-0.401514	0.656201	1.17429	-0.324696	0.145222	-0.257904
CHEMBL2337946	COc1ccc(C(=O)N2c3ccccc3Sc3ccccc32)cc1N	1	Fast growth	0.501217	HT-29	0.199611	MSS	0.55185	Training	0.572815	0.126501	0.0808916	0.0687985	-0.0829085	-0.251722	0.205275	0.43561	-0.0798862	-0.174485	0.595516	-0.541654	-0.113826	-0.765862	0.638783	0.489034	0.702612	0.281501	0.0233623	0.498146
CHEMBL4277322	C#C[C@@]1(O)[C@@H](CO)O[C@@H](n2cc(F)c3c(N)ncnc32)[C@@H]1O	1	Fast growth	0.501217	HCT 116	0.167478	MSI	0.44815	Training	0.272881	1.73163	-0.171416	-1.59103	0.362733	0.132606	-1.98113	1.01334	-0.707886	-0.124249	-0.8993	-0.753224	0.422957	0.23095	-0.874712	0.340528	-0.440471	-0.458864	-0.304807	-0.412657
CHEMBL4649626	O=C1CC(c2ccccc2)Cc2nc3c(Br)cc(Br)cc3cc21	1	Slow growth	0.234664	COLO 205	0.131207	MSS	0.55185	Training	-0.145987	-0.720796	1.36947	0.609149	-0.620902	-0.203249	0.240899	-0.53195	1.56846	2.53951	0.433407	-0.755913	-0.343889	-0.765862	0.509967	0.802494	1.10835	0.54608	-0.667218	0.30868
CHEMBL1818694	CC(C)[C@@H]1O[C@@H](O[C@H]2CC[C@@]3(C)[C@H](CC[C@@H]4[C@@H]3CC[C@]3(C)[C@@H](C5=CC(=O)OC5)CC[C@]43O)C2)CC[C@H]1O	1	Intermediate growth	0.264119	KM12	0.146543	MSI	0.44815	Test	0.743944	-0.325005	-0.420082	0.0778976	-0.0500984	0.695847	-0.00377206	0.0818945	-0.802305	-0.126241	1.50027	0.367775	1.45607	0.700431	-0.153105	1.18597	-1.82359	1.94631	-1.27969	0.259379
CHEMBL2295982	COc1ccc(OC)c(/C=C/C(=O)N/N=C/c2ccc(Cl)cc2)c1	1	Slow growth	0.234664	COLO 205	0.131207	MSS	0.55185	Training	-0.329654	-0.148718	0.0710252	-0.385506	-0.327497	-0.203249	0.231993	-0.48367	-0.280965	-0.114037	-0.384288	-0.665848	-1.04825	-0.765862	-0.308775	-0.181666	0.888749	-0.798556	1.40314	-0.848916
CHEMBL4092588	COc1ccccc1CNCCCN1C(=O)c2ccc3c4c(ccc(c24)C1=O)C(=O)N(CCCNCCCCN)C3=O	1	Intermediate growth	0.264119	SW620	0.117575	MSS	0.55185	Training	0.0617069	0.106849	-0.183684	0.0668275	0.421049	-0.186737	0.788823	0.82983	0.333075	-0.160526	0.314733	0.948687	0.872704	-0.765862	0.309739	0.392575	-0.0961473	-0.000410763	0.570348	0.79531
CHEMBL4078803	N=C(N)c1ccc(-c2ccc(-c3ccc(Cl)cc3)s2)cc1F	1	Slow growth	0.234664	HCC2998	0.103457	MSS	0.55185	Training	-0.352167	0.245595	0.144287	0.231763	-0.159971	-0.194876	0.619611	0.943326	-0.241081	-0.107979	-0.384288	-0.876608	-0.43413	0.2365	-0.308775	-0.698181	0.803849	0.189362	-0.258505	-0.538888
CHEMBL4570069	CNCCn1c(=O)c2cc(OC)c(OC)cc2c2ccc3cc4c(cc3c21)OCO4	1	Slow growth	0.234664	HCC2998	0.103457	MSS	0.55185	Test	-0.428369	-0.291238	-0.118887	-0.167549	-0.222235	-0.194876	0.175589	-0.523115	-0.167559	-0.175179	-0.00623312	-0.0719014	0.259013	0.297305	-0.242617	0.262153	0.127319	0.124397	0.0224197	1.55228
CHEMBL2440585	CCN(CC)c1ccc(/C=N/NC(=O)c2ccc(Nc3ccnc(C(F)(F)F)c3)cc2)c(O)c1	1	Fast growth	0.501217	HCT 116	0.167478	MSI	0.44815	Training	-0.00933341	-0.136868	-0.211828	-0.33571	-0.0444353	0.297336	0.749871	-0.157777	-0.0788837	-0.113007	-0.0847109	0.152028	-0.0606206	-0.631327	0.242141	-0.0081745	-0.0027737	-0.677671	0.303413	-0.733298
CHEMBL2440123	COc1cccc(/C=N/NC(=O)c2ccccc2Nc2ccnc(C(F)(F)F)c2)c1O	1	Fast growth	0.501217	HCT 15	0.134129	MSI	0.44815	Training	0.087463	0.137509	-0.193035	0.0545817	0.0993455	0.242319	0.104765	-0.155694	-0.1912	-0.11443	-0.0847109	-0.0743826	0.0379664	-0.631327	0.301236	-0.151105	0.0605029	-0.760433	0.191911	-0.73125
CHEMBL2440592	O=C(N/N=C/c1cc(Cl)ccc1O)c1ccccc1Nc1ccnc(C(F)(F)F)c1	1	Fast growth	0.501217	HCT 15	0.134129	MSI	0.44815	Training	0.134959	0.00470407	-0.0349877	0.560409	0.00795319	0.242319	0.374961	-0.158029	-0.00469366	-0.0586651	-0.0847109	-0.180285	-0.109718	-0.631327	0.276757	-0.0707068	0.225823	-0.727993	-0.146152	-0.842274
CHEMBL4277322	C#C[C@@]1(O)[C@@H](CO)O[C@@H](n2cc(F)c3c(N)ncnc32)[C@@H]1O	1	Intermediate growth	0.264119	SW620	0.117575	MSS	0.55185	Test	0.220456	1.25901	-0.119038	-1.09217	0.352261	0.0945365	-2.1849	1.14682	-0.79665	-0.16949	-0.958099	-0.881231	0.426591	0.190992	-0.914864	0.356015	-0.450985	-0.526558	-0.318506	-0.493209
CHEMBL1766361	COc1nc2c(c(OC)n1)C(c1cc(OC)c(OC)c(OC)c1)C1=C(COC1=O)N2	1	Slow growth	0.234664	COLO 205	0.131207	MSS	0.55185	Training	-0.0469868	0.285417	-0.129772	-0.938883	0.165495	-0.203249	-0.95037	-0.498482	-0.247725	-0.166843	-0.391315	-0.0940291	0.00747811	-0.0140807	-0.51908	0.266891	0.0107484	-0.170834	0.552723	0.746851
CHEMBL1812755	COc1cc2c(cc1OCCCCCOc1ccc3nc(C)n(-c4ccc(I)cc4C)c(=O)c3c1)N=C[C@@H]1CCCN1C2=O	1	Slow growth	0.234664	COLO 205	0.131207	MSS	0.55185	Training	-0.283986	-0.356921	1.77303	0.208788	0.0184981	-0.203249	1.39951	-0.351334	4.23867	7.9163	0.0700346	1.07891	0.556283	0.297305	0.0598576	0.497573	0.230329	-0.0653809	-0.128754	0.46095
CHEMBL1084177	COc1cc2c(cc1OCCCCCCN1CCN(C(=O)c3ccccc3NCc3cc(OC)c(OC)c(OC)c3)CC1)N=C[C@@H]1CCCN1C2=O	1	Slow growth	0.234664	COLO 205	0.131207	MSS	0.55185	Training	-0.245166	-0.327896	-0.212701	-0.212903	0.206039	-0.203249	1.15439	-0.348769	0.741022	-0.154741	0.65302	1.85509	0.440848	0.297305	0.548381	0.504764	-0.26551	-0.134321	0.710731	0.269909
CHEMBL4290234	C=C1C(=O)O[C@H]2[C@H]1CC/C(Cn1cc(-c3cccc(Cl)c3)nn1)=C\CC[C@@]1(C)O[C@@H]21	1	Fast growth	0.501217	HCT 116	0.167478	MSI	0.44815	Test	0.377734	-0.504755	0.0102525	0.52054	-0.305665	0.172231	-0.779199	-0.437902	0.0977788	-0.0768708	-0.714806	-0.113048	-0.196276	0.751007	-0.732044	-0.0702175	-0.300626	0.205029	-0.814441	-0.113313
CHEMBL5220265	COC(=O)C[C@@H]1NC(=O)c2cc(Oc3cc(C)cc(F)c3)c(NC(=O)c3cc(OC)c(OC)c(OC)c3)cc2NC1=O	1	Fast growth	0.501217	HCT 116	0.167478	MSI	0.44815	Training	0.101704	0.433544	-0.242387	-0.637656	0.626839	-0.203093	-0.577795	-0.0313707	0.331825	-0.1029	-0.190176	0.780215	0.100057	-0.631327	-0.3516	0.164328	-0.037183	-0.450632	0.195381	-0.144774
CHEMBL441724	O=C(NCCCl)Nc1cccc(CCCCCO)c1	1	Fast growth	0.501217	HT-29	0.199611	MSS	0.55185	Training	-0.693418	0.356006	-0.0915068	0.437098	-0.318453	-0.251722	-0.645025	-0.209132	-1.03846	-0.103797	-0.753368	-1.08069	-1.23104	-0.765862	-0.756548	0.722382	-0.0466572	-0.599206	2.74077	-1.31896
CHEMBL4084089	COc1ccccc1CNCCCN1C(=O)c2ccc3c4c(ccc(c24)C1=O)C(=O)N(CCCNCCCN)C3=O	1	Fast growth	0.501217	HT-29	0.199611	MSS	0.55185	Training	0.0786071	0.187957	-0.2478	-0.0364916	0.559827	-0.251722	0.636999	0.829819	0.317821	-0.161146	0.314733	0.858622	0.872704	-0.765862	0.309739	0.363945	-0.0452176	-0.00340179	0.50113	0.820477
CHEMBL4217475	COCCn1cc(-c2nc(-c3c[nH]c4ncccc34)cs2)c2cc(OC)ccc21	1	Intermediate growth	0.264119	KM12	0.146543	MSI	0.44815	Test	-0.571905	0.0627997	-0.104539	0.267601	0.0324927	-0.191484	-0.0408428	-0.475284	-0.132135	-0.126482	-0.468771	-0.0822489	-0.129587	1.42848	-0.293913	-0.48715	0.0216193	0.199963	0.117656	0.933236
CHEMBL250261	COC(=O)C1=CO[C@@H]2O[C@H]3/C(=C\c4ccc(O)cc4)C(=O)O[C@]34C=C[C@H]1[C@H]24	1	Fast growth	0.501217	HCT 15	0.134129	MSI	0.44815	Training	0.981508	0.164783	-0.243275	-0.0755146	0.0542929	0.0546509	-1.04443	-0.0597735	-0.422	-0.129934	-0.401231	-0.316945	0.216843	0.64774	-0.429411	0.449872	-0.344385	0.225993	-0.815094	0.961759
CHEMBL4552837	COc1cc2c(ccc3c4c(=O)oc5cc(O)c(OC)cc5c4n(C)c23)cc1O	1	Fast growth	0.501217	HCT 15	0.134129	MSI	0.44815	Training	-0.647182	0.101272	-0.11281	-0.440129	0.0817205	-0.205522	-0.0190589	0.0839021	-0.0621213	-0.125936	-0.0583447	-0.171321	0.551968	-0.272045	-0.215404	-0.548982	0.19706	0.0473751	-0.723153	1.16828
CHEMBL4092588	COc1ccccc1CNCCCN1C(=O)c2ccc3c4c(ccc(c24)C1=O)C(=O)N(CCCNCCCCN)C3=O	1	Fast growth	0.501217	HCT 15	0.134129	MSI	0.44815	Training	0.0541926	0.144444	-0.260472	0.00557585	0.477886	-0.205522	0.69866	0.727686	0.310175	-0.116171	0.247723	0.895821	0.824975	-0.631327	0.228849	0.373475	-0.120706	0.0152771	0.496192	0.748503
CHEMBL1171057	COc1cc(-c2nc3ccccc3s2)ccc1OCCCCCOc1cc2c(cc1OC)C(=O)N1CCC[C@H]1C=N2	1	Intermediate growth	0.264119	KM12	0.146543	MSI	0.44815	Test	-0.335587	-0.140704	-0.105975	0.227279	0.21382	-0.191484	0.76019	-0.338126	0.572142	-0.118297	-0.094168	0.85973	0.175985	0.965484	-0.00857776	-0.124105	0.0129192	0.0559159	0.251785	0.677101
CHEMBL2337946	COc1ccc(C(=O)N2c3ccccc3Sc3ccccc32)cc1N	1	Fast growth	0.501217	HCT 116	0.167478	MSI	0.44815	Training	0.572815	0.126501	0.0808916	0.0687985	-0.143904	-0.203093	0.172791	0.372431	-0.0619685	-0.128751	0.500753	-0.447212	-0.0640452	-0.631327	0.52537	0.460399	0.599103	0.269324	0.00327107	0.480711
CHEMBL505741	C[C@H]1[C@@H](OCC(O)CO[C@@H]2C[C@@H]3CC[C@@H](C)[C@@H]4CC[C@@]5(C)OO[C@@]34[C@H](O2)O5)O[C@@H]2O[C@@]3(C)CC[C@H]4[C@H](C)CC[C@@H]1[C@@]24OO3	1	Intermediate growth	0.264119	KM12	0.146543	MSI	0.44815	Training	0.692345	-0.216957	-0.466247	0.0627848	0.232554	1.08003	0.225531	-0.314328	-0.78477	-0.12443	1.20075	0.872857	1.15319	-0.631327	0.0498288	0.656208	-2.14261	1.71349	-1.44493	1.60659
CHEMBL4091846	COc1ccccc1CNCCCN1C(=O)c2ccc3c4c(ccc(c24)C1=O)C(=O)N(CCCNCCCCNCCCN)C3=O	1	Slow growth	0.234664	COLO 205	0.131207	MSS	0.55185	Training	-0.0255808	0.09271	-0.192361	0.142841	0.516484	-0.203249	1.00935	0.836132	0.444226	-0.157597	0.314733	1.30895	0.872704	-0.765862	0.309739	0.468079	-0.180459	-0.0085374	0.819538	0.704708
CHEMBL4446606	COc1cc2c(=O)n(CCN)c3c4cc5c(cc4ccc3c2cc1OC)OCO5	1	Fast growth	0.501217	HT-29	0.199611	MSS	0.55185	Test	-0.612675	-0.0843948	-0.173455	-0.363128	-0.0336253	-0.251722	0.010194	0.334181	-0.199108	-0.175202	-0.00623312	-0.161966	0.259013	0.297305	-0.242617	0.240042	0.160313	0.100486	-0.0885744	1.51404
CHEMBL4287532	C#C[C@@]1(O)[C@@H](CO)O[C@@H](n2cc(Br)c3c(N)ncnc32)[C@@H]1O	1	Slow growth	0.234664	HCC2998	0.103457	MSS	0.55185	Training	0.187775	1.17531	0.684582	-1.05325	0.26214	0.0689697	-1.91475	1.14682	0.297886	1.18836	-0.958099	-0.881231	0.426591	0.190992	-0.914864	0.585723	0.131042	-0.261802	-0.318506	-0.493209
CHEMBL4069438	c1ccc2c3c([nH]c2c1)C(c1ccc(C2NCCc4c2[nH]c2ccccc42)cc1)NCC3	1	Fast growth	0.501217	HCT 116	0.167478	MSI	0.44815	Training	-0.670062	-0.829933	-0.291963	0.972053	-0.422947	-0.203093	0.233557	-0.610069	-0.158912	-0.141876	1.05111	0.185011	0.241041	0.326755	1.33452	0.493251	-0.299416	0.359073	-0.598991	1.47883
CHEMBL1818812	CC(C)C[C@@H]1O[C@@H](O[C@H]2CC[C@@]3(C)[C@H](CC[C@@H]4[C@@H]3CC[C@]3(C)[C@@H](C5=CC(=O)OC5)CC[C@]43O)C2)CC[C@H]1O	1	Slow growth	0.234664	COLO 205	0.131207	MSS	0.55185	Training	0.6427	-0.339461	-0.395837	0.164009	-0.0797281	0.636368	0.16117	0.11321	-0.88664	-0.171199	1.70466	0.446113	1.36556	0.711967	-0.114109	1.30318	-1.99517	2.139	-1.33041	0.271138
CHEMBL1812753	COc1cc2c(cc1OCCCCOc1ccc3nc(C)n(-c4ccc(Cl)cc4Cl)c(=O)c3c1)N=C[C@@H]1CCCN1C2=O	1	Slow growth	0.234664	COLO 205	0.131207	MSS	0.55185	Test	-0.244421	-0.338305	-0.0218981	0.185335	0.0184981	-0.203249	1.22648	-0.351345	0.99941	-0.0371725	0.0700346	0.988849	0.556283	0.297305	0.0598576	0.45241	0.0682219	-0.170617	-0.208212	0.477578
CHEMBL1084175	COc1cc2c(cc1OCCCN1CCN(C(=O)c3ccccc3NCc3cc(OC)c(OC)c(OC)c3)CC1)N=C[C@@H]1CCCN1C2=O	1	Slow growth	0.234664	COLO 205	0.131207	MSS	0.55185	Training	-0.21926	-0.276641	-0.193588	-0.298871	0.206039	-0.203249	0.698916	-0.348802	0.69526	-0.156602	0.65302	1.5849	0.440848	0.297305	0.548381	0.43942	-0.147594	-0.191833	0.545482	0.295666
CHEMBL1812754	COc1cc2c(cc1OCCCCOc1ccc3nc(C)n(-c4ccc(I)cc4C)c(=O)c3c1)N=C[C@@H]1CCCN1C2=O	1	Slow growth	0.234664	COLO 205	0.131207	MSS	0.55185	Training	-0.27508	-0.338305	1.82154	0.185335	0.0184981	-0.203249	1.24769	-0.351345	4.22341	7.91568	0.0700346	0.988849	0.556283	0.297305	0.0598576	0.47292	0.284877	-0.0681757	-0.208212	0.477578
CHEMBL1813298	COc1ccc(/C=C(/C(=O)N[C@@H]2c3cc4c(cc3[C@@H](c3cc(OC)c(OC)c(OC)c3)[C@H]3C(=O)OC[C@@H]32)OCO4)c2cc(OC)c(OC)c(OC)c2)cc1	1	Slow growth	0.234664	COLO 205	0.131207	MSS	0.55185	Training	-0.0413748	-0.189615	-0.159126	-0.635801	0.441762	-0.203249	0.847347	-0.341553	1.22078	-0.143614	0.631725	2.02267	0.993683	1.04909	0.37144	0.394573	-0.0563794	0.108563	0.326704	0.721285
CHEMBL4786524	CCCCCCCC(=O)Nc1nc2[nH]c(CN3CCN(Cc4cccc(F)c4)CC3)c(CN3CCN(Cc4cccc(F)c4)CC3)c2c(=O)[nH]1	1	Fast growth	0.501217	HCT 116	0.167478	MSI	0.44815	Test	-0.544533	-0.548154	-0.379362	0.95902	0.1077	-0.203093	1.02007	-0.309264	0.371877	-0.111347	1.24508	1.48783	-0.546336	-0.15228	1.26528	0.57959	-0.530375	0.00625328	0.17136	0.0862225
CHEMBL1240647	COc1cc(/C=C/C(=O)N2CCN(C(=O)c3cc(OC)c(OC)c(OC)c3)CC2)ccc1OCCCOc1cc2c(cc1OC)C(=O)N1CCC[C@H]1C=N2	1	Fast growth	0.501217	HCT 116	0.167478	MSI	0.44815	Training	-0.164008	-0.243382	-0.26507	-0.749434	0.487207	-0.203093	0.713947	-0.187956	0.990261	-0.103386	0.501126	1.84013	0.683025	0.326755	0.242141	0.309013	-0.101646	-0.270439	0.529647	0.231932
CHEMBL4094395	N=C(N)c1ccc(-c2ccc(-c3ccc(Cl)cc3)s2)cc1	1	Fast growth	0.501217	HCT 116	0.167478	MSI	0.44815	Training	-0.614762	0.46794	0.223577	0.358811	-0.174331	-0.203093	0.484644	0.829917	-0.241107	-0.0754876	-0.330746	-0.806449	-0.494302	0.27196	-0.161384	-0.621684	0.797104	0.245083	-0.0832921	-0.337797
CHEMBL185	O=c1[nH]cc(F)c(=O)[nH]1	1	Fast growth	0.501217	HT-29	0.199611	MSS	0.55185	Training	0.311538	3.09216	-0.352259	-0.351256	-0.265788	-0.251722	-2.06912	-0.338705	-1.79696	-0.184958	-0.902743	-2.01622	-0.956856	-0.765862	-0.942027	-0.430189	-0.31971	-1.33776	0.484032	-3.09105
CHEMBL450309	COc1cc2c(cc1OCCCN1CCN(CCCOc3cc4c(cc3OC)C(=O)N3CC(F)C[C@H]3C=N4)CC1)N=C[C@@H]1CC(F)CN1C2=O	1	Fast growth	0.501217	HT-29	0.199611	MSS	0.55185	Test	-0.129533	-0.509088	-0.357527	0.185365	0.25386	-0.251722	0.737508	-0.35026	0.543263	-0.149336	0.226851	1.62431	0.439361	0.651698	-0.123296	0.569901	-0.474567	-0.0434965	-0.12516	0.634498
CHEMBL1240647	COc1cc(/C=C/C(=O)N2CCN(C(=O)c3cc(OC)c(OC)c(OC)c3)CC2)ccc1OCCCOc1cc2c(cc1OC)C(=O)N1CCC[C@H]1C=N2	1	Intermediate growth	0.264119	SW620	0.117575	MSS	0.55185	Training	-0.0966885	-0.174681	-0.187023	-0.481247	0.456555	-0.186737	0.805787	-0.186242	1.08775	-0.146338	0.595931	1.99657	0.715184	0.297305	0.324489	0.321044	-0.074997	-0.317465	0.607473	0.22208
CHEMBL4078803	N=C(N)c1ccc(-c2ccc(-c3ccc(Cl)cc3)s2)cc1F	1	Fast growth	0.501217	HCT 116	0.167478	MSI	0.44815	Training	-0.519347	0.372875	0.197069	0.286975	-0.174331	-0.203093	0.546174	0.829964	-0.20723	-0.0688182	-0.382206	-0.749058	-0.35269	0.27196	-0.32853	-0.60947	0.690333	0.186293	-0.250736	-0.45382
CHEMBL4094395	N=C(N)c1ccc(-c2ccc(-c3ccc(Cl)cc3)s2)cc1	1	Fast growth	0.501217	HCT 15	0.134129	MSI	0.44815	Training	-0.614762	0.46794	0.223577	0.358811	-0.0762109	-0.205522	0.484644	0.829917	-0.241107	-0.0754876	-0.330746	-0.806449	-0.494302	0.27196	-0.161384	-0.621684	0.797104	0.245083	-0.0832921	-0.337797
CHEMBL5218942	CCN(CC)C(=O)C[C@@H]1NC(=O)c2cc(Oc3cc(C)c(Br)c(C)c3)c(NC(=O)c3cc(OC)c(OC)c(OC)c3)cc2NC1=O	1	Fast growth	0.501217	HCT 116	0.167478	MSI	0.44815	Test	0.0525911	0.167976	0.300152	-1.20503	0.560564	-0.203093	0.136103	-0.0337939	1.43296	1.12376	-0.234737	1.08206	0.729765	-0.631327	-0.446719	0.310578	0.105067	-0.347988	0.30411	-0.312543
CHEMBL4078803	N=C(N)c1ccc(-c2ccc(-c3ccc(Cl)cc3)s2)cc1F	1	Fast growth	0.501217	HCT 15	0.134129	MSI	0.44815	Training	-0.519347	0.372875	0.197069	0.286975	-0.0762109	-0.205522	0.546174	0.829964	-0.20723	-0.0688182	-0.382206	-0.749058	-0.35269	0.27196	-0.32853	-0.60947	0.690333	0.186293	-0.250736	-0.45382
CHEMBL4287532	C#C[C@@]1(O)[C@@H](CO)O[C@@H](n2cc(Br)c3c(N)ncnc32)[C@@H]1O	1	Fast growth	0.501217	HCT 15	0.134129	MSI	0.44815	Training	0.269762	1.73163	0.986693	-1.59103	0.404415	0.0948997	-1.73769	1.01334	0.278464	1.09939	-0.8993	-0.753224	0.422957	0.23095	-0.874712	0.547531	0.0840283	-0.220278	-0.304807	-0.412657
CHEMBL4097775	COc1cc(OC)cc(-c2ccc(-c3ccc(C(=N)N)c(F)c3)s2)c1	1	Fast growth	0.501217	HCT 116	0.167478	MSI	0.44815	Training	-0.551122	0.589257	-0.0380334	-0.500739	0.0299172	-0.203093	0.243493	0.834661	-0.293138	-0.120603	-0.433653	-0.497908	-0.35269	0.27196	-0.518746	-0.624256	0.400416	0.0499447	0.232552	-0.280763
CHEMBL2440593	CCN(CC)c1ccc(/C=N/NC(=O)c2ccccc2Nc2ccnc(C(F)(F)F)c2)c(O)c1	1	Slow growth	0.234664	COLO 205	0.131207	MSS	0.55185	Test	0.00468961	-0.103194	-0.136037	-0.152274	-0.0343854	0.239688	0.845651	-0.152745	-0.099564	-0.156892	-0.0541632	0.129986	0.0182799	-0.765862	0.362902	-0.0309341	0.0347196	-0.763093	0.414184	-0.799511
CHEMBL4461169	O=C1NC2C(CC(O)C(O)C2O)c2cc3c(c(O)c21)OCCO3	1	Slow growth	0.234664	COLO 205	0.131207	MSS	0.55185	Training	0.17853	1.02107	-0.24452	0.0415536	0.343927	-0.203249	-2.16157	0.752588	-1.00667	-0.17398	0.432487	-0.788646	0.412384	-0.765862	-0.00571885	0.654824	-0.769412	0.261633	-1.0594	0.58355
CHEMBL4094395	N=C(N)c1ccc(-c2ccc(-c3ccc(Cl)cc3)s2)cc1	1	Fast growth	0.501217	HT-29	0.199611	MSS	0.55185	Training	-0.614762	0.46794	0.223577	0.358811	-0.116126	-0.251722	0.551333	0.943274	-0.278674	-0.11538	-0.327184	-0.940294	-0.591275	0.2365	-0.123296	-0.711735	0.92233	0.254601	-0.0726954	-0.410139
CHEMBL4094395	N=C(N)c1ccc(-c2ccc(-c3ccc(Cl)cc3)s2)cc1	1	Intermediate growth	0.264119	SW620	0.117575	MSS	0.55185	Training	-0.423898	0.34168	0.167695	0.323247	-0.0977312	-0.186737	0.551333	0.943274	-0.278674	-0.11538	-0.327184	-0.940294	-0.591275	0.2365	-0.123296	-0.711735	0.92233	0.254601	-0.0726954	-0.410139
CHEMBL1084181	COc1cc2c(cc1OCCCN1CCN(C(=O)c3ccccc3NCc3ccc4ccccc4c3)CC1)N=C[C@@H]1CCCN1C2=O	1	Slow growth	0.234664	COLO 205	0.131207	MSS	0.55185	Test	-0.279255	-0.498431	-0.173011	0.302262	-0.0651361	-0.203249	1.34396	-0.356539	0.738598	-0.168981	1.12865	1.42582	0.307034	0.297305	1.3512	0.447573	-0.0594671	-0.116195	0.0806282	0.589031
CHEMBL1084182	COc1cc2c(cc1OCCCCCCN1CCN(C(=O)c3ccccc3NCc3ccc4ccccc4c3)CC1)N=C[C@@H]1CCCN1C2=O	1	Slow growth	0.234664	COLO 205	0.131207	MSS	0.55185	Training	-0.30241	-0.538721	-0.193568	0.357562	-0.0651361	-0.203249	1.79943	-0.356506	0.78436	-0.16712	1.12865	1.69602	0.307034	0.297305	1.3512	0.513646	-0.184209	-0.0617088	0.273731	0.547098
CHEMBL4161413	C=C1C(=O)O[C@@H]2[C@H]3O[C@]3(C)CC/C=C(/COC(=O)/C=C/c3c[nH]c4ccccc34)CC[C@@H]12	1	Fast growth	0.501217	HCT 116	0.167478	MSI	0.44815	Training	0.483264	-0.3651	-0.288611	0.372666	-0.179752	0.172231	-0.322121	-0.334685	-0.276332	-0.131944	-0.714806	0.0552922	-0.0756918	0.525182	-0.697427	0.494548	-0.490943	0.0864194	-0.533635	-0.0188237
CHEMBL1240850	COc1ccc(C2=NOC(c3cc(OC)c(OC)c(OC)c3)C2)cc1OCCCCOc1cc2c(cc1OC)C(=O)N1CCC[C@H]1C=N2	1	Fast growth	0.501217	HCT 116	0.167478	MSI	0.44815	Training	-0.307747	-0.30684	-0.306536	-0.65158	0.276652	-0.203093	0.868727	-0.453655	0.543239	-0.112077	-0.190176	1.40671	0.461294	1.23005	-0.32853	0.202084	-0.250389	-0.186712	0.530455	0.521953
CHEMBL4161413	C=C1C(=O)O[C@@H]2[C@H]3O[C@]3(C)CC/C=C(/COC(=O)/C=C/c3c[nH]c4ccccc34)CC[C@@H]12	1	Fast growth	0.501217	HCT 15	0.134129	MSI	0.44815	Test	0.483264	-0.3651	-0.288611	0.372666	-0.0810627	0.130361	-0.322121	-0.334685	-0.276332	-0.131944	-0.714806	0.0552922	-0.0756918	0.525182	-0.697427	0.494548	-0.490943	0.0864194	-0.533635	-0.0188237
CHEMBL1240850	COc1ccc(C2=NOC(c3cc(OC)c(OC)c(OC)c3)C2)cc1OCCCCOc1cc2c(cc1OC)C(=O)N1CCC[C@H]1C=N2	1	Fast growth	0.501217	HCT 15	0.134129	MSI	0.44815	Training	-0.307747	-0.30684	-0.306536	-0.65158	0.327381	-0.205522	0.868727	-0.453655	0.543239	-0.112077	-0.190176	1.40671	0.461294	1.23005	-0.32853	0.202084	-0.250389	-0.186712	0.530455	0.521953
CHEMBL4161413	C=C1C(=O)O[C@@H]2[C@H]3O[C@]3(C)CC/C=C(/COC(=O)/C=C/c3c[nH]c4ccccc34)CC[C@@H]12	1	Intermediate growth	0.264119	SW620	0.117575	MSS	0.55185	Training	0.373177	-0.263038	-0.204111	0.333305	-0.102274	0.127738	-0.343921	-0.349065	-0.317762	-0.178029	-0.753368	0.0159658	-0.12675	0.517496	-0.718134	0.526928	-0.506993	0.0785345	-0.572433	-0.0561797
CHEMBL2440589	CCN(CC)c1ccc(/C=N/NC(=O)c2cccc(Nc3ccnc(C(F)(F)F)c3)c2)c(O)c1	1	Slow growth	0.234664	HCC2998	0.103457	MSS	0.55185	Training	-0.00319427	-0.103194	-0.135491	-0.129106	-0.0578781	0.198441	0.845651	-0.152753	-0.0986567	-0.157015	-0.0541632	0.123311	-0.110026	-0.765862	0.324489	-0.0309341	0.0347196	-0.77016	0.356425	-0.870891
CHEMBL4276891	C#C[C@@]1(O)[C@@H](CO)O[C@@H](n2cc(Cl)c3c(N)ncnc32)[C@@H]1O	1	Slow growth	0.234664	HCC2998	0.103457	MSS	0.55185	Test	0.19362	1.17531	0.0352659	-1.05325	0.26214	0.0689697	-1.98939	1.14682	-0.517442	-0.110237	-0.958099	-0.881231	0.426591	0.190992	-0.914864	0.520092	-0.151921	-0.393161	-0.318506	-0.493209
CHEMBL4094395	N=C(N)c1ccc(-c2ccc(-c3ccc(Cl)cc3)s2)cc1	1	Slow growth	0.234664	HCC2998	0.103457	MSS	0.55185	Training	-0.417454	0.310642	0.162425	0.280916	-0.159971	-0.194876	0.551333	0.943274	-0.278674	-0.11538	-0.327184	-0.940294	-0.591275	0.2365	-0.123296	-0.711735	0.92233	0.254601	-0.0726954	-0.410139
CHEMBL4089122	COc1ccc(-c2ccc(-c3ccc(C(=N)N)cc3)s2)cc1	1	Fast growth	0.501217	HCT 15	0.134129	MSI	0.44815	Training	-0.666643	0.631246	-0.00321509	-0.192316	0.0151814	-0.205522	0.214448	0.832245	-0.427214	-0.13136	-0.330746	-0.706561	-0.494302	0.27196	-0.161384	-0.709275	0.545986	0.08995	0.300852	-0.203333
CHEMBL4092588	COc1ccccc1CNCCCN1C(=O)c2ccc3c4c(ccc(c24)C1=O)C(=O)N(CCCNCCCCN)C3=O	1	Fast growth	0.501217	HCT 116	0.167478	MSI	0.44815	Training	0.0541926	0.144444	-0.260472	0.00557585	0.444831	-0.203093	0.69866	0.727686	0.310175	-0.116171	0.247723	0.895821	0.824975	-0.631327	0.228849	0.373475	-0.120706	0.0152771	0.496192	0.748503
CHEMBL4089122	COc1ccc(-c2ccc(-c3ccc(C(=N)N)cc3)s2)cc1	1	Fast growth	0.501217	HCT 116	0.167478	MSI	0.44815	Test	-0.666643	0.631246	-0.00321509	-0.192316	-0.0722068	-0.203093	0.214448	0.832245	-0.427214	-0.13136	-0.330746	-0.706561	-0.494302	0.27196	-0.161384	-0.709275	0.545986	0.08995	0.300852	-0.203333
CHEMBL4078803	N=C(N)c1ccc(-c2ccc(-c3ccc(Cl)cc3)s2)cc1F	1	Intermediate growth	0.264119	SW620	0.117575	MSS	0.55185	Training	-0.354635	0.272671	0.148452	0.2711	-0.0977312	-0.186737	0.619611	0.943326	-0.241081	-0.107979	-0.384288	-0.876608	-0.43413	0.2365	-0.308775	-0.698181	0.803849	0.189362	-0.258505	-0.538888
CHEMBL4069438	c1ccc2c3c([nH]c2c1)C(c1ccc(C2NCCc4c2[nH]c2ccccc42)cc1)NCC3	1	Intermediate growth	0.264119	SW620	0.117575	MSS	0.55185	Training	-0.464042	-0.600468	-0.206545	0.768409	-0.30604	-0.186737	0.272706	-0.654654	-0.187462	-0.18905	1.20624	0.159912	0.224722	0.297305	1.53668	0.525489	-0.294459	0.381094	-0.644958	1.60574
CHEMBL4461169	O=C1NC2C(CC(O)C(O)C2O)c2cc3c(c(O)c21)OCCO3	1	Intermediate growth	0.264119	KM12	0.146543	MSI	0.44815	Training	0.208384	1.09537	-0.264036	0.0693059	0.397632	-0.191484	-1.96011	0.658078	-0.897148	-0.128295	0.353838	-0.669791	0.410154	-0.631327	-0.0554283	0.609802	-0.727423	0.25142	-0.97247	0.557674
CHEMBL4092588	COc1ccccc1CNCCCN1C(=O)c2ccc3c4c(ccc(c24)C1=O)C(=O)N(CCCNCCCCN)C3=O	1	Fast growth	0.501217	HT-29	0.199611	MSS	0.55185	Test	0.0541926	0.144444	-0.260472	0.00557585	0.559827	-0.251722	0.788823	0.82983	0.333075	-0.160526	0.314733	0.948687	0.872704	-0.765862	0.309739	0.392575	-0.0961473	-0.000410763	0.570348	0.79531
CHEMBL1766365	COc1ccc(C2C3=C(COC3=O)Nc3ccc4cc[nH]c4c32)cc1O	1	Slow growth	0.234664	COLO 205	0.131207	MSS	0.55185	Training	-0.0909788	0.0301924	-0.136687	0.134348	-0.095789	-0.203249	-0.734508	-0.190256	-0.468895	-0.180503	-0.214017	-0.447338	0.0546798	1.04909	-0.36872	0.30269	-0.00630201	0.0891444	-0.623558	1.16171
CHEMBL1084178	COc1cc2c(cc1OCCCN1CCN(C(=O)c3ccccc3NCc3ccncc3)CC1)N=C[C@@H]1CCCN1C2=O	1	Slow growth	0.234664	COLO 205	0.131207	MSS	0.55185	Training	-0.235475	-0.296646	-0.189039	0.278388	0.0610987	-0.203249	0.276098	-0.348688	0.3852	-0.170006	0.714574	1.06799	0.124245	0.297305	1.18163	0.438053	-0.141576	-0.193458	0.305372	0.322191
CHEMBL1240647	COc1cc(/C=C/C(=O)N2CCN(C(=O)c3cc(OC)c(OC)c(OC)c3)CC2)ccc1OCCCOc1cc2c(cc1OC)C(=O)N1CCC[C@H]1C=N2	1	Slow growth	0.234664	COLO 205	0.131207	MSS	0.55185	Training	-0.109029	-0.176075	-0.171928	-0.477393	0.43618	-0.203249	0.805787	-0.186242	1.08775	-0.146338	0.595931	1.99657	0.715184	0.297305	0.324489	0.321044	-0.074997	-0.317465	0.607473	0.22208
CHEMBL1240850	COc1ccc(C2=NOC(c3cc(OC)c(OC)c(OC)c3)C2)cc1OCCCCOc1cc2c(cc1OC)C(=O)N1CCC[C@H]1C=N2	1	Slow growth	0.234664	HCC2998	0.103457	MSS	0.55185	Test	-0.207381	-0.219496	-0.200301	-0.410436	0.194484	-0.194876	0.977543	-0.481083	0.591702	-0.155983	-0.171196	1.51561	0.469134	1.29968	-0.308775	0.202386	-0.240054	-0.224555	0.608369	0.543911
CHEMBL4172758	C=C1C(=O)O[C@@H]2[C@H]3O[C@]3(C)CC/C=C(/COC(=O)c3c[nH]c4ccccc34)CC[C@@H]12	1	Fast growth	0.501217	HCT 116	0.167478	MSI	0.44815	Training	0.595001	-0.279893	-0.33579	0.287801	-0.179752	0.172231	-0.426072	-0.334699	-0.473993	-0.132954	-0.714806	-0.101018	0.0799125	0.525182	-0.697427	0.506435	-0.646809	0.135361	-0.704218	0.0202506
CHEMBL4162453	C=C1C(=O)O[C@@H]2[C@H]3O[C@]3(C)CC/C=C(/COC(=O)c3cc4ccccc4[nH]3)CC[C@@H]12	1	Fast growth	0.501217	HCT 116	0.167478	MSI	0.44815	Training	0.583681	-0.279893	-0.359678	0.388692	-0.179752	0.172231	-0.392059	-0.334178	-0.51629	-0.133141	-0.714806	-0.107033	0.00546678	0.486437	-0.697427	0.506435	-0.717995	0.138509	-0.75933	0.000591093
CHEMBL5083022	C=C1C(=O)O[C@H]2[C@H]1CC/C(COC(=O)NCc1ccc(OC)cc1)=C\CC[C@@]1(C)O[C@@H]21	1	Fast growth	0.501217	HCT 116	0.167478	MSI	0.44815	Training	0.547316	-0.171809	-0.366736	-0.144745	-0.11923	0.172231	-0.637031	-0.341359	-0.520939	-0.128734	-0.714806	-0.0407639	-0.361001	-0.15228	-0.732044	0.529918	-0.653063	0.0693763	-0.152176	-0.311755
CHEMBL3634466	C=C1C(=O)O[C@H]2[C@H]1CC/C(COC(=O)NCCCCCCCCNC(=O)OC/C1=C/CC[C@@]3(C)O[C@H]3[C@H]3OC(=O)C(=C)[C@@H]3CC1)=C\CC[C@@]1(C)O[C@@H]21	1	Fast growth	0.501217	HCT 116	0.167478	MSI	0.44815	Test	0.802988	-0.0725442	-0.476683	0.400315	0.595859	0.54755	0.0401777	-0.0320863	0.0618483	-0.112074	-1.09887	1.56032	0.348831	0.326755	-1.30271	0.694029	-1.14549	0.306234	-0.209725	-0.224195
CHEMBL2262437	ClCc1ccccc1Cn1cnc2c(Cl)nc(Cl)nc21	1	Fast growth	0.501217	HCT 116	0.167478	MSI	0.44815	Training	-0.72531	-0.482193	0.503099	0.0223974	-0.556162	-0.203093	-0.602636	-0.630707	-0.0138421	0.0456312	-0.54198	-0.862871	-0.465198	0.0461468	-0.412102	0.611043	1.02416	-0.276955	0.113086	-0.200609
CHEMBL2262443	ClCc1ccccc1Cn1cnc2nc(Cl)nc(Cl)c21	1	Fast growth	0.501217	HCT 15	0.134129	MSI	0.44815	Training	-0.72531	-0.482193	0.475993	0.0778046	-0.417917	-0.205522	-0.602636	-0.630498	-0.0445028	0.0456319	-0.54198	-0.862871	-0.507716	0.0461468	-0.412102	0.611043	1.02416	-0.249651	0.113086	-0.198114
CHEMBL4290234	C=C1C(=O)O[C@H]2[C@H]1CC/C(Cn1cc(-c3cccc(Cl)c3)nn1)=C\CC[C@@]1(C)O[C@@H]21	1	Fast growth	0.501217	HCT 15	0.134129	MSI	0.44815	Training	0.377734	-0.504755	0.0102525	0.52054	-0.193744	0.130361	-0.779199	-0.437902	0.0977788	-0.0768708	-0.714806	-0.113048	-0.196276	0.751007	-0.732044	-0.0702175	-0.300626	0.205029	-0.814441	-0.113313
CHEMBL4284479	C=C1C(=O)O[C@H]2[C@H]1CC/C(Cn1cc(-c3cc(C(F)(F)F)cc(C(F)(F)F)c3)nn1)=C\CC[C@@]1(C)O[C@@H]21	1	Fast growth	0.501217	HCT 15	0.134129	MSI	0.44815	Test	1.30162	-0.72822	-0.173604	0.502367	-0.193744	1.02604	-0.309892	-0.437497	0.126611	-0.101507	-0.766266	0.276279	0.687721	0.751007	-0.922271	-0.0537345	-0.728479	0.0500616	-1.46999	-0.251349
CHEMBL4161413	C=C1C(=O)O[C@@H]2[C@H]3O[C@]3(C)CC/C=C(/COC(=O)/C=C/c3c[nH]c4ccccc34)CC[C@@H]12	1	Fast growth	0.501217	HT-29	0.199611	MSS	0.55185	Training	0.483264	-0.3651	-0.288611	0.372666	-0.122045	0.158028	-0.343921	-0.349065	-0.317762	-0.178029	-0.753368	0.0159658	-0.12675	0.517496	-0.718134	0.526928	-0.506993	0.0785345	-0.572433	-0.0561797
CHEMBL3116069	C=CCn1c(C)nc2cc(Nc3nc(Nc4ccc5nc(C)n(CC=C)c5c4)c4ccccc4n3)ccc21	1	Fast growth	0.501217	HT-29	0.199611	MSS	0.55185	Training	-0.972745	-0.478103	0.0131043	0.606568	-0.0271025	-0.251722	-0.270554	-0.652385	0.921241	-0.179393	0.176573	0.605388	0.0641096	0.297305	0.494055	0.211112	0.42533	-0.382342	-0.176562	0.624711
CHEMBL4284479	C=C1C(=O)O[C@H]2[C@H]1CC/C(Cn1cc(-c3cc(C(F)(F)F)cc(C(F)(F)F)c3)nn1)=C\CC[C@@]1(C)O[C@@H]21	1	Fast growth	0.501217	HT-29	0.199611	MSS	0.55185	Training	1.30162	-0.72822	-0.173604	0.502367	-0.259507	1.25069	-0.33035	-0.463154	0.129377	-0.144253	-0.810473	0.261191	0.720396	0.76809	-0.967639	-0.0814912	-0.770583	0.038189	-1.61149	-0.314209
CHEMBL3359977	CCOC(=O)c1cc(C(=O)c2cc(OC)c(OC)c(OC)c2)n2cccc(C#N)c12	1	Intermediate growth	0.264119	KM12	0.146543	MSI	0.44815	Test	0.357119	0.198197	-0.160514	-1.09646	0.0952122	-0.191484	0.0336808	0.194628	-0.3157	-0.120371	-0.513332	-0.0654187	0.176282	-0.15228	-0.589387	0.167717	-0.0429838	-0.402892	0.972026	0.083219
CHEMBL4284479	C=C1C(=O)O[C@H]2[C@H]1CC/C(Cn1cc(-c3cc(C(F)(F)F)cc(C(F)(F)F)c3)nn1)=C\CC[C@@]1(C)O[C@@H]21	1	Intermediate growth	0.264119	SW620	0.117575	MSS	0.55185	Training	0.967235	-0.526632	-0.120626	0.427456	-0.207773	0.966331	-0.33035	-0.463154	0.129377	-0.144253	-0.810473	0.261191	0.720396	0.76809	-0.967639	-0.0814912	-0.770583	0.038189	-1.61149	-0.314209
CHEMBL4786524	CCCCCCCC(=O)Nc1nc2[nH]c(CN3CCN(Cc4cccc(F)c4)CC3)c(CN3CCN(Cc4cccc(F)c4)CC3)c2c(=O)[nH]1	1	Intermediate growth	0.264119	SW620	0.117575	MSS	0.55185	Training	-0.372918	-0.39592	-0.269989	0.758949	0.138575	-0.186737	1.14548	-0.320855	0.401545	-0.155172	1.42148	1.60563	-0.649016	-0.234272	1.45985	0.621298	-0.550751	-0.0104244	0.209887	0.0603883
CHEMBL2440593	CCN(CC)c1ccc(/C=N/NC(=O)c2ccccc2Nc2ccnc(C(F)(F)F)c2)c(O)c1	1	Slow growth	0.234664	HCC2998	0.103457	MSS	0.55185	Training	0.00468961	-0.103194	-0.136037	-0.152274	-0.0578781	0.198441	0.845651	-0.152745	-0.099564	-0.156892	-0.0541632	0.129986	0.0182799	-0.765862	0.362902	-0.0309341	0.0347196	-0.763093	0.414184	-0.799511
CHEMBL2337946	COc1ccc(C(=O)N2c3ccccc3Sc3ccccc32)cc1N	1	Slow growth	0.234664	COLO 205	0.131207	MSS	0.55185	Test	0.395137	0.0770149	0.0647937	0.0824772	-0.122427	-0.203249	0.205275	0.43561	-0.0798862	-0.174485	0.595516	-0.541654	-0.113826	-0.765862	0.638783	0.489034	0.702612	0.281501	0.0233623	0.498146
CHEMBL4776111	Cc1cccc(NC(=O)c2sc3nc4c(cc3c2N)C(=O)CCC4)c1	1	Intermediate growth	0.264119	SW620	0.117575	MSS	0.55185	Training	-0.0825343	0.65919	-0.038049	0.442546	0.228685	-0.186737	-0.951642	0.668603	-0.333556	-0.173487	0.172262	-0.602163	-0.190874	-0.234272	0.0350199	-0.653646	0.185429	0.234048	-0.649806	0.0574442
CHEMBL3116069	C=CCn1c(C)nc2cc(Nc3nc(Nc4ccc5nc(C)n(CC=C)c5c4)c4ccccc4n3)ccc21	1	Slow growth	0.234664	COLO 205	0.131207	MSS	0.55185	Training	-0.662402	-0.336681	0.0184107	0.450442	-0.0771818	-0.203249	-0.270554	-0.652385	0.921241	-0.179393	0.176573	0.605388	0.0641096	0.297305	0.494055	0.211112	0.42533	-0.382342	-0.176562	0.624711
CHEMBL1224275	COc1c(C)c(OC)c(OC)c2c1C[C@H]1[C@@H](OC)N(C(=O)OC(C)C)CC(=O)N1[C@H]2COCc1ccccc1	1	Fast growth	0.501217	HT-29	0.199611	MSS	0.55185	Training	-0.0506539	-0.27803	-0.347746	-0.838483	0.0999709	-0.251722	-0.346042	-0.359626	-0.118748	-0.158335	0.318231	0.623311	0.608551	-0.765862	0.213124	0.424575	-0.441619	0.206829	0.532413	0.36655
CHEMBL3116069	C=CCn1c(C)nc2cc(Nc3nc(Nc4ccc5nc(C)n(CC=C)c5c4)c4ccccc4n3)ccc21	1	Intermediate growth	0.264119	SW620	0.117575	MSS	0.55185	Test	-0.683764	-0.345069	0.0149091	0.503098	-0.0294072	-0.186737	-0.270554	-0.652385	0.921241	-0.179393	0.176573	0.605388	0.0641096	0.297305	0.494055	0.211112	0.42533	-0.382342	-0.176562	0.624711
CHEMBL4097775	COc1cc(OC)cc(-c2ccc(-c3ccc(C(=N)N)c(F)c3)s2)c1	1	Fast growth	0.501217	HCT 15	0.134129	MSI	0.44815	Training	-0.551122	0.589257	-0.0380334	-0.500739	0.106574	-0.205522	0.243493	0.834661	-0.293138	-0.120603	-0.433653	-0.497908	-0.35269	0.27196	-0.518746	-0.624256	0.400416	0.0499447	0.232552	-0.280763
CHEMBL4089122	COc1ccc(-c2ccc(-c3ccc(C(=N)N)cc3)s2)cc1	1	Fast growth	0.501217	HT-29	0.199611	MSS	0.55185	Training	-0.666643	0.631246	-0.00321509	-0.192316	-0.00463513	-0.251722	0.251501	0.945858	-0.485193	-0.177381	-0.327184	-0.82945	-0.591275	0.2365	-0.123296	-0.808933	0.643669	0.0824525	0.353583	-0.260926
CHEMBL4094395	N=C(N)c1ccc(-c2ccc(-c3ccc(Cl)cc3)s2)cc1	1	Intermediate growth	0.264119	KM12	0.146543	MSI	0.44815	Training	-0.423898	0.34168	0.167695	0.323247	-0.123685	-0.191484	0.484644	0.829917	-0.241107	-0.0754876	-0.330746	-0.806449	-0.494302	0.27196	-0.161384	-0.621684	0.797104	0.245083	-0.0832921	-0.337797
CHEMBL4776111	Cc1cccc(NC(=O)c2sc3nc4c(cc3c2N)C(=O)CCC4)c1	1	Slow growth	0.234664	COLO 205	0.131207	MSS	0.55185	Test	-0.0956876	0.609925	-0.0315071	0.393366	0.195462	-0.203249	-0.951642	0.668603	-0.333556	-0.173487	0.172262	-0.602163	-0.190874	-0.234272	0.0350199	-0.653646	0.185429	0.234048	-0.649806	0.0574442
CHEMBL3221214	O=C1/C(=C/c2ccc(Cl)cc2Cl)CN(S(=O)(=O)c2ccccc2)C/C1=C\c1ccc(Cl)cc1Cl	1	Fast growth	0.501217	HCT 116	0.167478	MSI	0.44815	Training	0.58957	-0.672796	0.404733	0.332237	-0.343394	0.184541	1.2723	-0.0304547	1.11274	0.117947	0.396256	0.127244	0.433248	-0.631327	0.645666	-0.237423	0.863725	0.413297	-0.507486	-0.620326
CHEMBL4776111	Cc1cccc(NC(=O)c2sc3nc4c(cc3c2N)C(=O)CCC4)c1	1	Fast growth	0.501217	HT-29	0.199611	MSS	0.55185	Training	-0.14451	0.905332	-0.0598491	0.523154	0.309183	-0.251722	-0.951642	0.668603	-0.333556	-0.173487	0.172262	-0.602163	-0.190874	-0.234272	0.0350199	-0.653646	0.185429	0.234048	-0.649806	0.0574442
CHEMBL2172557	COc1ccc(C2CC(c3ccc4ccccc4c3)=NN2C2=NC(=O)/C(=C3\C(=O)Nc4ccc(Br)cc43)S2)cc1	1	Fast growth	0.501217	HT-29	0.199611	MSS	0.55185	Training	0.615341	-0.226663	0.570017	0.473055	0.252894	-0.251722	0.898238	-0.241666	2.0634	1.19875	0.410976	0.768991	0.345773	1.18329	0.810686	-0.499862	0.691026	0.351448	-0.646533	0.746844
CHEMBL1224507	COc1cc(C2CC(c3cccc(Br)c3)=NN2C(C)=O)cc(OC)c1OC	1	Slow growth	0.234664	COLO 205	0.131207	MSS	0.55185	Test	-0.142619	-0.293713	0.490744	-0.551692	-0.323188	-0.203249	0.0509066	-0.522106	0.503562	1.18953	-0.433737	-0.416707	-0.1988	-0.0570754	-0.439928	0.0175347	0.44144	-0.142995	0.524329	-0.312344
CHEMBL2440592	O=C(N/N=C/c1cc(Cl)ccc1O)c1ccccc1Nc1ccnc(C(F)(F)F)c1	1	Fast growth	0.501217	HCT 116	0.167478	MSI	0.44815	Training	0.134959	0.00470407	-0.0349877	0.560409	-0.0802838	0.297336	0.374961	-0.158029	-0.00469366	-0.0586651	-0.0847109	-0.180285	-0.109718	-0.631327	0.276757	-0.0707068	0.225823	-0.727993	-0.146152	-0.842274
CHEMBL2440595	O=C(N/N=C/c1ccccc1O)c1ccccc1Nc1ccnc(C(F)(F)F)c1	1	Fast growth	0.501217	HCT 15	0.134129	MSI	0.44815	Training	0.0972525	0.0633596	-0.187111	0.627897	0.00795319	0.242319	0.137249	-0.158069	-0.290999	-0.118625	-0.0332642	-0.231661	-0.109718	-0.631327	0.47852	-0.176862	0.0814072	-0.779671	0.0418988	-0.779756
CHEMBL4078803	N=C(N)c1ccc(-c2ccc(-c3ccc(Cl)cc3)s2)cc1F	1	Slow growth	0.234664	COLO 205	0.131207	MSS	0.55185	Training	-0.352167	0.245595	0.144287	0.231763	-0.149358	-0.203249	0.619611	0.943326	-0.241081	-0.107979	-0.384288	-0.876608	-0.43413	0.2365	-0.308775	-0.698181	0.803849	0.189362	-0.258505	-0.538888
CHEMBL2443293	CCCCN(CCCC)CCCNc1nc2c(c(=N)n1-c1ccccc1)c(=S)n(-c1ccccc1)c(=S)n2-c1ccccc1	1	Slow growth	0.234664	COLO 205	0.131207	MSS	0.55185	Test	-0.301391	-0.0205456	1.13466	0.380268	0.343438	-0.203249	2.55304	3.93022	3.53353	-0.0828686	0.736146	1.14852	0.427236	-0.765862	1.87542	0.00529963	0.339862	0.073822	0.82801	0.322823
CHEMBL5221081	COC(=O)C[C@@H]1NC(=O)c2cc(Oc3cc(C)cc(C)c3)c(NC(=O)c3cc(OC)cc(OC)c3)cc2NC1=O	1	Fast growth	0.501217	HCT 116	0.167478	MSI	0.44815	Training	0.0680689	0.393857	-0.231165	-0.247388	0.524715	-0.203093	-0.520469	-0.0337533	0.254828	-0.112587	-0.145615	0.616922	-0.185252	-0.631327	-0.256492	0.187252	-0.000389485	-0.407466	0.0438175	-0.125528
CHEMBL3261818	COc1cc2c(=O)n(CCCN3CCOCC3)c3c(c2cc1OCCCN1CCCC1)C(=O)c1cc2c(cc1-3)OCO2	1	Fast growth	0.501217	HCT 116	0.167478	MSI	0.44815	Training	-0.260168	-0.530162	-0.352895	0.569507	-0.0239662	-0.203093	1.05217	-0.346532	0.13083	-0.124485	0.30152	0.938029	0.50429	2.04097	0.284451	0.536441	-0.484636	0.112311	-0.166376	0.919822
CHEMBL4284815	C=C1C(=O)O[C@H]2[C@H]1CC/C(Cn1cc(-c3cc(C)c(C)cc3C)nn1)=C\CC[C@@]1(C)O[C@@H]21	1	Fast growth	0.501217	HCT 15	0.134129	MSI	0.44815	Training	0.329317	-0.57747	-0.121629	0.22983	-0.193744	0.130361	-0.757798	-0.437808	-0.0181777	-0.133071	-0.810827	0.00173303	0.203456	0.751007	-1.01738	-0.0870329	-0.46755	0.227777	-0.99708	-0.232528
CHEMBL2443293	CCCCN(CCCC)CCCNc1nc2c(c(=N)n1-c1ccccc1)c(=S)n(-c1ccccc1)c(=S)n2-c1ccccc1	1	Fast growth	0.501217	HT-29	0.199611	MSS	0.55185	Test	-0.445138	-0.0160804	1.64447	0.50401	0.4917	-0.251722	2.55304	3.93022	3.53353	-0.0828686	0.736146	1.14852	0.427236	-0.765862	1.87542	0.00529963	0.339862	0.073822	0.82801	0.322823
CHEMBL4075561	COc1cc2ncnc(Oc3ccc(NC(=O)Nc4ccc(CN5CCOCC5)c(C(F)(F)F)c4)c4ccccc34)c2cc1OC	1	Intermediate growth	0.264119	KM12	0.146543	MSI	0.44815	Training	-0.190413	-0.290689	-0.130409	0.345596	0.176044	0.276624	0.598913	-0.467257	0.791437	-0.107282	1.02451	1.15523	0.298429	-0.631327	1.57806	0.290734	0.0133279	-0.375899	-0.122854	0.324173
CHEMBL4103711	CCCN1C(=O)c2ccc3c4c(ccc(c24)C1=O)C(=O)N(CCCNCc1ccccc1OC)C3=O	1	Slow growth	0.234664	COLO 205	0.131207	MSS	0.55185	Training	0.178529	-0.147017	-0.129544	-0.155077	0.0260389	-0.203249	0.808755	-0.0397857	0.139401	-0.166221	0.314733	0.408299	0.872704	-0.765862	0.309739	0.265772	0.0241039	0.0226315	0.103119	0.879731
CHEMBL4094395	N=C(N)c1ccc(-c2ccc(-c3ccc(Cl)cc3)s2)cc1	1	Slow growth	0.234664	COLO 205	0.131207	MSS	0.55185	Training	-0.417454	0.310642	0.162425	0.280916	-0.149358	-0.203249	0.551333	0.943274	-0.278674	-0.11538	-0.327184	-0.940294	-0.591275	0.2365	-0.123296	-0.711735	0.92233	0.254601	-0.0726954	-0.410139
CHEMBL4078803	N=C(N)c1ccc(-c2ccc(-c3ccc(Cl)cc3)s2)cc1F	1	Fast growth	0.501217	HT-29	0.199611	MSS	0.55185	Test	-0.519347	0.372875	0.197069	0.286975	-0.116126	-0.251722	0.619611	0.943326	-0.241081	-0.107979	-0.384288	-0.876608	-0.43413	0.2365	-0.308775	-0.698181	0.803849	0.189362	-0.258505	-0.538888
CHEMBL2337945	COc1ccc(C(=O)N2c3ccccc3Sc3ccccc32)cc1F	1	Intermediate growth	0.264119	KM12	0.146543	MSI	0.44815	Training	0.481889	-0.359375	0.018219	0.112722	-0.364524	-0.191484	0.546556	-0.410452	-0.164598	-0.124367	0.500753	-0.447212	-0.0640452	-0.631327	0.52537	0.43822	0.461929	0.252563	0.00327107	0.480711
CHEMBL4089767	N=C(N)c1ccc(-c2ccc(-c3ccc(F)cc3)s2)cc1	1	Slow growth	0.234664	COLO 205	0.131207	MSS	0.55185	Training	-0.421216	0.310642	0.0117337	0.280916	-0.149358	-0.203249	0.355827	0.943274	-0.557881	-0.174636	-0.327184	-0.940294	-0.591275	0.2365	-0.123296	-0.882946	0.610263	0.0609039	-0.0726954	-0.410139
CHEMBL2332264	COc1ccc(Cn2cc(CCc3cc(OC)c(OC)c(OC)c3)c3c(C)nc(N)nc32)cc1	1	Slow growth	0.234664	COLO 205	0.131207	MSS	0.55185	Training	-0.542211	-0.0869907	-0.13172	-0.524358	0.00282895	-0.203249	-0.173437	0.195875	-0.0175362	-0.169737	-0.241956	0.225426	-0.332413	-0.234272	-0.123296	0.331957	0.0346308	-0.226899	0.547839	-0.0056179
CHEMBL1818812	CC(C)C[C@@H]1O[C@@H](O[C@H]2CC[C@@]3(C)[C@H](CC[C@@H]4[C@@H]3CC[C@]3(C)[C@@H](C5=CC(=O)OC5)CC[C@]43O)C2)CC[C@H]1O	1	Slow growth	0.234664	HCC2998	0.103457	MSS	0.55185	Test	0.6427	-0.339461	-0.395837	0.164009	-0.0981412	0.550683	0.16117	0.11321	-0.88664	-0.171199	1.70466	0.446113	1.36556	0.711967	-0.114109	1.30318	-1.99517	2.139	-1.33041	0.271138
CHEMBL2335258	O=C(CCc1nnc2sc(-c3ccc(Cl)cc3Cl)nn12)c1nc2ccccc2[nH]1	1	Intermediate growth	0.264119	SW620	0.117575	MSS	0.55185	Training	0.44792	0.367086	0.292225	0.554708	0.233042	-0.186737	-0.57293	-0.331171	0.80432	-0.0448448	-0.384288	-0.217948	-0.155596	1.40348	-0.270361	-0.117945	0.712058	0.251632	-0.617024	0.233759
CHEMBL4069438	c1ccc2c3c([nH]c2c1)C(c1ccc(C2NCCc4c2[nH]c2ccccc42)cc1)NCC3	1	Slow growth	0.234664	COLO 205	0.131207	MSS	0.55185	Training	-0.455293	-0.577418	-0.19033	0.700522	-0.369412	-0.203249	0.272706	-0.654654	-0.187462	-0.18905	1.20624	0.159912	0.224722	0.297305	1.53668	0.525489	-0.294459	0.381094	-0.644958	1.60574
CHEMBL4643080	O=C1CC(c2ccccc2)Cc2nc3ccc(Br)cc3cc21	1	Fast growth	0.501217	HT-29	0.199611	MSS	0.55185	Training	-0.287317	-1.00851	0.969696	0.926663	-0.697741	-0.251722	-0.0975248	-0.532003	0.435871	1.17426	0.482856	-0.819598	-0.51328	-0.765862	0.64112	0.629531	0.670784	0.221679	-0.512622	0.408572
CHEMBL1818694	CC(C)[C@@H]1O[C@@H](O[C@H]2CC[C@@]3(C)[C@H](CC[C@@H]4[C@@H]3CC[C@]3(C)[C@@H](C5=CC(=O)OC5)CC[C@]43O)C2)CC[C@H]1O	1	Slow growth	0.234664	COLO 205	0.131207	MSS	0.55185	Test	0.683344	-0.317769	-0.391608	0.0496522	-0.0797281	0.636368	0.0093458	0.113206	-0.901425	-0.1717	1.70466	0.362723	1.57302	0.711967	-0.114109	1.29418	-1.98581	2.14242	-1.40032	0.252537
CHEMBL3409061	COc1cc(OC)cc(/C(C#N)=C/c2c[nH]c3ccccc23)c1	1	Slow growth	0.234664	HCC2998	0.103457	MSS	0.55185	Training	-0.107725	-0.183287	-0.0670909	-0.514216	-0.334502	-0.194876	-0.155201	-0.077917	-0.570414	-0.182312	-0.384288	-0.697828	-0.731647	-0.0140807	-0.295963	0.196368	0.476714	-0.546638	1.00467	-0.0364902
CHEMBL4097775	COc1cc(OC)cc(-c2ccc(-c3ccc(C(=N)N)c(F)c3)s2)c1	1	Slow growth	0.234664	HCC2998	0.103457	MSS	0.55185	Training	-0.373909	0.393652	-0.0165799	-0.307225	0.000559987	-0.194876	0.283732	0.948539	-0.336411	-0.165444	-0.441378	-0.597911	-0.43413	0.2365	-0.519855	-0.714589	0.482133	0.0380592	0.277792	-0.346849
CHEMBL4277322	C#C[C@@]1(O)[C@@H](CO)O[C@@H](n2cc(F)c3c(N)ncnc32)[C@@H]1O	1	Fast growth	0.501217	HT-29	0.199611	MSS	0.55185	Training	0.272881	1.73163	-0.171416	-1.59103	0.470199	0.114768	-2.1849	1.14682	-0.79665	-0.16949	-0.958099	-0.881231	0.426591	0.190992	-0.914864	0.356015	-0.450985	-0.526558	-0.318506	-0.493209
CHEMBL4097775	COc1cc(OC)cc(-c2ccc(-c3ccc(C(=N)N)c(F)c3)s2)c1	1	Slow growth	0.234664	COLO 205	0.131207	MSS	0.55185	Test	-0.373909	0.393652	-0.0165799	-0.307225	0.0314252	-0.203249	0.283732	0.948539	-0.336411	-0.165444	-0.441378	-0.597911	-0.43413	0.2365	-0.519855	-0.714589	0.482133	0.0380592	0.277792	-0.346849
CHEMBL2332264	COc1ccc(Cn2cc(CCc3cc(OC)c(OC)c(OC)c3)c3c(C)nc(N)nc32)cc1	1	Intermediate growth	0.264119	SW620	0.117575	MSS	0.55185	Training	-0.556253	-0.0801708	-0.144365	-0.531072	0.0463332	-0.186737	-0.173437	0.195875	-0.0175362	-0.169737	-0.241956	0.225426	-0.332413	-0.234272	-0.123296	0.331957	0.0346308	-0.226899	0.547839	-0.0056179
CHEMBL3221215	Cc1ccc(S(=O)(=O)N2C/C(=C\c3cc(F)cc(F)c3)C(=O)/C(=C/c3cc(F)cc(F)c3)C2)cc1	1	Fast growth	0.501217	HCT 116	0.167478	MSI	0.44815	Training	0.546049	-0.702817	-0.137468	0.60939	-0.343394	0.184541	0.653946	-0.0304277	0.165032	-0.0946784	0.336845	0.166588	0.0297592	-0.631327	0.314168	-0.569003	0.143407	0.303035	-0.750008	-0.515612
CHEMBL1240850	COc1ccc(C2=NOC(c3cc(OC)c(OC)c(OC)c3)C2)cc1OCCCCOc1cc2c(cc1OC)C(=O)N1CCC[C@H]1C=N2	1	Slow growth	0.234664	COLO 205	0.131207	MSS	0.55185	Training	-0.207381	-0.219496	-0.200301	-0.410436	0.249814	-0.203249	0.977543	-0.481083	0.591702	-0.155983	-0.171196	1.51561	0.469134	1.29968	-0.308775	0.202386	-0.240054	-0.224555	0.608369	0.543911
CHEMBL4162453	C=C1C(=O)O[C@@H]2[C@H]3O[C@]3(C)CC/C=C(/COC(=O)c3cc4ccccc4[nH]3)CC[C@@H]12	1	Fast growth	0.501217	HCT 15	0.134129	MSI	0.44815	Test	0.583681	-0.279893	-0.359678	0.388692	-0.0810627	0.130361	-0.392059	-0.334178	-0.51629	-0.133141	-0.714806	-0.107033	0.00546678	0.486437	-0.697427	0.506435	-0.717995	0.138509	-0.75933	0.000591093
CHEMBL185	O=c1[nH]cc(F)c(=O)[nH]1	1	Intermediate growth	0.264119	KM12	0.146543	MSI	0.44815	Training	0.248518	2.24664	-0.250314	-0.192203	-0.251919	-0.191484	-1.8768	-0.32535	-1.60932	-0.138189	-0.849416	-1.77603	-0.823749	-0.631327	-0.89919	-0.367966	-0.32217	-1.18988	0.418407	-2.75372
CHEMBL4776111	Cc1cccc(NC(=O)c2sc3nc4c(cc3c2N)C(=O)CCC4)c1	1	Intermediate growth	0.264119	KM12	0.146543	MSI	0.44815	Training	-0.0825343	0.65919	-0.038049	0.442546	0.24073	-0.191484	-0.869774	0.582395	-0.290565	-0.127851	0.119334	-0.501739	-0.133477	-0.15228	-0.0187162	-0.569337	0.133039	0.226561	-0.60336	0.0835694
CHEMBL1240647	COc1cc(/C=C/C(=O)N2CCN(C(=O)c3cc(OC)c(OC)c(OC)c3)CC2)ccc1OCCCOc1cc2c(cc1OC)C(=O)N1CCC[C@H]1C=N2	1	Intermediate growth	0.264119	KM12	0.146543	MSI	0.44815	Training	-0.0966885	-0.174681	-0.187023	-0.481247	0.495127	-0.191484	0.713947	-0.187956	0.990261	-0.103386	0.501126	1.84013	0.683025	0.326755	0.242141	0.309013	-0.101646	-0.270439	0.529647	0.231932
CHEMBL3113127	COc1ccc(-c2c(-c3cc4c(c(OC)c3OC)OCO4)noc2N)cc1	1	Intermediate growth	0.264119	SW620	0.117575	MSS	0.55185	Test	-0.385385	0.281815	-0.128115	-0.5804	0.0885142	-0.186737	-0.133148	0.245437	-0.382255	-0.175658	-0.476558	-0.346347	-0.100646	1.04909	-0.51908	-0.612861	0.148188	-0.481254	0.425091	0.370665
CHEMBL1835000	COc1ccc(C(=O)c2cc(OC)c(OC)c(OC)c2)c(OC)c1O	1	Slow growth	0.234664	HCC2998	0.103457	MSS	0.55185	Training	-0.118532	0.224923	-0.112401	-1.83475	-0.113533	-0.194876	-0.604736	-0.207954	-0.613131	-0.16626	-0.540276	-0.57256	-0.0537795	-0.765862	-0.737341	0.245894	0.320545	-0.64689	1.52954	-0.791731
CHEMBL4089122	COc1ccc(-c2ccc(-c3ccc(C(=N)N)cc3)s2)cc1	1	Intermediate growth	0.264119	SW620	0.117575	MSS	0.55185	Training	-0.46156	0.460226	0.0030626	-0.0768253	-0.012164	-0.186737	0.251501	0.945858	-0.485193	-0.177381	-0.327184	-0.82945	-0.591275	0.2365	-0.123296	-0.808933	0.643669	0.0824525	0.353583	-0.260926
CHEMBL1806959	CC(C)CCC[C@@H](C)[C@H]1CC[C@H]2C3=CC[C@@H]4C(=O)C=CC(=O)[C@@H]4[C@@H]3CC[C@]12C	1	Fast growth	0.501217	HCT 15	0.134129	MSI	0.44815	Training	0.91994	-1.07375	-0.497905	0.0650705	-0.511587	0.0948997	-0.0664483	-0.359762	-0.935509	-0.13381	0.404413	-0.305883	0.449339	-0.0893572	-0.46301	1.11095	-1.41026	1.8199	-0.703935	0.350688
CHEMBL4097775	COc1cc(OC)cc(-c2ccc(-c3ccc(C(=N)N)c(F)c3)s2)c1	1	Intermediate growth	0.264119	SW620	0.117575	MSS	0.55185	Test	-0.377701	0.429746	-0.0222126	-0.300714	0.0734032	-0.186737	0.283732	0.948539	-0.336411	-0.165444	-0.441378	-0.597911	-0.43413	0.2365	-0.519855	-0.714589	0.482133	0.0380592	0.277792	-0.346849
CHEMBL3597733	CCc1cc(/C=C/c2cc3ccccc3s2)cc(CC)c1CC	1	Intermediate growth	0.264119	KM12	0.146543	MSI	0.44815	Training	-0.587576	-0.763652	0.00561202	-0.520313	-0.639828	-0.191484	0.838153	-0.511029	-0.405264	-0.133078	-0.426767	-0.587949	-0.620799	0.00740182	-0.412102	-0.445642	0.360071	0.156884	0.887582	-0.267507
CHEMBL596548	Cc1ccc(Cl)cc1Nc1nc(C(F)(F)F)ccc1C(=O)N/N=C/c1c(Cl)cccc1Cl	1	Fast growth	0.501217	HCT 116	0.167478	MSI	0.44815	Training	0.244437	-0.501989	0.232597	0.209506	-0.304116	0.297336	1.37014	-0.445691	0.550789	0.0590121	-0.176032	-0.0655041	0.239712	-0.631327	-0.0676725	0.164618	0.45517	-0.562863	-0.378845	-0.793986
CHEMBL3116069	C=CCn1c(C)nc2cc(Nc3nc(Nc4ccc5nc(C)n(CC=C)c5c4)c4ccccc4n3)ccc21	1	Fast growth	0.501217	HCT 116	0.167478	MSI	0.44815	Training	-0.972745	-0.478103	0.0131043	0.606568	-0.0927865	-0.203093	-0.256006	-0.608025	0.840206	-0.133174	0.123219	0.586455	0.0963032	0.326755	0.394947	0.209947	0.349228	-0.328903	-0.176892	0.594767
CHEMBL3742024	COc1cc(-c2n[nH]nc2-c2ccc3ccccc3n2)cc(OC)c1OC	1	Fast growth	0.501217	HT-29	0.199611	MSS	0.55185	Test	-0.757424	0.0260483	-0.0370203	-0.629812	-0.0673263	-0.251722	-0.458849	-0.511819	-0.0982289	-0.179081	-0.147845	-0.326643	-0.277953	0.297305	0.0462704	-0.665366	0.487587	-0.52326	0.629692	0.31896
CHEMBL578229	COc1cc(C)cc(-c2c(-c3ccnc(-c4ccc(N(C)C)cc4)c3)cnn2CC#N)c1	1	Slow growth	0.234664	COLO 205	0.131207	MSS	0.55185	Training	-0.211232	-0.370918	-0.0465259	0.101427	-0.258455	-0.203249	-0.114064	-0.074752	0.161361	-0.177395	-0.0541632	0.036793	-0.222851	-0.0140807	0.298876	-0.0854702	0.426296	-0.347563	0.29288	0.165805
CHEMBL4161413	C=C1C(=O)O[C@@H]2[C@H]3O[C@]3(C)CC/C=C(/COC(=O)/C=C/c3c[nH]c4ccccc34)CC[C@@H]12	1	Slow growth	0.234664	COLO 205	0.131207	MSS	0.55185	Training	0.333862	-0.25936	-0.188036	0.290397	-0.154157	0.128956	-0.343921	-0.349065	-0.317762	-0.178029	-0.753368	0.0159658	-0.12675	0.517496	-0.718134	0.526928	-0.506993	0.0785345	-0.572433	-0.0561797
CHEMBL4087065	COc1ccc2c(c1)COCc1cc(OC)c(OC)c(OC)c1-2	1	Slow growth	0.234664	HCC2998	0.103457	MSS	0.55185	Training	-0.37228	-0.401914	-0.12237	-1.04562	-0.437899	-0.194876	-0.48896	-0.691652	-0.716004	-0.177689	-0.533663	-0.690078	-0.402801	-0.765862	-0.704559	0.405074	0.191425	-0.11267	1.10123	0.912702
CHEMBL1836115	COc1cc2c3c(n(CCCN4CCOCC4)c(=O)c2cc1OC)-c1ncccc1C3=O	1	Fast growth	0.501217	HCT 116	0.167478	MSI	0.44815	Test	-0.175139	-0.266753	-0.277416	-0.120711	-0.121443	-0.203093	-0.0970221	-0.344557	-0.225932	-0.127305	0.310963	0.125725	0.339565	-0.272045	0.604403	0.368867	-0.267116	0.0583567	0.0758199	0.893027
CHEMBL2408778	Nc1ncnc2c1c(-c1ccc(Cl)cc1)nn2-c1cccc(-c2cnnn2CCCCCC(=O)NO)c1	1	Fast growth	0.501217	HCT 116	0.167478	MSI	0.44815	Training	-0.621696	0.638688	0.0745783	0.384343	0.617324	-0.203093	-0.805951	1.17825	0.752825	-0.0665024	-0.131194	0.494767	-0.0113805	0.805801	0.266619	-0.802409	0.200304	-0.297966	0.190026	0.396631
CHEMBL3634466	C=C1C(=O)O[C@H]2[C@H]1CC/C(COC(=O)NCCCCCCCCNC(=O)OC/C1=C/CC[C@@]3(C)O[C@H]3[C@H]3OC(=O)C(=C)[C@@H]3CC1)=C\CC[C@@]1(C)O[C@@H]21	1	Fast growth	0.501217	HT-29	0.199611	MSS	0.55185	Training	0.802988	-0.0725442	-0.476683	0.400315	0.724708	0.567772	0.0581161	-0.0132761	0.0575112	-0.155979	-1.17955	1.68607	0.344336	0.297305	-1.38981	0.748289	-1.23333	0.322459	-0.212996	-0.284076
CHEMBL1240850	COc1ccc(C2=NOC(c3cc(OC)c(OC)c(OC)c3)C2)cc1OCCCCOc1cc2c(cc1OC)C(=O)N1CCC[C@H]1C=N2	1	Intermediate growth	0.264119	KM12	0.146543	MSI	0.44815	Training	-0.201031	-0.220746	-0.217123	-0.410212	0.298171	-0.191484	0.868727	-0.453655	0.543239	-0.112077	-0.190176	1.40671	0.461294	1.23005	-0.32853	0.202084	-0.250389	-0.186712	0.530455	0.521953
CHEMBL5083022	C=C1C(=O)O[C@H]2[C@H]1CC/C(COC(=O)NCc1ccc(OC)cc1)=C\CC[C@@]1(C)O[C@@H]21	1	Intermediate growth	0.264119	SW620	0.117575	MSS	0.55185	Test	0.419673	-0.122725	-0.260823	-0.0422927	-0.0515638	0.127738	-0.693371	-0.35647	-0.589198	-0.174467	-0.753368	-0.090626	-0.443353	-0.234272	-0.756548	0.566178	-0.686895	0.0596221	-0.149135	-0.38124
CHEMBL4295176	C#C[C@@]1(O)[C@@H](CO)O[C@@H](n2cc(I)c3c(N)ncnc32)[C@@H]1O	1	Slow growth	0.234664	HCC2998	0.103457	MSS	0.55185	Training	0.175718	1.17531	3.85254	-1.05325	0.26214	0.0689697	-1.80025	1.14682	2.96137	7.90781	-0.958099	-0.881231	0.426591	0.190992	-0.914864	0.671863	0.528232	-0.169829	-0.318506	-0.493209
CHEMBL4461169	O=C1NC2C(CC(O)C(O)C2O)c2cc3c(c(O)c21)OCCO3	1	Slow growth	0.234664	HCC2998	0.103457	MSS	0.55185	Training	0.17853	1.02107	-0.24452	0.0415536	0.278054	-0.194876	-2.16157	0.752588	-1.00667	-0.17398	0.432487	-0.788646	0.412384	-0.765862	-0.00571885	0.654824	-0.769412	0.261633	-1.0594	0.58355
CHEMBL4461169	O=C1NC2C(CC(O)C(O)C2O)c2cc3c(c(O)c21)OCCO3	1	Intermediate growth	0.264119	SW620	0.117575	MSS	0.55185	Training	0.208384	1.09537	-0.264036	0.0693059	0.369226	-0.186737	-2.16157	0.752588	-1.00667	-0.17398	0.432487	-0.788646	0.412384	-0.765862	-0.00571885	0.654824	-0.769412	0.261633	-1.0594	0.58355
CHEMBL3116069	C=CCn1c(C)nc2cc(Nc3nc(Nc4ccc5nc(C)n(CC=C)c5c4)c4ccccc4n3)ccc21	1	Intermediate growth	0.264119	KM12	0.146543	MSI	0.44815	Test	-0.683764	-0.345069	0.0149091	0.503098	-0.0474074	-0.191484	-0.256006	-0.608025	0.840206	-0.133174	0.123219	0.586455	0.0963032	0.326755	0.394947	0.209947	0.349228	-0.328903	-0.176892	0.594767
CHEMBL2440585	CCN(CC)c1ccc(/C=N/NC(=O)c2ccc(Nc3ccnc(C(F)(F)F)c3)cc2)c(O)c1	1	Slow growth	0.234664	HCC2998	0.103457	MSS	0.55185	Training	-0.00319427	-0.103194	-0.135497	-0.194305	-0.0578781	0.198441	0.845651	-0.152753	-0.0986567	-0.157015	-0.0541632	0.123311	-0.110026	-0.765862	0.324489	-0.0309341	0.0347196	-0.769364	0.356425	-0.849019
CHEMBL1171057	COc1cc(-c2nc3ccccc3s2)ccc1OCCCCCOc1cc2c(cc1OC)C(=O)N1CCC[C@H]1C=N2	1	Fast growth	0.501217	HCT 15	0.134129	MSI	0.44815	Training	-0.493108	-0.196577	-0.153422	0.226608	0.246682	-0.205522	0.76019	-0.338126	0.572142	-0.118297	-0.094168	0.85973	0.175985	0.965484	-0.00857776	-0.124105	0.0129192	0.0559159	0.251785	0.677101
CHEMBL4089122	COc1ccc(-c2ccc(-c3ccc(C(=N)N)cc3)s2)cc1	1	Slow growth	0.234664	COLO 205	0.131207	MSS	0.55185	Training	-0.452954	0.422383	0.00724428	-0.0961884	-0.0589664	-0.203249	0.251501	0.945858	-0.485193	-0.177381	-0.327184	-0.82945	-0.591275	0.2365	-0.123296	-0.808933	0.643669	0.0824525	0.353583	-0.260926
CHEMBL4858816	CC(=O)OC[C@H]1O[C@@H](O[C@@H]2C=C3CC[C@@H]4[C@H]([C@@H](O)C[C@]5(C)[C@@H](c6ccc(=O)oc6)CC[C@]45O)[C@@]3(C)CC2)[C@H](OC(C)=O)[C@@H](OC(C)=O)[C@@H]1OC(C)=O	1	Fast growth	0.501217	HCT 15	0.134129	MSI	0.44815	Test	1.08016	0.476816	-0.502572	0.413887	1.07456	0.643391	-0.549896	0.690377	-0.0259274	-0.101803	1.15734	1.42454	1.68235	-0.202856	0.171973	0.33294	-1.30326	1.06399	-0.951782	0.311142
CHEMBL4078803	N=C(N)c1ccc(-c2ccc(-c3ccc(Cl)cc3)s2)cc1F	1	Intermediate growth	0.264119	KM12	0.146543	MSI	0.44815	Training	-0.354635	0.272671	0.148452	0.2711	-0.123685	-0.191484	0.546174	0.829964	-0.20723	-0.0688182	-0.382206	-0.749058	-0.35269	0.27196	-0.32853	-0.60947	0.690333	0.186293	-0.250736	-0.45382
CHEMBL3809920	Clc1ccc(-c2nc(Nc3ccc(-c4nc5ccccc5[nH]4)cc3)nc(N3CCOCC3)n2)cc1	1	Fast growth	0.501217	HT-29	0.199611	MSS	0.55185	Training	-0.849317	-0.270952	0.00339698	1.05452	0.0498422	-0.251722	0.307057	-0.639045	0.652214	-0.119263	0.97081	0.3661	-0.499879	-0.0570754	1.92044	0.383908	0.476659	-0.483714	-0.225514	0.403292
CHEMBL3221215	Cc1ccc(S(=O)(=O)N2C/C(=C\c3cc(F)cc(F)c3)C(=O)/C(=C/c3cc(F)cc(F)c3)C2)cc1	1	Fast growth	0.501217	HT-29	0.199611	MSS	0.55185	Training	0.546049	-0.702817	-0.137468	0.60939	-0.300697	0.171466	0.739204	-0.0114356	0.172013	-0.136676	0.413631	0.139469	-0.0097331	-0.765862	0.404416	-0.653276	0.196934	0.31891	-0.812538	-0.607457
CHEMBL2436064	COc1cc(/C=C/C(=O)c2ccc(NC(=O)CN3CCN(c4cc5c(cc4F)c(=O)c(C(=O)O)cn5C4CC4)CC3)cc2)cc(OC)c1OC	1	Fast growth	0.501217	HCT 116	0.167478	MSI	0.44815	Test	-0.0659809	-0.107929	-0.214908	-0.335531	0.506459	-0.203093	0.600824	0.24088	0.92499	-0.101068	0.775698	1.44824	0.639928	-0.631327	0.623283	0.331186	-0.0318005	-0.239392	-0.0528802	-0.108281
CHEMBL2436064	COc1cc(/C=C/C(=O)c2ccc(NC(=O)CN3CCN(c4cc5c(cc4F)c(=O)c(C(=O)O)cn5C4CC4)CC3)cc2)cc(OC)c1OC	1	Fast growth	0.501217	HT-29	0.199611	MSS	0.55185	Training	-0.0659809	-0.107929	-0.214908	-0.335531	0.627108	-0.251722	0.680256	0.28963	1.01533	-0.143766	0.900618	1.5617	0.667361	-0.765862	0.747435	0.345648	0.00250901	-0.283013	-0.0389478	-0.155449
CHEMBL4172758	C=C1C(=O)O[C@@H]2[C@H]3O[C@]3(C)CC/C=C(/COC(=O)c3c[nH]c4ccccc34)CC[C@@H]12	1	Intermediate growth	0.264119	SW620	0.117575	MSS	0.55185	Training	0.454289	-0.201185	-0.238359	0.271699	-0.102274	0.127738	-0.459274	-0.34908	-0.537102	-0.179149	-0.753368	-0.157488	0.0459212	0.517496	-0.718134	0.540119	-0.679955	0.132844	-0.761726	-0.0128197
CHEMBL1240850	COc1ccc(C2=NOC(c3cc(OC)c(OC)c(OC)c3)C2)cc1OCCCCOc1cc2c(cc1OC)C(=O)N1CCC[C@H]1C=N2	1	Intermediate growth	0.264119	SW620	0.117575	MSS	0.55185	Training	-0.201031	-0.220746	-0.217123	-0.410212	0.280136	-0.186737	0.977543	-0.481083	0.591702	-0.155983	-0.171196	1.51561	0.469134	1.29968	-0.308775	0.202386	-0.240054	-0.224555	0.608369	0.543911
CHEMBL3634466	C=C1C(=O)O[C@H]2[C@H]1CC/C(COC(=O)NCCCCCCCCNC(=O)OC/C1=C/CC[C@@]3(C)O[C@H]3[C@H]3OC(=O)C(=C)[C@@H]3CC1)=C\CC[C@@]1(C)O[C@@H]21	1	Intermediate growth	0.264119	SW620	0.117575	MSS	0.55185	Test	0.60527	-0.0506668	-0.340635	0.353375	0.547592	0.442208	0.0581161	-0.0132761	0.0575112	-0.155979	-1.17955	1.68607	0.344336	0.297305	-1.38981	0.748289	-1.23333	0.322459	-0.212996	-0.284076
CHEMBL3409051	COc1ccc(/C(C#N)=C/c2cc3ccccc3[nH]2)cc1OC	1	Slow growth	0.234664	COLO 205	0.131207	MSS	0.55185	Training	-0.106559	-0.183287	-0.0951682	-0.547579	-0.345908	-0.203249	-0.117457	-0.0773319	-0.630065	-0.182398	-0.384288	-0.697828	-0.682668	-0.0570754	-0.270361	0.196368	0.369282	-0.58503	1.00467	-0.268896
CHEMBL4084827	COc1ccccc1CNCCCN1C(=O)c2ccc3c4c(ccc(c24)C1=O)C(=O)N(CCCOCCCCOCCCN)C3=O	1	Slow growth	0.234664	COLO 205	0.131207	MSS	0.55185	Training	-0.0044093	0.0412249	-0.196091	0.142841	0.461642	-0.203249	1.17559	0.828611	0.420128	-0.156479	0.314733	1.30895	0.872704	-0.765862	0.309739	0.436576	-0.222141	-0.0680888	0.819538	0.704708
CHEMBL4649626	O=C1CC(c2ccccc2)Cc2nc3c(Br)cc(Br)cc3cc21	1	Fast growth	0.501217	HT-29	0.199611	MSS	0.55185	Training	-0.218021	-1.03948	1.98764	0.838513	-0.697741	-0.251722	0.240899	-0.53195	1.56846	2.53951	0.433407	-0.755913	-0.343889	-0.765862	0.509967	0.802494	1.10835	0.54608	-0.667218	0.30868
CHEMBL3597733	CCc1cc(/C=C/c2cc3ccccc3s2)cc(CC)c1CC	1	Fast growth	0.501217	HT-29	0.199611	MSS	0.55185	Test	-0.840239	-1.05473	0.00029692	-0.80325	-0.718517	-0.251722	0.943616	-0.544751	-0.460835	-0.179287	-0.433737	-0.697828	-0.731647	-0.0570754	-0.401514	-0.516384	0.437362	0.156728	1.00467	-0.332139
CHEMBL3359977	CCOC(=O)c1cc(C(=O)c2cc(OC)c(OC)c(OC)c2)n2cccc(C#N)c12	1	Fast growth	0.501217	HT-29	0.199611	MSS	0.55185	Training	0.461143	0.270283	-0.228553	-1.59693	0.139349	-0.251722	0.0509066	0.238304	-0.361448	-0.165187	-0.529797	-0.117985	0.15286	-0.234272	-0.598243	0.164249	-0.00990085	-0.464446	1.09837	0.0570553
CHEMBL1652180	Nc1nn(C(=O)Nc2ccc(Cc3ccccc3)cc2)c2ccc(Cl)cc12	1	Slow growth	0.234664	HCC2998	0.103457	MSS	0.55185	Training	-0.475838	-0.132844	0.0421285	0.554558	-0.20493	-0.194876	-0.0640217	0.352057	0.0183039	-0.118964	0.107823	-0.402329	-0.569099	-0.234272	0.64112	-0.114067	0.659789	-0.506271	-0.156204	-0.463504
CHEMBL4570069	CNCCn1c(=O)c2cc(OC)c(OC)cc2c2ccc3cc4c(cc3c21)OCO4	1	Intermediate growth	0.264119	KM12	0.146543	MSI	0.44815	Training	-0.435478	-0.296857	-0.13075	-0.152532	-0.197789	-0.191484	0.146039	-0.491532	-0.140975	-0.129376	-0.0415184	-0.02389	0.271942	0.326755	-0.268911	0.255943	0.0806729	0.127748	0.00242166	1.43065
CHEMBL4172758	C=C1C(=O)O[C@@H]2[C@H]3O[C@]3(C)CC/C=C(/COC(=O)c3c[nH]c4ccccc34)CC[C@@H]12	1	Slow growth	0.234664	COLO 205	0.131207	MSS	0.55185	Test	0.410318	-0.201058	-0.220318	0.232328	-0.154157	0.128956	-0.459274	-0.34908	-0.537102	-0.179149	-0.753368	-0.157488	0.0459212	0.517496	-0.718134	0.540119	-0.679955	0.132844	-0.761726	-0.0128197
CHEMBL5083022	C=C1C(=O)O[C@H]2[C@H]1CC/C(COC(=O)NCc1ccc(OC)cc1)=C\CC[C@@]1(C)O[C@@H]21	1	Slow growth	0.234664	COLO 205	0.131207	MSS	0.55185	Training	0.377689	-0.127102	-0.241492	-0.0636383	-0.100588	0.128956	-0.693371	-0.35647	-0.589198	-0.174467	-0.753368	-0.090626	-0.443353	-0.234272	-0.756548	0.566178	-0.686895	0.0596221	-0.149135	-0.38124
CHEMBL1240647	COc1cc(/C=C/C(=O)N2CCN(C(=O)c3cc(OC)c(OC)c(OC)c3)CC2)ccc1OCCCOc1cc2c(cc1OC)C(=O)N1CCC[C@H]1C=N2	1	Slow growth	0.234664	HCC2998	0.103457	MSS	0.55185	Training	-0.109029	-0.176075	-0.171928	-0.477393	0.359971	-0.194876	0.805787	-0.186242	1.08775	-0.146338	0.595931	1.99657	0.715184	0.297305	0.324489	0.321044	-0.074997	-0.317465	0.607473	0.22208
CHEMBL1851943	CCCCc1nc2cc(/C=C/C(=O)NO)ccc2n1CCN(CC)CC	1	Fast growth	0.501217	HCT 116	0.167478	MSI	0.44815	Training	-0.556974	-0.0621591	-0.268164	-1.19925	-0.259748	-0.203093	-0.4169	0.310951	-0.684509	-0.128679	-0.766266	-0.377112	-0.66198	-0.15228	-0.89919	0.121613	-0.310586	-0.170791	1.62621	-0.101104
CHEMBL4875447	O=C1COCCN1c1ccc(NCc2cn(Cc3ccc(Cl)cc3)c3ccccc23)cc1	1	Fast growth	0.501217	HCT 116	0.167478	MSI	0.44815	Test	-0.642928	-0.945851	-0.11155	0.74722	-0.524075	-0.203093	0.595092	-0.498401	0.0991428	-0.0775355	0.499536	0.111758	-0.34461	-0.15228	1.04918	0.418154	0.178095	-0.232349	-0.0450373	0.164212
CHEMBL5083022	C=C1C(=O)O[C@H]2[C@H]1CC/C(COC(=O)NCc1ccc(OC)cc1)=C\CC[C@@]1(C)O[C@@H]21	1	Fast growth	0.501217	HCT 15	0.134129	MSI	0.44815	Training	0.547316	-0.171809	-0.366736	-0.144745	-0.0269006	0.130361	-0.637031	-0.341359	-0.520939	-0.128734	-0.714806	-0.0407639	-0.361001	-0.15228	-0.732044	0.529918	-0.653063	0.0693763	-0.152176	-0.311755
CHEMBL4172758	C=C1C(=O)O[C@@H]2[C@H]3O[C@]3(C)CC/C=C(/COC(=O)c3c[nH]c4ccccc34)CC[C@@H]12	1	Fast growth	0.501217	HT-29	0.199611	MSS	0.55185	Training	0.595001	-0.279893	-0.33579	0.287801	-0.122045	0.158028	-0.459274	-0.34908	-0.537102	-0.179149	-0.753368	-0.157488	0.0459212	0.517496	-0.718134	0.540119	-0.679955	0.132844	-0.761726	-0.0128197
CHEMBL5426666	C#CCN(C)CCCOc1ccc(N(CC)C(=O)c2cc(C(C)C)c(O)cc2O)cc1Cl	1	Intermediate growth	0.264119	SW620	0.117575	MSS	0.55185	Training	-0.24139	-0.232176	-0.0184538	-0.375912	-0.142879	-0.186737	0.792216	0.102587	0.0379039	-0.102663	-0.490827	-0.0705525	0.11215	-0.765862	-0.625406	0.514498	0.278115	-0.468732	0.774333	-1.03381
CHEMBL1090207	Cc1c2c(nn1C(=O)c1nn(-c3ccc(Cl)cc3)cc1O)-c1ccccc1CC2	1	Fast growth	0.501217	HT-29	0.199611	MSS	0.55185	Test	-0.386913	-0.328693	-0.0599804	0.350883	-0.178576	-0.251722	-0.304481	-0.190833	-0.0160113	-0.115774	0.152271	-0.230977	0.249731	0.474502	0.250956	-0.422233	0.0358556	-0.157995	-0.740015	0.35401
CHEMBL2441796	COc1cc(-c2nn(-c3cccc(NC(=O)c4ccc(N5CCOCC5)c(C(F)(F)F)c4)c3)cc2-c2ccncc2)ccc1Cl	1	Intermediate growth	0.264119	SW620	0.117575	MSS	0.55185	Training	-0.065266	-0.519517	-0.0670487	0.443306	-0.0662113	0.23256	1.38891	-0.50435	1.04375	-0.089242	1.06627	1.13238	0.558879	-0.0570754	2.03879	0.133362	0.150662	-0.403938	-0.280501	0.0737424
CHEMBL2332264	COc1ccc(Cn2cc(CCc3cc(OC)c(OC)c(OC)c3)c3c(C)nc(N)nc32)cc1	1	Fast growth	0.501217	HCT 15	0.134129	MSI	0.44815	Training	-0.797089	-0.113188	-0.206307	-0.818072	0.0776608	-0.205522	-0.168488	0.156392	-0.00578125	-0.124471	-0.253942	0.244049	-0.261026	-0.15228	-0.161384	0.318848	-0.00285372	-0.188824	0.475908	0.0267405
CHEMBL4649626	O=C1CC(c2ccccc2)Cc2nc3c(Br)cc(Br)cc3cc21	1	Intermediate growth	0.264119	KM12	0.146543	MSI	0.44815	Training	-0.135897	-0.752578	1.44826	0.67147	-0.622026	-0.191484	0.204894	-0.499494	1.42345	2.31699	0.354667	-0.640293	-0.271368	-0.631327	0.409287	0.742876	0.964735	0.507752	-0.619051	0.309973
CHEMBL1818694	CC(C)[C@@H]1O[C@@H](O[C@H]2CC[C@@]3(C)[C@H](CC[C@@H]4[C@@H]3CC[C@]3(C)[C@@H](C5=CC(=O)OC5)CC[C@]43O)C2)CC[C@H]1O	1	Slow growth	0.234664	HCC2998	0.103457	MSS	0.55185	Test	0.683344	-0.317769	-0.391608	0.0496522	-0.0981412	0.550683	0.0093458	0.113206	-0.901425	-0.1717	1.70466	0.362723	1.57302	0.711967	-0.114109	1.29418	-1.98581	2.14242	-1.40032	0.252537
CHEMBL4446606	COc1cc2c(=O)n(CCN)c3c4cc5c(cc4ccc3c2cc1OC)OCO5	1	Intermediate growth	0.264119	SW620	0.117575	MSS	0.55185	Training	-0.422384	-0.0592694	-0.120517	-0.200821	-0.0344133	-0.186737	0.010194	0.334181	-0.199108	-0.175202	-0.00623312	-0.161966	0.259013	0.297305	-0.242617	0.240042	0.160313	0.100486	-0.0885744	1.51404
CHEMBL2337945	COc1ccc(C(=O)N2c3ccccc3Sc3ccccc32)cc1F	1	Slow growth	0.234664	COLO 205	0.131207	MSS	0.55185	Training	0.436333	-0.350167	0.0215306	0.0824772	-0.377247	-0.203249	0.620035	-0.433142	-0.193773	-0.169621	0.595516	-0.541654	-0.113826	-0.765862	0.638783	0.464423	0.550392	0.262901	0.0233623	0.498146
CHEMBL4458303	O=c1c2ccccc2n(CC2CO2)c2ccccc12	1	Slow growth	0.234664	COLO 205	0.131207	MSS	0.55185	Training	-0.354336	-0.59795	-0.143684	0.553088	-0.608465	-0.203249	-0.465211	-0.537561	-0.953336	-0.191146	-0.112772	-1.04339	-0.34686	-0.765862	0.131635	0.280315	-0.0124071	-0.125816	-0.427996	0.55157
CHEMBL3597733	CCc1cc(/C=C/c2cc3ccccc3s2)cc(CC)c1CC	1	Fast growth	0.501217	HCT 116	0.167478	MSI	0.44815	Test	-0.840239	-1.05473	0.00029692	-0.80325	-0.72611	-0.203093	0.838153	-0.511029	-0.405264	-0.133078	-0.426767	-0.587949	-0.620799	0.00740182	-0.412102	-0.445642	0.360071	0.156884	0.887582	-0.267507
CHEMBL2441796	COc1cc(-c2nn(-c3cccc(NC(=O)c4ccc(N5CCOCC5)c(C(F)(F)F)c4)c3)cc2-c2ccncc2)ccc1Cl	1	Fast growth	0.501217	HCT 15	0.134129	MSI	0.44815	Training	-0.120721	-0.718418	-0.0997982	0.524201	-0.0425452	0.242319	1.23943	-0.474621	0.950609	-0.0519331	0.924978	1.06136	0.542168	0.00740182	1.787	0.139882	0.101709	-0.348364	-0.270558	0.0982567
CHEMBL2332264	COc1ccc(Cn2cc(CCc3cc(OC)c(OC)c(OC)c3)c3c(C)nc(N)nc32)cc1	1	Fast growth	0.501217	HT-29	0.199611	MSS	0.55185	Training	-0.797089	-0.113188	-0.206307	-0.818072	0.0715848	-0.251722	-0.173437	0.195875	-0.0175362	-0.169737	-0.241956	0.225426	-0.332413	-0.234272	-0.123296	0.331957	0.0346308	-0.226899	0.547839	-0.0056179
CHEMBL4786524	CCCCCCCC(=O)Nc1nc2[nH]c(CN3CCN(Cc4cccc(F)c4)CC3)c(CN3CCN(Cc4cccc(F)c4)CC3)c2c(=O)[nH]1	1	Slow growth	0.234664	HCC2998	0.103457	MSS	0.55185	Training	-0.369401	-0.384613	-0.250132	0.691605	0.0616938	-0.194876	1.14548	-0.320855	0.401545	-0.155172	1.42148	1.60563	-0.649016	-0.234272	1.45985	0.621298	-0.550751	-0.0104244	0.209887	0.0603883
CHEMBL2441796	COc1cc(-c2nn(-c3cccc(NC(=O)c4ccc(N5CCOCC5)c(C(F)(F)F)c4)c3)cc2-c2ccncc2)ccc1Cl	1	Intermediate growth	0.264119	KM12	0.146543	MSI	0.44815	Test	-0.065266	-0.519517	-0.0670487	0.443306	-0.088496	0.276624	1.23943	-0.474621	0.950609	-0.0519331	0.924978	1.06136	0.542168	0.00740182	1.787	0.139882	0.101709	-0.348364	-0.270558	0.0982567
CHEMBL4633483	COc1ccccc1S(=O)(=O)Nc1ccc2c3c(cc(CCC(=O)NCCCCNc4cccc5c4C(=O)N(C4CCC(=O)NC4=O)C5=O)cc13)C(=O)N2C	1	Intermediate growth	0.264119	SW620	0.117575	MSS	0.55185	Training	0.499243	0.354541	-0.15555	0.188843	1.11356	0.176388	0.222663	0.847899	1.29839	-0.130708	0.808609	1.95178	1.52586	0.0315166	0.857056	-0.344474	-0.121562	0.137162	-0.440172	0.181574
CHEMBL1783929	CCc1cnc(N2CCN(C(=O)c3ccc(CNc4ncnc5ccccc45)cc3)CC2)nc1	1	Fast growth	0.501217	HCT 116	0.167478	MSI	0.44815	Training	-0.6801	-0.273029	-0.118195	0.152789	-0.0744197	-0.203093	-0.184922	-0.469559	0.252779	-0.134081	0.790547	0.292808	-0.271368	-0.631327	1.44257	0.304146	0.294297	-0.353373	0.284684	0.249107
CHEMBL4172758	C=C1C(=O)O[C@@H]2[C@H]3O[C@]3(C)CC/C=C(/COC(=O)c3c[nH]c4ccccc34)CC[C@@H]12	1	Fast growth	0.501217	HCT 15	0.134129	MSI	0.44815	Training	0.595001	-0.279893	-0.33579	0.287801	-0.0810627	0.130361	-0.426072	-0.334699	-0.473993	-0.132954	-0.714806	-0.101018	0.0799125	0.525182	-0.697427	0.506435	-0.646809	0.135361	-0.704218	0.0202506
CHEMBL4162453	C=C1C(=O)O[C@@H]2[C@H]3O[C@]3(C)CC/C=C(/COC(=O)c3cc4ccccc4[nH]3)CC[C@@H]12	1	Intermediate growth	0.264119	SW620	0.117575	MSS	0.55185	Test	0.446071	-0.201185	-0.2557	0.344938	-0.102274	0.127738	-0.42153	-0.348503	-0.584039	-0.179357	-0.753368	-0.164164	-0.03669	0.474502	-0.718134	0.540119	-0.758949	0.136337	-0.822883	-0.0346354
CHEMBL2408778	Nc1ncnc2c1c(-c1ccc(Cl)cc1)nn2-c1cccc(-c2cnnn2CCCCCC(=O)NO)c1	1	Intermediate growth	0.264119	SW620	0.117575	MSS	0.55185	Training	-0.428932	0.465628	0.0595341	0.341781	0.565577	-0.186737	-0.880819	1.32981	0.824276	-0.105409	-0.105745	0.503643	-0.0553851	0.828895	0.351652	-0.912282	0.260071	-0.348012	0.230601	0.404843
CHEMBL2337945	COc1ccc(C(=O)N2c3ccccc3Sc3ccccc32)cc1F	1	Fast growth	0.501217	HT-29	0.199611	MSS	0.55185	Training	0.633022	-0.497811	0.0176639	0.0687985	-0.39721	-0.251722	0.620035	-0.433142	-0.193773	-0.169621	0.595516	-0.541654	-0.113826	-0.765862	0.638783	0.464423	0.550392	0.262901	0.0233623	0.498146
CHEMBL1224580	COc1cc(C2=NN(C(C)=O)C(c3cc(OC)c(OC)c(OC)c3)C2)ccc1O	1	Slow growth	0.234664	COLO 205	0.131207	MSS	0.55185	Training	-0.153371	0.0814106	-0.1583	-0.930602	-0.0346792	-0.203249	-0.495745	-0.199453	-0.447904	-0.167013	-0.490827	-0.242179	0.025071	-0.0570754	-0.625406	-0.135555	0.00227035	-0.301673	0.671979	-0.23084
CHEMBL1224179	CCN(CC)c1ccc(C2CC(c3cc(OC)c(OC)c(OC)c3)=NN2)cc1	1	Fast growth	0.501217	HCT 116	0.167478	MSI	0.44815	Test	-0.546509	-0.574782	-0.265528	-1.84295	-0.426488	-0.203093	0.572161	-0.601056	-0.48356	-0.129304	-0.426767	-0.19223	-0.291353	0.27196	-0.446719	0.103213	-0.026807	-0.308591	1.18537	-0.265631
CHEMBL2440588	COc1ccc(C(=O)N/N=C/c2ccc(O)cc2O)cc1Nc1ccnc(C(F)(F)F)c1	1	Fast growth	0.501217	HCT 116	0.167478	MSI	0.44815	Training	0.0725226	0.479856	-0.184346	0.0680704	0.245672	0.297336	-0.0503971	0.132726	-0.126558	-0.110982	-0.136172	-0.0290225	-0.0606206	-0.631327	0.0749951	-0.148496	0.0530911	-0.720821	-0.0446016	-0.666244
CHEMBL2440594	CCOc1cccc(/C=N/NC(=O)c2ccccc2Nc2ccnc(C(F)(F)F)c2)c1O	1	Fast growth	0.501217	HCT 15	0.134129	MSI	0.44815	Training	0.057058	0.0801232	-0.219564	0.336554	0.0993455	0.242319	0.371139	-0.15554	-0.19677	-0.11479	-0.0847109	0.00677995	0.0379664	-0.631327	0.301236	-0.101529	-0.0178684	-0.739283	0.283419	-0.676392
CHEMBL1224580	COc1cc(C2=NN(C(C)=O)C(c3cc(OC)c(OC)c(OC)c3)C2)ccc1O	1	Intermediate growth	0.264119	KM12	0.146543	MSI	0.44815	Training	-0.143731	0.098487	-0.172564	-0.962058	-0.00248949	-0.191484	-0.458939	-0.199861	-0.39361	-0.122018	-0.478214	-0.177337	0.0611232	0.00740182	-0.613865	-0.102455	-0.0320156	-0.256208	0.587778	-0.176221
CHEMBL2440593	CCN(CC)c1ccc(/C=N/NC(=O)c2ccccc2Nc2ccnc(C(F)(F)F)c2)c(O)c1	1	Intermediate growth	0.264119	KM12	0.146543	MSI	0.44815	Test	0.0239563	-0.0973606	-0.148946	-0.136327	-0.00217899	0.276624	0.749871	-0.15777	-0.0797013	-0.112896	-0.0847109	0.158043	0.0550034	-0.631327	0.276757	-0.0081745	-0.0027737	-0.672021	0.355463	-0.688683
CHEMBL4748511	CCc1ccccc1NC(=O)c1sc2nc3c(cc2c1N)C(=O)CCC3	1	Slow growth	0.234664	COLO 205	0.131207	MSS	0.55185	Training	-0.0935237	0.545772	-0.0507807	0.0198805	0.195462	-0.203249	-0.844347	0.668629	-0.321149	-0.171981	0.172262	-0.484644	-0.0080814	-0.234272	0.0734334	-0.573143	0.0966906	0.242664	-0.205424	0.142322
CHEMBL4089767	N=C(N)c1ccc(-c2ccc(-c3ccc(F)cc3)s2)cc1	1	Fast growth	0.501217	HCT 15	0.134129	MSI	0.44815	Training	-0.620259	0.46794	0.00334608	0.358811	-0.0762109	-0.205522	0.308463	0.829917	-0.492718	-0.128887	-0.330746	-0.806449	-0.494302	0.27196	-0.161384	-0.775973	0.515882	0.0705314	-0.0832921	-0.337797
CHEMBL3105457	COc1ccc(-c2nn[nH]c2-c2cc(OC)c3c(c2)OCO3)cc1	1	Slow growth	0.234664	COLO 205	0.131207	MSS	0.55185	Training	-0.431713	0.0858317	0.0175599	-0.151762	-0.145637	-0.203249	-0.353251	-0.541302	-0.303068	-0.182997	-0.433737	-0.591236	-0.460742	1.36048	-0.439928	-0.73282	0.300582	-0.536407	0.354803	0.401349
CHEMBL1806961	CC(C)CCC[C@@H](C)[C@H]1CC[C@H]2C3=CCn4c(=O)ccc(=O)n4[C@@H]3CC[C@]12C	1	Slow growth	0.234664	COLO 205	0.131207	MSS	0.55185	Test	0.268106	-0.598038	-0.329786	0.0799263	-0.483405	0.0938828	-0.357492	-0.375099	-1.03708	-0.179747	0.0770615	-0.384824	0.455868	-0.164447	-0.458006	0.467825	-1.42171	1.51422	-0.761412	0.353861
CHEMBL4068650	N=C(N)c1ccc(-c2ccc(-c3cc(Cl)cc(Cl)c3)s2)cc1	1	Fast growth	0.501217	HCT 15	0.134129	MSI	0.44815	Training	-0.534819	0.372875	0.409359	0.5659	-0.0762109	-0.205522	0.722355	0.829957	0.0451978	-0.0155266	-0.382206	-0.755074	-0.494302	0.27196	-0.3516	-0.46161	0.959838	0.282411	-0.32881	-0.457982
CHEMBL3221214	O=C1/C(=C/c2ccc(Cl)cc2Cl)CN(S(=O)(=O)c2ccccc2)C/C1=C\c1ccc(Cl)cc1Cl	1	Intermediate growth	0.264119	KM12	0.146543	MSI	0.44815	Training	0.450346	-0.486399	0.299199	0.303956	-0.281829	0.171114	1.2723	-0.0304547	1.11274	0.117947	0.396256	0.127244	0.433248	-0.631327	0.645666	-0.237423	0.863725	0.413297	-0.507486	-0.620326
CHEMBL4294839	CCCCSc1ccc2nc(NC(=O)OCCC)sc2c1	1	Slow growth	0.234664	COLO 205	0.131207	MSS	0.55185	Training	0.329064	0.938452	0.128916	0.395028	0.111632	-0.203249	-0.055964	-0.256345	-0.483126	-0.166062	-0.810473	-0.902987	-1.04825	-0.0570754	-0.942027	-0.444607	0.552731	0.671087	1.55998	-0.51401
CHEMBL53463	COc1cccc2c1C(=O)c1c(O)c3c(c(O)c1C2=O)C[C@@](O)(C(=O)CO)C[C@@H]3O[C@H]1C[C@H](N)[C@H](O)[C@H](C)O1	1	Slow growth	0.234664	HCC2998	0.103457	MSS	0.55185	Test	0.545771	0.952476	-0.17928	-0.524638	0.952787	0.100114	-2.1938	2.26493	0.0675139	-0.14805	0.714728	0.516671	1.56358	-0.765862	-0.00455619	0.602607	-0.513132	0.167004	-0.819263	0.20819
CHEMBL5219255	CCc1noc(C[C@@H]2NC(=O)c3cc(Oc4cc(C)cc(C)c4)c(NC(=O)c4cc(OC)c(OC)c(OC)c4)cc3NC2=O)n1	1	Fast growth	0.501217	HCT 116	0.167478	MSI	0.44815	Training	-0.160219	0.42313	-0.203434	-0.430614	0.766471	-0.203093	-0.680981	-0.113219	0.636437	-0.11086	-0.190176	1.04529	0.100057	0.27196	-0.3516	-0.259737	-0.0348095	-0.391402	0.070348	-0.0430241
CHEMBL3589681	COC(=O)c1ccc(Cn2c(C)c(C=C3C(=O)NC(=S)NC3=O)c3ccccc32)cc1	1	Fast growth	0.501217	HCT 116	0.167478	MSI	0.44815	Training	0.36244	0.587545	1.08731	-0.102955	0.305973	-0.203093	-0.438684	1.61114	1.20685	-0.0862817	-0.114713	-0.0435833	0.153587	-0.272045	0.158568	-0.192854	0.357941	-0.226522	-0.178008	-0.0461703
CHEMBL1090208	N#Cc1cnn(C(=O)c2nn(-c3ccc(Cl)cc3)cc2O)c1N	1	Fast growth	0.501217	HCT 116	0.167478	MSI	0.44815	Training	0.2111	1.48502	0.0991432	-0.588789	0.319582	-0.203093	-1.28481	1.13473	-0.250091	-0.0737337	-0.714806	-0.666928	-0.102754	0.684864	-0.732044	-0.818248	0.408187	-0.663565	-0.0965137	-0.753741
CHEMBL5083022	C=C1C(=O)O[C@H]2[C@H]1CC/C(COC(=O)NCc1ccc(OC)cc1)=C\CC[C@@]1(C)O[C@@H]21	1	Fast growth	0.501217	HT-29	0.199611	MSS	0.55185	Test	0.547316	-0.171809	-0.366736	-0.144745	-0.0559718	0.158028	-0.693371	-0.35647	-0.589198	-0.174467	-0.753368	-0.090626	-0.443353	-0.234272	-0.756548	0.566178	-0.686895	0.0596221	-0.149135	-0.38124
CHEMBL4786524	CCCCCCCC(=O)Nc1nc2[nH]c(CN3CCN(Cc4cccc(F)c4)CC3)c(CN3CCN(Cc4cccc(F)c4)CC3)c2c(=O)[nH]1	1	Fast growth	0.501217	HT-29	0.199611	MSS	0.55185	Training	-0.544533	-0.548154	-0.379362	0.95902	0.191773	-0.251722	1.14548	-0.320855	0.401545	-0.155172	1.42148	1.60563	-0.649016	-0.234272	1.45985	0.621298	-0.550751	-0.0104244	0.209887	0.0603883
CHEMBL1240647	COc1cc(/C=C/C(=O)N2CCN(C(=O)c3cc(OC)c(OC)c(OC)c3)CC2)ccc1OCCCOc1cc2c(cc1OC)C(=O)N1CCC[C@H]1C=N2	1	Fast growth	0.501217	HT-29	0.199611	MSS	0.55185	Training	-0.164008	-0.243382	-0.26507	-0.749434	0.60609	-0.251722	0.805787	-0.186242	1.08775	-0.146338	0.595931	1.99657	0.715184	0.297305	0.324489	0.321044	-0.074997	-0.317465	0.607473	0.22208
CHEMBL2262434	ClCc1ccc(Cn2cnc3nc(Cl)nc(Cl)c32)cc1	1	Intermediate growth	0.264119	KM12	0.146543	MSI	0.44815	Training	-0.518524	-0.348038	0.351222	0.086514	-0.480855	-0.191484	-0.602636	-0.630505	-0.0440311	0.0455211	-0.54198	-0.868886	-0.672441	0.0461468	-0.446719	0.611043	1.02416	-0.22412	0.0279124	-0.190238
CHEMBL2262443	ClCc1ccccc1Cn1cnc2nc(Cl)nc(Cl)c21	1	Intermediate growth	0.264119	SW620	0.117575	MSS	0.55185	Test	-0.504147	-0.348038	0.350928	0.11926	-0.417658	-0.186737	-0.655203	-0.677323	-0.0605048	0.0190242	-0.561587	-1.0029	-0.60616	-0.0140807	-0.401514	0.656201	1.17429	-0.294397	0.145222	-0.255135
CHEMBL4643080	O=C1CC(c2ccccc2)Cc2nc3ccc(Br)cc3cc21	1	Slow growth	0.234664	COLO 205	0.131207	MSS	0.55185	Training	-0.193403	-0.699608	0.672952	0.669465	-0.620902	-0.203249	-0.0975248	-0.532003	0.435871	1.17426	0.482856	-0.819598	-0.51328	-0.765862	0.64112	0.629531	0.670784	0.221679	-0.512622	0.408572
CHEMBL3113127	COc1ccc(-c2c(-c3cc4c(c(OC)c3OC)OCO4)noc2N)cc1	1	Fast growth	0.501217	HT-29	0.199611	MSS	0.55185	Training	-0.561707	0.385472	-0.183921	-0.886025	0.126545	-0.251722	-0.133148	0.245437	-0.382255	-0.175658	-0.476558	-0.346347	-0.100646	1.04909	-0.51908	-0.612861	0.148188	-0.481254	0.425091	0.370665
CHEMBL4091846	COc1ccccc1CNCCCN1C(=O)c2ccc3c4c(ccc(c24)C1=O)C(=O)N(CCCNCCCCNCCCN)C3=O	1	Intermediate growth	0.264119	SW620	0.117575	MSS	0.55185	Training	-0.00815773	0.110475	-0.208699	0.176762	0.532574	-0.186737	1.00935	0.836132	0.444226	-0.157597	0.314733	1.30895	0.872704	-0.765862	0.309739	0.468079	-0.180459	-0.0085374	0.819538	0.704708
CHEMBL4277322	C#C[C@@]1(O)[C@@H](CO)O[C@@H](n2cc(F)c3c(N)ncnc32)[C@@H]1O	1	Slow growth	0.234664	COLO 205	0.131207	MSS	0.55185	Test	0.189909	1.17531	-0.107846	-1.05325	0.326006	0.0938828	-2.1849	1.14682	-0.79665	-0.16949	-0.958099	-0.881231	0.426591	0.190992	-0.914864	0.356015	-0.450985	-0.526558	-0.318506	-0.493209
CHEMBL2332264	COc1ccc(Cn2cc(CCc3cc(OC)c(OC)c(OC)c3)c3c(C)nc(N)nc32)cc1	1	Intermediate growth	0.264119	KM12	0.146543	MSI	0.44815	Training	-0.556253	-0.0801708	-0.144365	-0.531072	0.0371501	-0.191484	-0.168488	0.156392	-0.00578125	-0.124471	-0.253942	0.244049	-0.261026	-0.15228	-0.161384	0.318848	-0.00285372	-0.188824	0.475908	0.0267405
CHEMBL3409052	COc1cc(/C(C#N)=C/c2cc3ccccc3n2Cc2ccc(C#N)cc2)cc(OC)c1OC	1	Slow growth	0.234664	HCC2998	0.103457	MSS	0.55185	Training	0.0721018	-0.254094	-0.0790736	-0.741273	-0.141796	-0.194876	0.475845	0.511927	0.204941	-0.170153	-0.00755258	0.279259	-0.277953	-0.234272	0.231749	0.22819	0.399864	-0.358128	1.00107	0.198116
CHEMBL2332264	COc1ccc(Cn2cc(CCc3cc(OC)c(OC)c(OC)c3)c3c(C)nc(N)nc32)cc1	1	Fast growth	0.501217	HCT 116	0.167478	MSI	0.44815	Training	-0.797089	-0.113188	-0.206307	-0.818072	-0.00239075	-0.203093	-0.168488	0.156392	-0.00578125	-0.124471	-0.253942	0.244049	-0.261026	-0.15228	-0.161384	0.318848	-0.00285372	-0.188824	0.475908	0.0267405
CHEMBL4097775	COc1cc(OC)cc(-c2ccc(-c3ccc(C(=N)N)c(F)c3)s2)c1	1	Fast growth	0.501217	HT-29	0.199611	MSS	0.55185	Test	-0.551122	0.589257	-0.0380334	-0.500739	0.106856	-0.251722	0.283732	0.948539	-0.336411	-0.165444	-0.441378	-0.597911	-0.43413	0.2365	-0.519855	-0.714589	0.482133	0.0380592	0.277792	-0.346849
CHEMBL505741	C[C@H]1[C@@H](OCC(O)CO[C@@H]2C[C@@H]3CC[C@@H](C)[C@@H]4CC[C@@]5(C)OO[C@@]34[C@H](O2)O5)O[C@@H]2O[C@@]3(C)CC[C@H]4[C@H](C)CC[C@@H]1[C@@]24OO3	1	Fast growth	0.501217	HT-29	0.199611	MSS	0.55185	Training	0.922941	-0.301621	-0.649722	6.751e-06	0.29964	1.23227	0.2638	-0.326474	-0.881966	-0.169691	1.37229	0.923204	1.23692	-0.765862	0.111083	0.706319	-2.33982	1.88407	-1.58368	1.74752
CHEMBL4458303	O=c1c2ccccc2n(CC2CO2)c2ccccc12	1	Intermediate growth	0.264119	KM12	0.146543	MSI	0.44815	Training	-0.356936	-0.62225	-0.157058	0.611995	-0.608882	-0.191484	-0.431423	-0.50455	-0.849085	-0.143765	-0.137526	-0.899353	-0.274046	-0.631327	0.0683491	0.272311	-0.0452424	-0.0977331	-0.403474	0.528855
CHEMBL4161413	C=C1C(=O)O[C@@H]2[C@H]3O[C@]3(C)CC/C=C(/COC(=O)/C=C/c3c[nH]c4ccccc34)CC[C@@H]12	1	Slow growth	0.234664	HCC2998	0.103457	MSS	0.55185	Training	0.333862	-0.25936	-0.188036	0.290397	-0.164232	0.100114	-0.343921	-0.349065	-0.317762	-0.178029	-0.753368	0.0159658	-0.12675	0.517496	-0.718134	0.526928	-0.506993	0.0785345	-0.572433	-0.0561797
CHEMBL1782075	c1ccc(Cc2cnc(N3CCN(c4ncnc5ccccc45)CC3)nc2)cc1	1	Fast growth	0.501217	HCT 116	0.167478	MSI	0.44815	Test	-0.96113	-0.63203	-0.0870193	0.949345	-0.396393	-0.203093	0.0375025	-0.623404	0.0310719	-0.141616	0.849958	-0.0781703	-0.497259	-0.631327	1.7279	0.36237	0.430861	-0.308603	0.156156	0.373118
CHEMBL4074553	CNCCCNCCCN1C(=O)c2ccc3c4c(ccc(c24)C1=O)C(=O)N(CCCNCc1ccccc1OC)C3=O	1	Fast growth	0.501217	HCT 116	0.167478	MSI	0.44815	Training	0.0716636	-0.0598764	-0.256412	0.00557585	0.29004	-0.203093	0.71089	-0.044883	0.324859	-0.11671	0.247723	0.895821	0.824975	-0.631327	0.228849	0.371546	-0.0927601	0.0118214	0.496192	0.748503
CHEMBL4776111	Cc1cccc(NC(=O)c2sc3nc4c(cc3c2N)C(=O)CCC4)c1	1	Fast growth	0.501217	HCT 15	0.134129	MSI	0.44815	Training	-0.14451	0.905332	-0.0598491	0.523154	0.272426	-0.205522	-0.869774	0.582395	-0.290565	-0.127851	0.119334	-0.501739	-0.133477	-0.15228	-0.0187162	-0.569337	0.133039	0.226561	-0.60336	0.0835694
CHEMBL4162453	C=C1C(=O)O[C@@H]2[C@H]3O[C@]3(C)CC/C=C(/COC(=O)c3cc4ccccc4[nH]3)CC[C@@H]12	1	Fast growth	0.501217	HT-29	0.199611	MSS	0.55185	Training	0.583681	-0.279893	-0.359678	0.388692	-0.122045	0.158028	-0.42153	-0.348503	-0.584039	-0.179357	-0.753368	-0.164164	-0.03669	0.474502	-0.718134	0.540119	-0.758949	0.136337	-0.822883	-0.0346354
CHEMBL510024	COc1cc2c(cc1OCCCOc1cc3c(cc1OC)C(=O)N1CC(F)(F)C[C@H]1C=N3)N=C[C@@H]1CC(F)(F)CN1C2=O	1	Fast growth	0.501217	HT-29	0.199611	MSS	0.55185	Test	0.598653	-0.382362	-0.30605	0.104771	0.175587	0.806246	0.423682	-0.350519	0.281259	-0.143657	-0.540276	0.897436	0.439361	0.297305	-0.756548	0.413442	-0.486783	-0.21876	-0.80146	0.497398
CHEMBL53463	COc1cccc2c1C(=O)c1c(O)c3c(c(O)c1C2=O)C[C@@](O)(C(=O)CO)C[C@@H]3O[C@H]1C[C@H](N)[C@H](O)[C@H](C)O1	1	Intermediate growth	0.264119	KM12	0.146543	MSI	0.44815	Training	0.597992	1.0226	-0.194822	-0.531369	1.20067	0.1596	-1.98916	2.02094	0.0708623	-0.104928	0.608182	0.506507	1.44757	-0.631327	-0.0543806	0.562747	-0.496475	0.166145	-0.756068	0.219415
CHEMBL4646758	O=C1CC(c2ccccc2)Cc2nc3ccc(Cl)cc3cc21	1	Fast growth	0.501217	HT-29	0.199611	MSS	0.55185	Training	-0.279355	-1.00851	0.0569722	0.926663	-0.697741	-0.251722	-0.172165	-0.532003	-0.379457	-0.124353	0.482856	-0.819598	-0.51328	-0.765862	0.64112	0.566526	0.39914	0.0982383	-0.512622	0.408572
CHEMBL4752336	Cc1ccc(NC(=O)c2sc3nc4c(cc3c2N)C(=O)CCC4)cc1C	1	Slow growth	0.234664	COLO 205	0.131207	MSS	0.55185	Training	-0.0860869	0.545772	-0.0305319	0.190869	0.195462	-0.203249	-0.855798	0.668655	-0.270719	-0.172057	0.115172	-0.538477	0.0833147	-0.234272	-0.150459	-0.600301	0.156004	0.231863	-0.783679	-0.0375651
CHEMBL3113127	COc1ccc(-c2c(-c3cc4c(c(OC)c3OC)OCO4)noc2N)cc1	1	Slow growth	0.234664	COLO 205	0.131207	MSS	0.55185	Test	-0.381152	0.254214	-0.116402	-0.570854	0.0473882	-0.203249	-0.133148	0.245437	-0.382255	-0.175658	-0.476558	-0.346347	-0.100646	1.04909	-0.51908	-0.612861	0.148188	-0.481254	0.425091	0.370665
CHEMBL1806959	CC(C)CCC[C@@H](C)[C@H]1CC[C@H]2C3=CC[C@@H]4C(=O)C=CC(=O)[C@@H]4[C@@H]3CC[C@]12C	1	Slow growth	0.234664	HCC2998	0.103457	MSS	0.55185	Training	0.632655	-0.744248	-0.331244	0.0799263	-0.54234	0.0689697	-0.0602049	-0.376892	-1.04924	-0.1801	0.48861	-0.384824	0.455868	-0.164447	-0.458006	1.21094	-1.52714	2.00215	-0.761412	0.353861
CHEMBL2440585	CCN(CC)c1ccc(/C=N/NC(=O)c2ccc(Nc3ccnc(C(F)(F)F)c3)cc2)c(O)c1	1	Slow growth	0.234664	COLO 205	0.131207	MSS	0.55185	Training	-0.00319427	-0.103194	-0.135497	-0.194305	-0.0343854	0.239688	0.845651	-0.152753	-0.0986567	-0.157015	-0.0541632	0.123311	-0.110026	-0.765862	0.324489	-0.0309341	0.0347196	-0.769364	0.356425	-0.849019
CHEMBL4458303	O=c1c2ccccc2n(CC2CO2)c2ccccc12	1	Slow growth	0.234664	HCC2998	0.103457	MSS	0.55185	Training	-0.354336	-0.59795	-0.143684	0.553088	-0.567646	-0.194876	-0.465211	-0.537561	-0.953336	-0.191146	-0.112772	-1.04339	-0.34686	-0.765862	0.131635	0.280315	-0.0124071	-0.125816	-0.427996	0.55157
CHEMBL4069438	c1ccc2c3c([nH]c2c1)C(c1ccc(C2NCCc4c2[nH]c2ccccc42)cc1)NCC3	1	Slow growth	0.234664	HCC2998	0.103457	MSS	0.55185	Test	-0.455293	-0.577418	-0.19033	0.700522	-0.355373	-0.194876	0.272706	-0.654654	-0.187462	-0.18905	1.20624	0.159912	0.224722	0.297305	1.53668	0.525489	-0.294459	0.381094	-0.644958	1.60574
CHEMBL3763244	COc1ncc(-c2ccc3nccc(C#CCN4CCN(S(C)(=O)=O)CC4)c3c2)cc1NS(=O)(=O)c1ccc(F)cc1F	1	Intermediate growth	0.264119	KM12	0.146543	MSI	0.44815	Training	0.260478	0.123196	-0.0352599	0.241347	0.501958	0.682021	0.392923	0.330137	0.892229	-0.0829456	0.772905	0.820688	0.490787	-0.631327	0.906512	-1.11377	0.257586	0.214814	-0.479983	-0.0168581
CHEMBL4784874	CCc1cccc(C)c1NC(=O)c1sc2nc3c(cc2c1N)C(=O)CCC3	1	Slow growth	0.234664	COLO 205	0.131207	MSS	0.55185	Training	-0.0855936	0.485896	-0.0496364	-0.0889754	0.195462	-0.203249	-0.748503	0.668681	-0.258697	-0.17055	0.115172	-0.420959	0.161306	-0.234272	-0.123296	-0.524259	0.0712045	0.274559	-0.349647	0.0342653
CHEMBL3409056	COc1cc(/C(C#N)=C/c2nc3ccccc3s2)cc(OC)c1OC	1	Intermediate growth	0.264119	KM12	0.146543	MSI	0.44815	Training	-0.0888991	0.358219	0.0892779	-0.837593	0.0263863	-0.191484	-0.500214	0.0488044	-0.0605857	-0.123937	-0.426767	-0.430671	-0.456077	0.00740182	-0.412102	-0.719543	0.767057	-0.177405	1.00829	-0.197087
CHEMBL4776111	Cc1cccc(NC(=O)c2sc3nc4c(cc3c2N)C(=O)CCC4)c1	1	Fast growth	0.501217	HCT 116	0.167478	MSI	0.44815	Test	-0.14451	0.905332	-0.0598491	0.523154	0.215245	-0.203093	-0.869774	0.582395	-0.290565	-0.127851	0.119334	-0.501739	-0.133477	-0.15228	-0.0187162	-0.569337	0.133039	0.226561	-0.60336	0.0835694
CHEMBL4461169	O=C1NC2C(CC(O)C(O)C2O)c2cc3c(c(O)c21)OCCO3	1	Fast growth	0.501217	HCT 15	0.134129	MSI	0.44815	Training	0.25625	1.50621	-0.371161	0.00898998	0.422535	-0.205522	-1.96011	0.658078	-0.897148	-0.128295	0.353838	-0.669791	0.410154	-0.631327	-0.0554283	0.609802	-0.727423	0.25142	-0.97247	0.557674
CHEMBL4280635	C=C1C(=O)O[C@H]2[C@H]1CC/C(Cn1cc(-c3ccc(F)cc3)nn1)=C\CC[C@@]1(C)O[C@@H]21	1	Fast growth	0.501217	HCT 15	0.134129	MSI	0.44815	Training	0.374016	-0.504755	-0.138738	0.419648	-0.193744	0.130361	-0.955381	-0.437902	-0.153831	-0.130271	-0.714806	-0.113048	-0.196276	0.751007	-0.732044	-0.174589	-0.490865	0.15029	-0.814441	-0.0718646
CHEMBL2440589	CCN(CC)c1ccc(/C=N/NC(=O)c2cccc(Nc3ccnc(C(F)(F)F)c3)c2)c(O)c1	1	Slow growth	0.234664	COLO 205	0.131207	MSS	0.55185	Training	-0.00319427	-0.103194	-0.135491	-0.129106	-0.0343854	0.239688	0.845651	-0.152753	-0.0986567	-0.157015	-0.0541632	0.123311	-0.110026	-0.765862	0.324489	-0.0309341	0.0347196	-0.77016	0.356425	-0.870891
CHEMBL4069438	c1ccc2c3c([nH]c2c1)C(c1ccc(C2NCCc4c2[nH]c2ccccc42)cc1)NCC3	1	Fast growth	0.501217	HT-29	0.199611	MSS	0.55185	Test	-0.670062	-0.829933	-0.291963	0.972053	-0.387546	-0.251722	0.272706	-0.654654	-0.187462	-0.18905	1.20624	0.159912	0.224722	0.297305	1.53668	0.525489	-0.294459	0.381094	-0.644958	1.60574
CHEMBL2440585	CCN(CC)c1ccc(/C=N/NC(=O)c2ccc(Nc3ccnc(C(F)(F)F)c3)cc2)c(O)c1	1	Fast growth	0.501217	HT-29	0.199611	MSS	0.55185	Training	-0.00933341	-0.136868	-0.211828	-0.33571	0.0256837	0.294607	0.845651	-0.152753	-0.0986567	-0.157015	-0.0541632	0.123311	-0.110026	-0.765862	0.324489	-0.0309341	0.0347196	-0.769364	0.356425	-0.849019
CHEMBL4649626	O=C1CC(c2ccccc2)Cc2nc3c(Br)cc(Br)cc3cc21	1	Slow growth	0.234664	HCC2998	0.103457	MSS	0.55185	Training	-0.145987	-0.720796	1.36947	0.609149	-0.57869	-0.194876	0.240899	-0.53195	1.56846	2.53951	0.433407	-0.755913	-0.343889	-0.765862	0.509967	0.802494	1.10835	0.54608	-0.667218	0.30868
CHEMBL4446606	COc1cc2c(=O)n(CCN)c3c4cc5c(cc4ccc3c2cc1OC)OCO5	1	Fast growth	0.501217	HCT 116	0.167478	MSI	0.44815	Training	-0.612675	-0.0843948	-0.173455	-0.363128	-0.0987613	-0.203093	-0.00300771	0.281027	-0.169406	-0.129397	-0.0415184	-0.105053	0.271942	0.326755	-0.268911	0.236018	0.110406	0.106201	-0.0976016	1.39619
CHEMBL1935538	Cc1ccc(C)c(COc2cc(NC(=O)c3ccc4c(c3)OCO4)ccc2N(C)S(C)(=O)=O)c1	1	Fast growth	0.501217	HCT 15	0.134129	MSI	0.44815	Test	0.0314844	0.0484121	-0.127048	0.33123	0.165786	0.242319	0.168205	-0.0160494	0.130812	-0.112522	-0.101053	0.118409	0.244178	0.326755	-0.0921506	-0.597082	0.207124	-0.387707	-0.581866	-0.501226
CHEMBL4446606	COc1cc2c(=O)n(CCN)c3c4cc5c(cc4ccc3c2cc1OC)OCO5	1	Slow growth	0.234664	COLO 205	0.131207	MSS	0.55185	Training	-0.416027	-0.0672893	-0.109241	-0.213066	-0.0824702	-0.203249	0.010194	0.334181	-0.199108	-0.175202	-0.00623312	-0.161966	0.259013	0.297305	-0.242617	0.240042	0.160313	0.100486	-0.0885744	1.51404
CHEMBL4280635	C=C1C(=O)O[C@H]2[C@H]1CC/C(Cn1cc(-c3ccc(F)cc3)nn1)=C\CC[C@@]1(C)O[C@@H]21	1	Fast growth	0.501217	HCT 116	0.167478	MSI	0.44815	Training	0.374016	-0.504755	-0.138738	0.419648	-0.305665	0.172231	-0.955381	-0.437902	-0.153831	-0.130271	-0.714806	-0.113048	-0.196276	0.751007	-0.732044	-0.174589	-0.490865	0.15029	-0.814441	-0.0718646
CHEMBL3622213	CC(C)Sc1cc2c(c3nsnc13)C(=O)c1ccccc1C2=O	1	Fast growth	0.501217	HCT 116	0.167478	MSI	0.44815	Training	1.41751	1.1181	0.900628	0.549285	0.216794	-0.203093	-0.536902	0.361626	0.735117	-0.116715	-0.249324	-0.646019	0.11785	0.326755	-0.322931	-0.369483	1.28232	0.807979	-0.687657	0.738966
CHEMBL2417839	O=CN1N=C(c2cccc(Nc3ccnc4cc(Cl)ccc34)c2)CC1c1ccccc1	1	Intermediate growth	0.264119	KM12	0.146543	MSI	0.44815	Test	-0.442026	-0.51209	0.00550674	0.505613	-0.336062	-0.191484	0.35203	-0.485796	0.269763	-0.077114	0.318899	0.0493206	-0.33549	0.00740182	0.955469	0.00097871	0.432732	-0.219603	0.0259556	0.401534
CHEMBL1090207	Cc1c2c(nn1C(=O)c1nn(-c3ccc(Cl)cc3)cc1O)-c1ccccc1CC2	1	Slow growth	0.234664	COLO 205	0.131207	MSS	0.55185	Training	-0.26155	-0.234449	-0.031597	0.275492	-0.199989	-0.203249	-0.304481	-0.190833	-0.0160113	-0.115774	0.152271	-0.230977	0.249731	0.474502	0.250956	-0.422233	0.0358556	-0.157995	-0.740015	0.35401
CHEMBL3221214	O=C1/C(=C/c2ccc(Cl)cc2Cl)CN(S(=O)(=O)c2ccccc2)C/C1=C\c1ccc(Cl)cc1Cl	1	Fast growth	0.501217	HT-29	0.199611	MSS	0.55185	Training	0.58957	-0.672796	0.404733	0.332237	-0.300697	0.171466	1.42538	-0.0114655	1.22367	0.0992716	0.479557	0.0958091	0.438012	-0.765862	0.772273	-0.285328	0.996259	0.441265	-0.543416	-0.723656
CHEMBL3597733	CCc1cc(/C=C/c2cc3ccccc3s2)cc(CC)c1CC	1	Intermediate growth	0.264119	SW620	0.117575	MSS	0.55185	Training	-0.587576	-0.763652	0.00561202	-0.520313	-0.560054	-0.186737	0.943616	-0.544751	-0.460835	-0.179287	-0.433737	-0.697828	-0.731647	-0.0570754	-0.401514	-0.516384	0.437362	0.156728	1.00467	-0.332139
CHEMBL4786524	CCCCCCCC(=O)Nc1nc2[nH]c(CN3CCN(Cc4cccc(F)c4)CC3)c(CN3CCN(Cc4cccc(F)c4)CC3)c2c(=O)[nH]1	1	Fast growth	0.501217	HCT 15	0.134129	MSI	0.44815	Test	-0.544533	-0.548154	-0.379362	0.95902	0.176182	-0.205522	1.02007	-0.309264	0.371877	-0.111347	1.24508	1.48783	-0.546336	-0.15228	1.26528	0.57959	-0.530375	0.00625328	0.17136	0.0862225
CHEMBL1172409	COc1cc2c(cc1OCCCCOc1ccc(-c3nc4ccccc4s3)cc1)N=C[C@@H]1CCCN1C2=O	1	Fast growth	0.501217	HCT 116	0.167478	MSI	0.44815	Training	-0.528308	-0.227967	-0.131757	0.510068	0.0843538	-0.203093	0.655857	-0.340512	0.458597	-0.123054	-0.0427074	0.621289	0.0112634	0.965484	0.158568	-0.192368	0.0769145	0.050562	0.0754591	0.684867
CHEMBL4458303	O=c1c2ccccc2n(CC2CO2)c2ccccc12	1	Fast growth	0.501217	HCT 15	0.134129	MSI	0.44815	Training	-0.522516	-0.859939	-0.223792	0.756582	-0.5404	-0.205522	-0.431423	-0.50455	-0.849085	-0.143765	-0.137526	-0.899353	-0.274046	-0.631327	0.0683491	0.272311	-0.0452424	-0.0977331	-0.403474	0.528855
CHEMBL4277322	C#C[C@@]1(O)[C@@H](CO)O[C@@H](n2cc(F)c3c(N)ncnc32)[C@@H]1O	1	Fast growth	0.501217	HCT 15	0.134129	MSI	0.44815	Training	0.272881	1.73163	-0.171416	-1.59103	0.404415	0.0948997	-1.98113	1.01334	-0.707886	-0.124249	-0.8993	-0.753224	0.422957	0.23095	-0.874712	0.340528	-0.440471	-0.458864	-0.304807	-0.412657
CHEMBL4091846	COc1ccccc1CNCCCN1C(=O)c2ccc3c4c(ccc(c24)C1=O)C(=O)N(CCCNCCCCNCCCN)C3=O	1	Slow growth	0.234664	HCC2998	0.103457	MSS	0.55185	Test	-0.0255808	0.09271	-0.192361	0.142841	0.43128	-0.194876	1.00935	0.836132	0.444226	-0.157597	0.314733	1.30895	0.872704	-0.765862	0.309739	0.468079	-0.180459	-0.0085374	0.819538	0.704708
CHEMBL3409056	COc1cc(/C(C#N)=C/c2nc3ccccc3s2)cc(OC)c1OC	1	Slow growth	0.234664	HCC2998	0.103457	MSS	0.55185	Training	-0.101687	0.326231	0.0885101	-0.813282	-0.0338767	-0.194876	-0.541547	0.0764868	-0.0783518	-0.169144	-0.433737	-0.523299	-0.548858	-0.0570754	-0.401514	-0.820328	0.888988	-0.214226	1.13861	-0.253995
CHEMBL4461169	O=C1NC2C(CC(O)C(O)C2O)c2cc3c(c(O)c21)OCCO3	1	Fast growth	0.501217	HT-29	0.199611	MSS	0.55185	Training	0.25625	1.50621	-0.371161	0.00898998	0.492304	-0.251722	-2.16157	0.752588	-1.00667	-0.17398	0.432487	-0.788646	0.412384	-0.765862	-0.00571885	0.654824	-0.769412	0.261633	-1.0594	0.58355
CHEMBL3634466	C=C1C(=O)O[C@H]2[C@H]1CC/C(COC(=O)NCCCCCCCCNC(=O)OC/C1=C/CC[C@@]3(C)O[C@H]3[C@H]3OC(=O)C(=C)[C@@H]3CC1)=C\CC[C@@]1(C)O[C@@H]21	1	Slow growth	0.234664	COLO 205	0.131207	MSS	0.55185	Training	0.552631	-0.0591806	-0.316723	0.309315	0.532349	0.461156	0.0581161	-0.0132761	0.0575112	-0.155979	-1.17955	1.68607	0.344336	0.297305	-1.38981	0.748289	-1.23333	0.322459	-0.212996	-0.284076
CHEMBL2443293	CCCCN(CCCC)CCCNc1nc2c(c(=N)n1-c1ccccc1)c(=S)n(-c1ccccc1)c(=S)n2-c1ccccc1	1	Fast growth	0.501217	HCT 116	0.167478	MSI	0.44815	Test	-0.445138	-0.0160804	1.64447	0.50401	0.382428	-0.203093	2.2885	3.52163	3.19429	-0.0461897	0.627483	1.0759	0.423538	-0.631327	1.63978	0.0244778	0.272208	0.0821727	0.728386	0.322718
CHEMBL1927396	O=C(CO[N+](=O)[O-])Nc1ccc(C(=O)/C=C/c2ccc(Cl)cc2)cc1	1	Fast growth	0.501217	HCT 116	0.167478	MSI	0.44815	Training	-0.0646202	0.732579	0.0746279	0.406865	0.051714	-0.203093	-0.665694	0.413481	-0.211487	-0.0691849	-0.330746	-0.545205	-0.86909	-0.631327	-0.161384	-0.6834	0.659092	-0.710784	0.520198	-1.1977
CHEMBL1836119	O=C1c2cccnc2-c2c1c1ccccc1c(=O)n2CCCNCCO	1	Fast growth	0.501217	HCT 116	0.167478	MSI	0.44815	Training	-0.165456	0.137439	-0.254839	0.488702	-0.106728	-0.203093	-0.450913	-0.060792	-0.534054	-0.131897	-0.224091	-0.348004	0.174844	-0.272045	0.0683491	0.320006	-0.164975	0.0152313	0.310902	1.01412
CHEMBL2443293	CCCCN(CCCC)CCCNc1nc2c(c(=N)n1-c1ccccc1)c(=S)n(-c1ccccc1)c(=S)n2-c1ccccc1	1	Fast growth	0.501217	HCT 15	0.134129	MSI	0.44815	Training	-0.445138	-0.0160804	1.64447	0.50401	0.42204	-0.205522	2.2885	3.52163	3.19429	-0.0461897	0.627483	1.0759	0.423538	-0.631327	1.63978	0.0244778	0.272208	0.0821727	0.728386	0.322718
CHEMBL538638	O=C(NCCCl)Nc1cccc(CCCCCCO)c1	1	Fast growth	0.501217	HT-29	0.199611	MSS	0.55185	Test	-0.71097	0.247525	-0.128223	0.510174	-0.318453	-0.251722	-0.493201	-0.209121	-1.02321	-0.103177	-0.753368	-0.990629	-1.23104	-0.765862	-0.756548	0.770309	-0.163724	-0.541412	2.78799	-1.25443
CHEMBL4162405	C=C1C(=O)O[C@@H]2[C@H]3O[C@]3(C)CC/C=C(/COC(=O)c3cn(C)c4ccccc34)CC[C@@H]12	1	Intermediate growth	0.264119	SW620	0.117575	MSS	0.55185	Training	0.439946	-0.384317	-0.231753	0.237414	-0.202952	0.127738	-0.220511	-0.366113	-0.463689	-0.177613	-0.753368	-0.0938031	0.218593	0.297305	-0.718134	0.553024	-0.670086	0.162127	-0.869452	-0.099654
CHEMBL4436746	COc1cc(Cl)cc(-c2nn(-c3cccc(NC(=O)Nc4cc(C(F)(F)F)cc(C(F)(F)F)c4)c3)cc2-c2ccncc2)c1	1	Intermediate growth	0.264119	SW620	0.117575	MSS	0.55185	Training	0.224723	-0.490861	-0.0641818	0.58679	-0.0702903	0.651861	1.18068	-0.498965	0.905175	-0.0730487	0.365977	0.908973	0.386404	-0.0570754	1.03768	0.0114525	0.0452787	-0.530265	-0.726587	-0.293111
CHEMBL250261	COC(=O)C1=CO[C@@H]2O[C@H]3/C(=C\c4ccc(O)cc4)C(=O)O[C@]34C=C[C@H]1[C@H]24	1	Intermediate growth	0.264119	KM12	0.146543	MSI	0.44815	Training	0.734861	0.121613	-0.171201	0.00796262	0.0127247	0.0804632	-1.04443	-0.0597735	-0.422	-0.129934	-0.401231	-0.316945	0.216843	0.64774	-0.429411	0.449872	-0.344385	0.225993	-0.815094	0.961759
CHEMBL4068650	N=C(N)c1ccc(-c2ccc(-c3cc(Cl)cc(Cl)c3)s2)cc1	1	Slow growth	0.234664	COLO 205	0.131207	MSS	0.55185	Test	-0.362754	0.245595	0.289545	0.422615	-0.149358	-0.203249	0.815117	0.943319	0.0390344	-0.0488422	-0.384288	-0.883283	-0.591275	0.2365	-0.334376	-0.534104	1.10291	0.296023	-0.345143	-0.543506
CHEMBL4103711	CCCN1C(=O)c2ccc3c4c(ccc(c24)C1=O)C(=O)N(CCCNCc1ccccc1OC)C3=O	1	Fast growth	0.501217	HCT 15	0.134129	MSI	0.44815	Training	0.25625	-0.200915	-0.203127	-0.278379	0.101128	-0.205522	0.716622	-0.0559756	0.135644	-0.121303	0.247723	0.408847	0.824975	-0.631327	0.228849	0.259205	-0.0123401	0.0360419	0.0751447	0.82458
CHEMBL4091846	COc1ccccc1CNCCCN1C(=O)c2ccc3c4c(ccc(c24)C1=O)C(=O)N(CCCNCCCCNCCCN)C3=O	1	Fast growth	0.501217	HT-29	0.199611	MSS	0.55185	Training	-0.0420507	0.149439	-0.294931	0.157019	0.70514	-0.251722	1.00935	0.836132	0.444226	-0.157597	0.314733	1.30895	0.872704	-0.765862	0.309739	0.468079	-0.180459	-0.0085374	0.819538	0.704708
CHEMBL4576220	COc1cc2c(cc1O)oc(=O)c1c2c(CN(C)C)c2c3cc(OC)c(O)cc3ccn21	1	Fast growth	0.501217	HCT 116	0.167478	MSI	0.44815	Training	-0.645497	-0.00754264	-0.15739	-0.131628	0.0322407	-0.203093	-0.16696	0.0840345	0.0171079	-0.123177	-0.088762	0.0423789	0.503875	-0.272045	-0.215404	-0.44436	0.059382	0.171972	-0.645373	1.34546
CHEMBL2437247	COc1cccc(Nc2ccnc3ccsc23)c1	1	Fast growth	0.501217	HCT 15	0.134129	MSI	0.44815	Test	-1.06141	0.282124	0.0887644	0.291371	-0.231865	-0.205522	-0.72837	-0.496505	-0.605939	-0.134814	-0.457171	-0.977652	-0.785524	0.326755	-0.304051	-1.00721	0.661247	-0.25939	0.534589	-0.0935496
CHEMBL3589681	COC(=O)c1ccc(Cn2c(C)c(C=C3C(=O)NC(=S)NC3=O)c3ccccc32)cc1	1	Fast growth	0.501217	HT-29	0.199611	MSS	0.55185	Training	0.36244	0.587545	1.08731	-0.102955	0.408233	-0.251722	-0.473268	1.81018	1.3281	-0.127358	-0.0874565	-0.0937547	0.127677	-0.367173	0.231749	-0.23587	0.434998	-0.268731	-0.1778	-0.0865258
CHEMBL575141	COc1cc(C)cc(-c2nn(CC#N)cc2-c2ccnc(-c3ccc(N(C)C)cc3)c2)c1	1	Intermediate growth	0.264119	KM12	0.146543	MSI	0.44815	Training	-0.213719	-0.381391	-0.0524362	0.203968	-0.238981	-0.191484	-0.114984	-0.0871657	0.153723	-0.131526	-0.0847109	0.0680456	-0.250171	0.00740182	0.21906	-0.0573202	0.350099	-0.312501	0.192612	0.116924
CHEMBL3589681	COC(=O)c1ccc(Cn2c(C)c(C=C3C(=O)NC(=S)NC3=O)c3ccccc32)cc1	1	Intermediate growth	0.264119	KM12	0.146543	MSI	0.44815	Training	0.285469	0.428503	0.794696	-0.0119566	0.325598	-0.191484	-0.438684	1.61114	1.20685	-0.0862817	-0.114713	-0.0435833	0.153587	-0.272045	0.158568	-0.192854	0.357941	-0.226522	-0.178008	-0.0461703
CHEMBL510024	COc1cc2c(cc1OCCCOc1cc3c(cc1OC)C(=O)N1CC(F)(F)C[C@H]1C=N3)N=C[C@@H]1CC(F)(F)CN1C2=O	1	Intermediate growth	0.264119	SW620	0.117575	MSS	0.55185	Test	0.45694	-0.275569	-0.21677	0.138835	0.126153	0.625232	0.423682	-0.350519	0.281259	-0.143657	-0.540276	0.897436	0.439361	0.297305	-0.756548	0.413442	-0.486783	-0.21876	-0.80146	0.497398
CHEMBL2337949	O=C(c1ccc2c(c1)Sc1ccccc1N2)c1c[nH]c2ccccc12	1	Intermediate growth	0.264119	KM12	0.146543	MSI	0.44815	Training	0.404598	-0.134175	0.0344473	0.634699	-0.205655	-0.191484	0.327953	-0.391044	-0.0722318	-0.134029	0.559638	-0.420577	-0.149165	0.0461468	0.596709	0.48826	0.491495	0.258741	-0.468652	0.743597
CHEMBL4649626	O=C1CC(c2ccccc2)Cc2nc3c(Br)cc(Br)cc3cc21	1	Fast growth	0.501217	HCT 15	0.134129	MSI	0.44815	Training	-0.218021	-1.03948	1.98764	0.838513	-0.552976	-0.205522	0.204894	-0.499494	1.42345	2.31699	0.354667	-0.640293	-0.271368	-0.631327	0.409287	0.742876	0.964735	0.507752	-0.619051	0.309973
CHEMBL3113127	COc1ccc(-c2c(-c3cc4c(c(OC)c3OC)OCO4)noc2N)cc1	1	Fast growth	0.501217	HCT 116	0.167478	MSI	0.44815	Training	-0.561707	0.385472	-0.183921	-0.886025	0.0479521	-0.203093	-0.132182	0.201055	-0.334451	-0.129808	-0.465356	-0.271209	-0.0521673	1.00423	-0.518048	-0.532583	0.0994788	-0.418039	0.365292	0.365831
CHEMBL3617170	COc1ccc(-c2[nH]c3ccccc3c2/C=C(\C#N)S(=O)(=O)c2ccccc2)cc1	1	Fast growth	0.501217	HT-29	0.199611	MSS	0.55185	Test	1.61125	0.045694	-0.0805156	-0.222951	0.043561	0.171466	0.331654	0.448484	0.0128477	-0.163966	0.164928	-0.123729	0.193297	-0.234272	0.865001	-0.905515	0.470425	0.074979	0.27237	-0.0546215
CHEMBL4091846	COc1ccccc1CNCCCN1C(=O)c2ccc3c4c(ccc(c24)C1=O)C(=O)N(CCCNCCCCNCCCN)C3=O	1	Fast growth	0.501217	HCT 116	0.167478	MSI	0.44815	Training	-0.0420507	0.149439	-0.294931	0.157019	0.577935	-0.203093	0.89739	0.733365	0.410339	-0.113532	0.247723	1.22047	0.824975	-0.631327	0.228849	0.441516	-0.196684	0.00795375	0.720751	0.666857
CHEMBL4633483	COc1ccccc1S(=O)(=O)Nc1ccc2c3c(cc(CCC(=O)NCCCCNc4cccc5c4C(=O)N(C4CCC(=O)NC4=O)C5=O)cc13)C(=O)N2C	1	Slow growth	0.234664	HCC2998	0.103457	MSS	0.55185	Training	0.452691	0.322765	-0.142263	0.154228	0.976267	0.145749	0.222663	0.847899	1.29839	-0.130708	0.808609	1.95178	1.52586	0.0315166	0.857056	-0.344474	-0.121562	0.137162	-0.440172	0.181574
CHEMBL4641572	COc1ccc2nc3c(cc2c1)C(=O)CC(C(F)(F)F)C3	1	Intermediate growth	0.264119	KM12	0.146543	MSI	0.44815	Training	0.527055	-0.483568	-0.144768	0.121002	-0.526498	0.276624	-0.573209	-0.497158	-0.804908	-0.12423	-0.0442421	-0.862236	-0.14674	-0.631327	-0.32853	0.404332	-0.385342	-0.149241	-0.838853	0.0764193
CHEMBL1224579	CCN(CC)c1ccc(C2=NN(C(C)=O)C(c3cc(OC)c(OC)c(OC)c3)C2)cc1	1	Slow growth	0.234664	COLO 205	0.131207	MSS	0.55185	Test	-0.202689	-0.364554	-0.176237	-1.12823	-0.291458	-0.203249	0.392299	-0.521819	-0.395001	-0.169259	-0.433737	-0.0412704	-0.0160109	-0.0570754	-0.439928	0.0312164	-0.0596338	-0.271556	1.05074	-0.287593
CHEMBL1224579	CCN(CC)c1ccc(C2=NN(C(C)=O)C(c3cc(OC)c(OC)c(OC)c3)C2)cc1	1	Fast growth	0.501217	HCT 116	0.167478	MSI	0.44815	Training	-0.300889	-0.518838	-0.271367	-1.70061	-0.334875	-0.203093	0.341329	-0.490364	-0.345937	-0.124041	-0.426767	0.00371335	0.0241019	0.00740182	-0.446719	0.0478329	-0.087801	-0.229067	0.929105	-0.227364
CHEMBL2440594	CCOc1cccc(/C=N/NC(=O)c2ccccc2Nc2ccnc(C(F)(F)F)c2)c1O	1	Fast growth	0.501217	HCT 116	0.167478	MSI	0.44815	Training	0.057058	0.0801232	-0.219564	0.336554	0.0218402	0.297336	0.371139	-0.15554	-0.19677	-0.11479	-0.0847109	0.00677995	0.0379664	-0.631327	0.301236	-0.101529	-0.0178684	-0.739283	0.283419	-0.676392
CHEMBL2440123	COc1cccc(/C=N/NC(=O)c2ccccc2Nc2ccnc(C(F)(F)F)c2)c1O	1	Fast growth	0.501217	HCT 116	0.167478	MSI	0.44815	Training	0.087463	0.137509	-0.193035	0.0545817	0.0218402	0.297336	0.104765	-0.155694	-0.1912	-0.11443	-0.0847109	-0.0743826	0.0379664	-0.631327	0.301236	-0.151105	0.0605029	-0.760433	0.191911	-0.73125
CHEMBL2335258	O=C(CCc1nnc2sc(-c3ccc(Cl)cc3Cl)nn12)c1nc2ccccc2[nH]1	1	Fast growth	0.501217	HCT 116	0.167478	MSI	0.44815	Test	0.586228	0.502939	0.395126	0.677665	0.220445	-0.203093	-0.528494	-0.31856	0.734842	-0.0119243	-0.382206	-0.155501	-0.101686	1.32359	-0.293913	-0.0865849	0.607615	0.242408	-0.573818	0.242457
CHEMBL1224507	COc1cc(C2CC(c3cccc(Br)c3)=NN2C(C)=O)cc(OC)c1OC	1	Fast growth	0.501217	HCT 15	0.134129	MSI	0.44815	Training	-0.213098	-0.415306	0.703404	-0.85802	-0.251965	-0.205522	0.0336808	-0.490623	0.463811	1.10044	-0.426767	-0.334615	-0.14062	0.00740182	-0.446719	0.0355035	0.363745	-0.113214	0.454721	-0.249669
CHEMBL4458303	O=c1c2ccccc2n(CC2CO2)c2ccccc12	1	Fast growth	0.501217	HT-29	0.199611	MSS	0.55185	Training	-0.522516	-0.859939	-0.223792	0.756582	-0.6824	-0.251722	-0.465211	-0.537561	-0.953336	-0.191146	-0.112772	-1.04339	-0.34686	-0.765862	0.131635	0.280315	-0.0124071	-0.125816	-0.427996	0.55157
CHEMBL1224179	CCN(CC)c1ccc(C2CC(c3cc(OC)c(OC)c(OC)c3)=NN2)cc1	1	Fast growth	0.501217	HT-29	0.199611	MSS	0.55185	Training	-0.546509	-0.574782	-0.265528	-1.84295	-0.391412	-0.251722	0.648449	-0.644652	-0.547719	-0.175099	-0.433737	-0.258706	-0.366065	0.2365	-0.439928	0.0926707	0.00805031	-0.359802	1.33512	-0.330058
CHEMBL1224580	COc1cc(C2=NN(C(C)=O)C(c3cc(OC)c(OC)c(OC)c3)C2)ccc1O	1	Fast growth	0.501217	HT-29	0.199611	MSS	0.55185	Test	-0.228812	0.132925	-0.245153	-1.41179	0.0253213	-0.251722	-0.495745	-0.199453	-0.447904	-0.167013	-0.490827	-0.242179	0.025071	-0.0570754	-0.625406	-0.135555	0.00227035	-0.301673	0.671979	-0.23084
CHEMBL1224579	CCN(CC)c1ccc(C2=NN(C(C)=O)C(c3cc(OC)c(OC)c(OC)c3)C2)cc1	1	Intermediate growth	0.264119	KM12	0.146543	MSI	0.44815	Training	-0.196053	-0.374639	-0.191593	-1.17172	-0.27386	-0.191484	0.341329	-0.490364	-0.345937	-0.124041	-0.426767	0.00371335	0.0241019	0.00740182	-0.446719	0.0478329	-0.087801	-0.229067	0.929105	-0.227364
CHEMBL1224507	COc1cc(C2CC(c3cccc(Br)c3)=NN2C(C)=O)cc(OC)c1OC	1	Intermediate growth	0.264119	KM12	0.146543	MSI	0.44815	Training	-0.132324	-0.299484	0.516009	-0.560071	-0.307393	-0.191484	0.0336808	-0.490623	0.463811	1.10044	-0.426767	-0.334615	-0.14062	0.00740182	-0.446719	0.0355035	0.363745	-0.113214	0.454721	-0.249669
CHEMBL1224580	COc1cc(C2=NN(C(C)=O)C(c3cc(OC)c(OC)c(OC)c3)C2)ccc1O	1	Intermediate growth	0.264119	SW620	0.117575	MSS	0.55185	Training	-0.143731	0.098487	-0.172564	-0.962058	0.010827	-0.186737	-0.495745	-0.199453	-0.447904	-0.167013	-0.490827	-0.242179	0.025071	-0.0570754	-0.625406	-0.135555	0.00227035	-0.301673	0.671979	-0.23084
CHEMBL1224579	CCN(CC)c1ccc(C2=NN(C(C)=O)C(c3cc(OC)c(OC)c(OC)c3)C2)cc1	1	Intermediate growth	0.264119	SW620	0.117575	MSS	0.55185	Test	-0.196053	-0.374639	-0.191593	-1.17172	-0.232247	-0.186737	0.392299	-0.521819	-0.395001	-0.169259	-0.433737	-0.0412704	-0.0160109	-0.0570754	-0.439928	0.0312164	-0.0596338	-0.271556	1.05074	-0.287593
CHEMBL1224507	COc1cc(C2CC(c3cccc(Br)c3)=NN2C(C)=O)cc(OC)c1OC	1	Intermediate growth	0.264119	SW620	0.117575	MSS	0.55185	Training	-0.132324	-0.299484	0.516009	-0.560071	-0.262283	-0.186737	0.0509066	-0.522106	0.503562	1.18953	-0.433737	-0.416707	-0.1988	-0.0570754	-0.439928	0.0175347	0.44144	-0.142995	0.524329	-0.312344
CHEMBL3221214	O=C1/C(=C/c2ccc(Cl)cc2Cl)CN(S(=O)(=O)c2ccccc2)C/C1=C\c1ccc(Cl)cc1Cl	1	Intermediate growth	0.264119	SW620	0.117575	MSS	0.55185	Training	0.450346	-0.486399	0.299199	0.303956	-0.239385	0.138051	1.42538	-0.0114655	1.22367	0.0992716	0.479557	0.0958091	0.438012	-0.765862	0.772273	-0.285328	0.996259	0.441265	-0.543416	-0.723656
CHEMBL1935538	Cc1ccc(C)c(COc2cc(NC(=O)c3ccc4c(c3)OCO4)ccc2N(C)S(C)(=O)=O)c1	1	Slow growth	0.234664	COLO 205	0.131207	MSS	0.55185	Training	0.024735	0.0235829	-0.0774872	0.262044	0.0899888	0.239688	0.200186	0.00451978	0.134039	-0.156476	-0.0722981	0.0860053	0.228203	0.297305	-0.046469	-0.684434	0.26764	-0.447596	-0.625954	-0.591493
CHEMBL4068650	N=C(N)c1ccc(-c2ccc(-c3cc(Cl)cc(Cl)c3)s2)cc1	1	Intermediate growth	0.264119	SW620	0.117575	MSS	0.55185	Test	-0.365866	0.272671	0.302557	0.473576	-0.0977312	-0.186737	0.815117	0.943319	0.0390344	-0.0488422	-0.384288	-0.883283	-0.591275	0.2365	-0.334376	-0.534104	1.10291	0.296023	-0.345143	-0.543506
CHEMBL575141	COc1cc(C)cc(-c2nn(CC#N)cc2-c2ccnc(-c3ccc(N(C)C)cc3)c2)c1	1	Slow growth	0.234664	COLO 205	0.131207	MSS	0.55185	Training	-0.219342	-0.370918	-0.0450684	0.168485	-0.258455	-0.203249	-0.114064	-0.0743968	0.159463	-0.177565	-0.0541632	0.0301181	-0.320367	-0.0570754	0.298876	-0.0854702	0.426296	-0.364141	0.233471	0.0944567
CHEMBL4064611	COc1ccc2c(c1O)COCc1cc(OC)c(OC)c(OC)c1-2	1	Slow growth	0.234664	HCC2998	0.103457	MSS	0.55185	Training	-0.334938	-0.0768795	-0.117037	-1.21615	-0.261976	-0.194876	-0.66114	-0.371575	-0.64653	-0.173501	-0.583097	-0.619718	-0.0622255	-0.765862	-0.816505	0.38599	0.177343	-0.144525	0.964535	0.762328
CHEMBL4172758	C=C1C(=O)O[C@@H]2[C@H]3O[C@]3(C)CC/C=C(/COC(=O)c3c[nH]c4ccccc34)CC[C@@H]12	1	Slow growth	0.234664	HCC2998	0.103457	MSS	0.55185	Training	0.410318	-0.201058	-0.220318	0.232328	-0.164232	0.100114	-0.459274	-0.34908	-0.537102	-0.179149	-0.753368	-0.157488	0.0459212	0.517496	-0.718134	0.540119	-0.679955	0.132844	-0.761726	-0.0128197
CHEMBL4165732	C=C1C(=O)O[C@@H]2[C@H]3O[C@]3(C)CC/C=C(/COC(=O)c3cc4ccccc4o3)CC[C@@H]12	1	Fast growth	0.501217	HCT 116	0.167478	MSI	0.44815	Test	0.583681	-0.332256	-0.365574	0.388692	-0.209073	0.172231	-0.289255	-0.341943	-0.529206	-0.13282	-0.714806	-0.107033	0.00546678	0.486437	-0.697427	-0.192854	-0.745893	0.103757	-0.75933	0.000591093
CHEMBL4064611	COc1ccc2c(c1O)COCc1cc(OC)c(OC)c(OC)c1-2	1	Fast growth	0.501217	HCT 116	0.167478	MSI	0.44815	Training	-0.494166	-0.0984106	-0.184848	-1.8291	-0.304116	-0.203093	-0.607986	-0.354971	-0.572604	-0.127863	-0.561364	-0.517559	-0.0175448	-0.631327	-0.786075	0.36754	0.125752	-0.114593	0.851417	0.718781
CHEMBL4170374	C=C1C(=O)O[C@@H]2[C@H]3O[C@]3(C)CC/C=C(/COC(=O)c3cc4cc(OC)ccc4[nH]3)CC[C@@H]12	1	Fast growth	0.501217	HCT 15	0.134129	MSI	0.44815	Training	0.535808	-0.192853	-0.354657	-0.0329002	0.0103296	0.130361	-0.424544	-0.331809	-0.416091	-0.129054	-0.766266	0.04423	0.00546678	0.486437	-0.89919	0.492084	-0.692746	0.132053	-0.629355	0.0586747
CHEMBL2337947	CCOc1ccc(C(=O)N2c3ccccc3Sc3ccccc32)cc1Cl	1	Fast growth	0.501217	HT-29	0.199611	MSS	0.55185	Training	0.583051	-0.543184	0.153474	0.398896	-0.39721	-0.251722	1.11113	-0.432971	0.079254	-0.110768	0.595516	-0.45159	-0.113826	-0.765862	0.638783	0.64216	0.680572	0.298576	0.149633	0.431191
CHEMBL2417839	O=CN1N=C(c2cccc(Nc3ccnc4cc(Cl)ccc34)c2)CC1c1ccccc1	1	Fast growth	0.501217	HT-29	0.199611	MSS	0.55185	Test	-0.639733	-0.708187	0.000151881	0.610033	-0.363992	-0.251722	0.404173	-0.51675	0.28823	-0.117185	0.393716	0.00933919	-0.415044	-0.0570754	1.11606	-0.0207769	0.517993	-0.261053	0.0485349	0.410284
CHEMBL4069056	COc1cc(C(=O)/C=C/c2cccc(Nc3ccnc4cc(Cl)ccc34)c2)cc(OC)c1OC	1	Fast growth	0.501217	HT-29	0.199611	MSS	0.55185	Training	-0.540277	-0.548418	0.0675306	-0.451913	-0.217954	-0.251722	0.438525	-0.51747	0.598986	-0.106541	0.221235	0.231026	-0.373965	-0.765862	0.482804	0.334618	0.75467	-0.470585	0.59499	-0.0446084
CHEMBL4858816	CC(=O)OC[C@H]1O[C@@H](O[C@@H]2C=C3CC[C@@H]4[C@H]([C@@H](O)C[C@]5(C)[C@@H](c6ccc(=O)oc6)CC[C@]45O)[C@@]3(C)CC2)[C@H](OC(C)=O)[C@@H](OC(C)=O)[C@@H]1OC(C)=O	1	Fast growth	0.501217	HT-29	0.199611	MSS	0.55185	Training	1.08016	0.476816	-0.502572	0.413887	1.28772	0.783883	-0.596679	0.788429	-0.039892	-0.144581	1.32412	1.53539	1.82411	-0.290395	0.246624	0.347595	-1.40841	1.16333	-1.03644	0.309977
CHEMBL4748511	CCc1ccccc1NC(=O)c1sc2nc3c(cc2c1N)C(=O)CCC3	1	Intermediate growth	0.264119	SW620	0.117575	MSS	0.55185	Training	-0.0802386	0.59113	-0.0584964	0.0463127	0.228685	-0.186737	-0.844347	0.668629	-0.321149	-0.171981	0.172262	-0.484644	-0.0080814	-0.234272	0.0734334	-0.573143	0.0966906	0.242664	-0.205424	0.142322
CHEMBL4089767	N=C(N)c1ccc(-c2ccc(-c3ccc(F)cc3)s2)cc1	1	Fast growth	0.501217	HT-29	0.199611	MSS	0.55185	Test	-0.620259	0.46794	0.00334608	0.358811	-0.116126	-0.251722	0.355827	0.943274	-0.557881	-0.174636	-0.327184	-0.940294	-0.591275	0.2365	-0.123296	-0.882946	0.610263	0.0609039	-0.0726954	-0.410139
CHEMBL4779335	COc1ccc(CCN2CCCN3C2=Nc2ccccc2S3(=O)=O)cc1	1	Fast growth	0.501217	HT-29	0.199611	MSS	0.55185	Training	0.287213	-0.178316	-0.259465	0.135057	-0.206962	0.171466	0.1124	-0.164742	-0.616204	-0.169031	0.710432	-0.478387	-0.0866555	-0.765862	0.580035	-0.78022	-0.137232	0.764367	-0.13821	0.329074
CHEMBL3221215	Cc1ccc(S(=O)(=O)N2C/C(=C\c3cc(F)cc(F)c3)C(=O)/C(=C/c3cc(F)cc(F)c3)C2)cc1	1	Intermediate growth	0.264119	KM12	0.146543	MSI	0.44815	Training	0.418753	-0.508192	-0.0943936	0.505146	-0.281829	0.171114	0.653946	-0.0304277	0.165032	-0.0946784	0.336845	0.166588	0.0297592	-0.631327	0.314168	-0.569003	0.143407	0.303035	-0.750008	-0.515612
CHEMBL2440589	CCN(CC)c1ccc(/C=N/NC(=O)c2cccc(Nc3ccnc(C(F)(F)F)c3)c2)c(O)c1	1	Intermediate growth	0.264119	SW620	0.117575	MSS	0.55185	Training	0.0155923	-0.0973606	-0.148366	-0.111747	0.0111051	0.23256	0.845651	-0.152753	-0.0986567	-0.157015	-0.0541632	0.123311	-0.110026	-0.765862	0.324489	-0.0309341	0.0347196	-0.77016	0.356425	-0.870891
CHEMBL4092588	COc1ccccc1CNCCCN1C(=O)c2ccc3c4c(ccc(c24)C1=O)C(=O)N(CCCNCCCCN)C3=O	1	Intermediate growth	0.264119	KM12	0.146543	MSI	0.44815	Test	0.0617069	0.106849	-0.183684	0.0668275	0.455487	-0.191484	0.69866	0.727686	0.310175	-0.116171	0.247723	0.895821	0.824975	-0.631327	0.228849	0.373475	-0.120706	0.0152771	0.496192	0.748503
CHEMBL3597733	CCc1cc(/C=C/c2cc3ccccc3s2)cc(CC)c1CC	1	Fast growth	0.501217	HCT 15	0.134129	MSI	0.44815	Training	-0.840239	-1.05473	0.00029692	-0.80325	-0.570006	-0.205522	0.838153	-0.511029	-0.405264	-0.133078	-0.426767	-0.587949	-0.620799	0.00740182	-0.412102	-0.445642	0.360071	0.156884	0.887582	-0.267507
CHEMBL4779335	COc1ccc(CCN2CCCN3C2=Nc2ccccc2S3(=O)=O)cc1	1	Slow growth	0.234664	COLO 205	0.131207	MSS	0.55185	Training	0.199715	-0.131554	-0.168093	0.127814	-0.223003	0.139851	0.1124	-0.164742	-0.616204	-0.169031	0.710432	-0.478387	-0.0866555	-0.765862	0.580035	-0.78022	-0.137232	0.764367	-0.13821	0.329074
CHEMBL4103711	CCCN1C(=O)c2ccc3c4c(ccc(c24)C1=O)C(=O)N(CCCNCc1ccccc1OC)C3=O	1	Fast growth	0.501217	HCT 116	0.167478	MSI	0.44815	Training	0.25625	-0.200915	-0.203127	-0.278379	0.0238318	-0.203093	0.716622	-0.0559756	0.135644	-0.121303	0.247723	0.408847	0.824975	-0.631327	0.228849	0.259205	-0.0123401	0.0360419	0.0751447	0.82458
CHEMBL1630749	COc1cc2c(=O)n(CCCN3CCOCC3)c3c4ccccc4nc(Cl)c3c2cc1OC	1	Slow growth	0.234664	COLO 205	0.131207	MSS	0.55185	Test	-0.441575	-0.432751	-0.0684673	0.0279668	-0.269717	-0.203249	0.381273	-0.523195	0.156004	-0.109878	0.695396	0.177514	0.209854	-0.765862	0.963953	0.472975	0.157443	0.144111	0.144463	0.944775
CHEMBL4284815	C=C1C(=O)O[C@H]2[C@H]1CC/C(Cn1cc(-c3cc(C)c(C)cc3C)nn1)=C\CC[C@@]1(C)O[C@@H]21	1	Fast growth	0.501217	HCT 116	0.167478	MSI	0.44815	Training	0.329317	-0.57747	-0.121629	0.22983	-0.305665	0.172231	-0.757798	-0.437808	-0.0181777	-0.133071	-0.810827	0.00173303	0.203456	0.751007	-1.01738	-0.0870329	-0.46755	0.227777	-0.99708	-0.232528
CHEMBL5218933	CCc1nc(C[C@@H]2NC(=O)c3cc(Oc4cc(C)cc(C)c4)c(NC(=O)c4cc(OC)c(OC)c(OC)c4)cc3NC2=O)no1	1	Fast growth	0.501217	HCT 116	0.167478	MSI	0.44815	Training	-0.160219	0.42313	-0.203434	-0.430614	0.766471	-0.203093	-0.680981	-0.113219	0.636437	-0.11086	-0.190176	1.04529	0.100057	0.27196	-0.3516	-0.259737	-0.0348095	-0.390917	0.070348	-0.0430241
CHEMBL2262437	ClCc1ccccc1Cn1cnc2c(Cl)nc(Cl)nc21	1	Fast growth	0.501217	HCT 15	0.134129	MSI	0.44815	Training	-0.72531	-0.482193	0.503099	0.0223974	-0.417917	-0.205522	-0.602636	-0.630707	-0.0138421	0.0456312	-0.54198	-0.862871	-0.465198	0.0461468	-0.412102	0.611043	1.02416	-0.276955	0.113086	-0.200609
CHEMBL4278178	C=C1C(=O)O[C@H]2[C@H]1CC/C(Cn1cc(-c3ccc(OC)cc3)nn1)=C\CC[C@@]1(C)O[C@@H]21	1	Fast growth	0.501217	HCT 15	0.134129	MSI	0.44815	Test	0.313801	-0.364983	-0.139177	0.0399945	-0.102351	0.130361	-1.0494	-0.435574	-0.0883275	-0.132744	-0.714806	-0.0131605	-0.196276	0.751007	-0.732044	-0.146036	-0.441458	0.159912	-0.530138	0.0127412
CHEMBL3589681	COC(=O)c1ccc(Cn2c(C)c(C=C3C(=O)NC(=S)NC3=O)c3ccccc32)cc1	1	Fast growth	0.501217	HCT 15	0.134129	MSI	0.44815	Training	0.36244	0.587545	1.08731	-0.102955	0.35362	-0.205522	-0.438684	1.61114	1.20685	-0.0862817	-0.114713	-0.0435833	0.153587	-0.272045	0.158568	-0.192854	0.357941	-0.226522	-0.178008	-0.0461703
CHEMBL2419061	Cc1ccc(C2=NN(c3ccc(S(C)(=O)=O)cc3)C(=O)CC2)cc1	1	Fast growth	0.501217	HT-29	0.199611	MSS	0.55185	Training	1.63893	0.129233	-0.121185	0.330244	-0.151398	0.294607	-0.574202	-0.00187772	-0.572081	-0.165947	0.0563797	-0.752784	-0.205591	-0.765862	0.324489	-0.939248	0.22908	-0.083307	-0.629733	-0.518737
CHEMBL4290234	C=C1C(=O)O[C@H]2[C@H]1CC/C(Cn1cc(-c3cccc(Cl)c3)nn1)=C\CC[C@@]1(C)O[C@@H]21	1	Intermediate growth	0.264119	SW620	0.117575	MSS	0.55185	Training	0.296571	-0.364416	0.012839	0.440649	-0.207773	0.127738	-0.851133	-0.463603	0.0973827	-0.116915	-0.753368	-0.170839	-0.260561	0.76809	-0.756548	-0.0997821	-0.295802	0.210154	-0.884039	-0.161033
CHEMBL2402314	O=C(CCCn1c2c(sc3ccccc32)c(=O)n2nnc(-c3ccccc3)c12)NCCc1c[nH]cn1	1	Slow growth	0.234664	COLO 205	0.131207	MSS	0.55185	Test	-0.408043	0.299099	0.0174402	0.645537	0.439216	-0.203249	-0.192945	-0.114251	0.652057	-0.169115	-0.069475	0.46316	0.133724	2.02105	0.409853	-1.10197	0.0804614	0.265995	-0.0769787	0.816992
CHEMBL4436746	COc1cc(Cl)cc(-c2nn(-c3cccc(NC(=O)Nc4cc(C(F)(F)F)cc(C(F)(F)F)c4)c3)cc2-c2ccncc2)c1	1	Fast growth	0.501217	HCT 116	0.167478	MSI	0.44815	Training	0.278758	-0.678943	-0.0958489	0.72186	-0.14158	0.79777	1.05179	-0.469769	0.825728	-0.0373405	0.293902	0.860033	0.386742	0.00740182	0.884839	0.0300225	0.00674172	-0.462206	-0.672552	-0.232337
CHEMBL1765201	COc1ccc(/C=C(/C(C)=O)c2cc(OC)c(OC)c(OC)c2)cc1O	1	Fast growth	0.501217	HCT 116	0.167478	MSI	0.44815	Training	-0.252315	0.0331398	-0.160595	-1.76677	-0.217371	-0.203093	-0.365689	-0.209843	-0.462854	-0.12334	-0.478214	-0.424656	-0.227142	-0.631327	-0.613865	0.266187	0.291726	-0.517841	1.07769	-0.681857
CHEMBL2348308	O=C(CCCn1c(=O)c2sc3ncccc3c2n2nnc(-c3ccccc3)c12)NCCc1c[nH]cn1	1	Intermediate growth	0.264119	SW620	0.117575	MSS	0.55185	Training	-0.413914	0.482757	0.000157141	0.710075	0.578926	-0.186737	-0.64036	-0.105123	0.617645	-0.168752	-0.165535	0.46316	0.133724	2.02105	0.409853	-1.1668	0.0525878	0.139365	-0.0769787	0.800014
CHEMBL1927854	COc1cc(/C=C/c2cc(O)c3c(c2)C[C@@H]2C(C)(C)[C@H](O)CC[C@@]2(C)O3)cc(O)c1C/C=C(\C)CCC=C(C)C	1	Intermediate growth	0.264119	SW620	0.117575	MSS	0.55185	Test	0.01223	-0.41686	-0.190361	0.0146625	-0.0880898	0.452522	0.885515	0.262166	0.101802	-0.164646	0.418632	0.554587	0.620926	-0.765862	-0.303178	0.762869	-0.456797	0.320378	-0.544583	-0.337754
CHEMBL575141	COc1cc(C)cc(-c2nn(CC#N)cc2-c2ccnc(-c3ccc(N(C)C)cc3)c2)c1	1	Intermediate growth	0.264119	SW620	0.117575	MSS	0.55185	Training	-0.213719	-0.381391	-0.0524362	0.203968	-0.201005	-0.186737	-0.114064	-0.0743968	0.159463	-0.177565	-0.0541632	0.0301181	-0.320367	-0.0570754	0.298876	-0.0854702	0.426296	-0.364141	0.233471	0.0944567
CHEMBL3597731	COc1cc(/C=C/c2cc3ccccc3[nH]2)cc(OC)c1OC	1	Intermediate growth	0.264119	SW620	0.117575	MSS	0.55185	Training	-0.578662	-0.466359	-0.11523	-0.520313	-0.41877	-0.186737	-0.00125644	-0.678725	-0.654094	-0.182081	-0.433737	-0.697828	-0.731647	-0.0570754	-0.401514	0.267249	0.338065	-0.58114	1.00467	-0.332139
CHEMBL3597731	COc1cc(/C=C/c2cc3ccccc3[nH]2)cc(OC)c1OC	1	Fast growth	0.501217	HT-29	0.199611	MSS	0.55185	Training	-0.82796	-0.645189	-0.166171	-0.80325	-0.53443	-0.251722	-0.00125644	-0.678725	-0.654094	-0.182081	-0.433737	-0.697828	-0.731647	-0.0570754	-0.401514	0.267249	0.338065	-0.58114	1.00467	-0.332139
CHEMBL2402314	O=C(CCCn1c2c(sc3ccccc32)c(=O)n2nnc(-c3ccccc3)c12)NCCc1c[nH]cn1	1	Intermediate growth	0.264119	KM12	0.146543	MSI	0.44815	Test	-0.413914	0.329433	0.0138795	0.710075	0.498335	-0.191484	-0.186068	-0.12308	0.597628	-0.123911	-0.0985093	0.458285	0.159037	1.88012	0.319068	-0.973349	0.0384469	0.255351	-0.087152	0.768043
CHEMBL1806959	CC(C)CCC[C@@H](C)[C@H]1CC[C@H]2C3=CC[C@@H]4C(=O)C=CC(=O)[C@@H]4[C@@H]3CC[C@]12C	1	Intermediate growth	0.264119	KM12	0.146543	MSI	0.44815	Training	0.690168	-0.777458	-0.356041	0.110016	-0.578764	0.122533	-0.0664483	-0.359762	-0.935509	-0.13381	0.404413	-0.305883	0.449339	-0.0893572	-0.46301	1.11095	-1.41026	1.8199	-0.703935	0.350688
CHEMBL1172409	COc1cc2c(cc1OCCCCOc1ccc(-c3nc4ccccc4s3)cc1)N=C[C@@H]1CCCN1C2=O	1	Slow growth	0.234664	COLO 205	0.131207	MSS	0.55185	Training	-0.358299	-0.165528	-0.0807099	0.384413	0.0796079	-0.203249	0.741325	-0.355531	0.497776	-0.168163	-0.00755258	0.644043	-0.0302576	1.00609	0.231749	-0.235331	0.123148	0.0387443	0.103468	0.724694
CHEMBL2148108	C[C@H]1[C@@H]2C[C@@]3(O[C@H](CCC3(C)C)CC(=O)O[C@@H](CO)CC(=O)O2)O[C@@H]1CCCCc1cccc(O)c1	1	Slow growth	0.234664	HCC2998	0.103457	MSS	0.55185	Training	0.450069	0.0639736	-0.346163	0.195627	0.130567	0.349276	-0.0224609	0.273717	-0.77699	-0.165851	0.124838	0.272098	0.0741613	-0.765862	-0.244874	0.961522	-1.38849	0.530232	-0.357235	-0.368573
CHEMBL2348309	O=C(CCCn1c(=O)c2sc3ccccc3c2n2nnc(-c3ccccc3)c12)NCCc1c[nH]cn1	1	Fast growth	0.501217	HCT 116	0.167478	MSI	0.44815	Test	-0.601008	0.45107	0.0116725	0.891693	0.490637	-0.203093	-0.144794	-0.12306	0.597628	-0.123911	-0.0985093	0.458285	0.159037	1.88012	0.319068	-1.00581	0.0384469	0.211848	-0.087152	0.752743
CHEMBL2440589	CCN(CC)c1ccc(/C=N/NC(=O)c2cccc(Nc3ccnc(C(F)(F)F)c3)c2)c(O)c1	1	Fast growth	0.501217	HT-29	0.199611	MSS	0.55185	Training	-0.00933341	-0.136868	-0.211818	-0.240423	0.0256837	0.294607	0.845651	-0.152753	-0.0986567	-0.157015	-0.0541632	0.123311	-0.110026	-0.765862	0.324489	-0.0309341	0.0347196	-0.77016	0.356425	-0.870891
CHEMBL4587172	CC1=C(C(=O)OCc2ccccc2)C(c2ccc3c(c2)OCO3)n2c(nc3ccccc32)N1	1	Intermediate growth	0.264119	KM12	0.146543	MSI	0.44815	Training	-0.248189	-0.35701	-0.138946	0.717899	-0.159909	-0.191484	0.197633	-0.48402	0.0605831	-0.135088	0.284375	0.208782	0.0785516	0.805801	0.776089	0.301812	0.0239081	-0.166725	-0.40412	0.762417
CHEMBL2440585	CCN(CC)c1ccc(/C=N/NC(=O)c2ccc(Nc3ccnc(C(F)(F)F)c3)cc2)c(O)c1	1	Intermediate growth	0.264119	SW620	0.117575	MSS	0.55185	Training	0.0155923	-0.0973606	-0.148373	-0.180917	0.0111051	0.23256	0.845651	-0.152753	-0.0986567	-0.157015	-0.0541632	0.123311	-0.110026	-0.765862	0.324489	-0.0309341	0.0347196	-0.769364	0.356425	-0.849019
CHEMBL4089122	COc1ccc(-c2ccc(-c3ccc(C(=N)N)cc3)s2)cc1	1	Intermediate growth	0.264119	KM12	0.146543	MSI	0.44815	Test	-0.46156	0.460226	0.0030626	-0.0768253	-0.0281569	-0.191484	0.214448	0.832245	-0.427214	-0.13136	-0.330746	-0.706561	-0.494302	0.27196	-0.161384	-0.709275	0.545986	0.08995	0.300852	-0.203333
CHEMBL4097376	COc1cc2c(c(OC)c1OC)-c1cc3c(cc1COC2)OCO3	1	Slow growth	0.234664	COLO 205	0.131207	MSS	0.55185	Training	-0.349062	-0.307627	-0.141019	-0.469947	-0.371958	-0.203249	-0.439765	-0.688518	-0.655528	-0.179733	-0.583097	-0.590161	-0.220009	0.297305	-0.835711	0.371967	0.0254337	-0.0629957	0.367201	1.22512
CHEMBL109480	C=CCNC1=C2C[C@@H](C)C[C@H](OC)[C@H](O)[C@@H](C)/C=C(\C)[C@H](OC(N)=O)[C@@H](OC)/C=C\C=C(/C)C(=O)NC(=CC1=O)C2=O	1	Fast growth	0.501217	HCT 116	0.167478	MSI	0.44815	Training	0.601583	0.784293	-0.260782	-0.785135	0.801214	-0.203093	-1.35666	1.03098	0.156463	-0.104962	-0.849416	0.700557	0.506603	-0.631327	-1.08872	0.513231	-0.280119	-0.283717	0.649702	-1.06962
CHEMBL2024285	COc1cnc2c(c1)C(=O)c1c-2n(CCCN(C)C)c(=O)c2ccccc12	1	Fast growth	0.501217	HCT 116	0.167478	MSI	0.44815	Training	-0.107999	-0.370773	-0.203188	0.0489172	-0.325691	-0.203093	-0.330529	-0.349269	-0.387528	-0.131388	-0.263952	-0.326416	0.174844	-0.272045	-0.133413	0.286559	-0.0633092	0.0531356	-0.20795	0.971284
CHEMBL1089880	O=C1CC(=O)N(C(=O)c2nn(-c3ccc(Cl)cc3)cc2O)N1	1	Fast growth	0.501217	HCT 116	0.167478	MSI	0.44815	Test	0.307646	1.11244	-0.078121	0.201771	0.117989	-0.203093	-1.59705	0.098859	-0.587945	-0.0727828	-0.714806	-0.77283	-0.254062	0.646119	-0.732044	-0.849742	-0.0920264	-0.654889	-0.559282	-1.03753
CHEMBL1090208	N#Cc1cnn(C(=O)c2nn(-c3ccc(Cl)cc3)cc2O)c1N	1	Fast growth	0.501217	HCT 15	0.134129	MSI	0.44815	Training	0.2111	1.48502	0.0991432	-0.588789	0.365799	-0.205522	-1.28481	1.13473	-0.250091	-0.0737337	-0.714806	-0.666928	-0.102754	0.684864	-0.732044	-0.818248	0.408187	-0.663565	-0.0965137	-0.753741
CHEMBL3634466	C=C1C(=O)O[C@H]2[C@H]1CC/C(COC(=O)NCCCCCCCCNC(=O)OC/C1=C/CC[C@@]3(C)O[C@H]3[C@H]3OC(=O)C(=C)[C@@H]3CC1)=C\CC[C@@]1(C)O[C@@H]21	1	Fast growth	0.501217	HCT 15	0.134129	MSI	0.44815	Training	0.802988	-0.0725442	-0.476683	0.400315	0.613043	0.466239	0.0401777	-0.0320863	0.0618483	-0.112074	-1.09887	1.56032	0.348831	0.326755	-1.30271	0.694029	-1.14549	0.306234	-0.209725	-0.224195
CHEMBL4294839	CCCCSc1ccc2nc(NC(=O)OCCC)sc2c1	1	Fast growth	0.501217	HT-29	0.199611	MSS	0.55185	Training	0.476251	1.38547	0.174604	0.525581	0.205785	-0.251722	-0.055964	-0.256345	-0.483126	-0.166062	-0.810473	-0.902987	-1.04825	-0.0570754	-0.942027	-0.444607	0.552731	0.671087	1.55998	-0.51401
CHEMBL2262431	ClCc1cccc(Cn2cnc3nc(Cl)nc(Cl)c32)c1	1	Fast growth	0.501217	HT-29	0.199611	MSS	0.55185	Test	-0.745115	-0.482193	0.476403	0.188619	-0.53298	-0.251722	-0.655203	-0.677331	-0.0599814	0.0189017	-0.561587	-1.00958	-0.788953	-0.0140807	-0.439928	0.656201	1.17429	-0.313484	0.0507063	-0.320823
CHEMBL4587172	CC1=C(C(=O)OCc2ccccc2)C(c2ccc3c(c2)OCO3)n2c(nc3ccccc32)N1	1	Fast growth	0.501217	HT-29	0.199611	MSS	0.55185	Training	-0.37271	-0.494553	-0.198842	0.902471	-0.158404	-0.251722	0.232841	-0.514779	0.0561072	-0.181517	0.355406	0.186291	0.044411	0.828895	0.917002	0.313052	0.0643279	-0.202376	-0.428713	0.81075
CHEMBL2417840	COc1ccc(C2CC(c3cccc(Nc4ccnc5cc(Cl)ccc45)c3)=NN2C=O)cc1	1	Fast growth	0.501217	HT-29	0.199611	MSS	0.55185	Training	-0.628057	-0.600348	-0.0144226	0.0951645	-0.252501	-0.251722	0.368126	-0.514121	0.399419	-0.11265	0.327789	0.177193	-0.415044	-0.0570754	0.799425	-0.00595296	0.47623	-0.243436	0.141763	0.485205
CHEMBL4091846	COc1ccccc1CNCCCN1C(=O)c2ccc3c4c(ccc(c24)C1=O)C(=O)N(CCCNCCCCNCCCN)C3=O	1	Intermediate growth	0.264119	KM12	0.146543	MSI	0.44815	Training	-0.00815773	0.110475	-0.208699	0.176762	0.579995	-0.191484	0.89739	0.733365	0.410339	-0.113532	0.247723	1.22047	0.824975	-0.631327	0.228849	0.441516	-0.196684	0.00795375	0.720751	0.666857
CHEMBL2419061	Cc1ccc(C2=NN(c3ccc(S(C)(=O)=O)cc3)C(=O)CC2)cc1	1	Intermediate growth	0.264119	SW620	0.117575	MSS	0.55185	Test	1.21209	0.0958065	-0.0825737	0.302509	-0.124801	0.23256	-0.574202	-0.00187772	-0.572081	-0.165947	0.0563797	-0.752784	-0.205591	-0.765862	0.324489	-0.939248	0.22908	-0.083307	-0.629733	-0.518737
CHEMBL4643080	O=C1CC(c2ccccc2)Cc2nc3ccc(Br)cc3cc21	1	Intermediate growth	0.264119	KM12	0.146543	MSI	0.44815	Training	-0.186201	-0.730099	0.709315	0.73546	-0.622026	-0.191484	-0.100079	-0.499541	0.40281	1.08668	0.399228	-0.697683	-0.424017	-0.631327	0.527476	0.587009	0.570421	0.215415	-0.479735	0.399991
CHEMBL2441796	COc1cc(-c2nn(-c3cccc(NC(=O)c4ccc(N5CCOCC5)c(C(F)(F)F)c4)c3)cc2-c2ccncc2)ccc1Cl	1	Slow growth	0.234664	COLO 205	0.131207	MSS	0.55185	Training	-0.0794106	-0.501115	-0.058842	0.394083	-0.116061	0.239688	1.38891	-0.50435	1.04375	-0.089242	1.06627	1.13238	0.558879	-0.0570754	2.03879	0.133362	0.150662	-0.403938	-0.280501	0.0737424
CHEMBL4779335	COc1ccc(CCN2CCCN3C2=Nc2ccccc2S3(=O)=O)cc1	1	Fast growth	0.501217	HCT 15	0.134129	MSI	0.44815	Training	0.287213	-0.178316	-0.259465	0.135057	-0.150671	0.141377	0.0890958	-0.168581	-0.545276	-0.123836	0.60431	-0.390198	-0.03956	-0.631327	0.472429	-0.6834	-0.157729	0.704463	-0.142331	0.328351
CHEMBL1796403	NC(=O)c1cc(I)ccc1NC(=O)/C=C/c1ccccc1	1	Slow growth	0.234664	COLO 205	0.131207	MSS	0.55185	Test	-0.0941082	0.257905	4.27728	0.453451	-0.207334	-0.203249	-0.403294	0.502395	3.02737	7.90024	-0.318362	-0.970924	-0.835289	-0.765862	0.00785694	0.472733	1.73214	-0.65834	0.598037	-1.45687
CHEMBL3409058	COc1cc(OC)cc(/C(C#N)=C/c2nc3ccccc3s2)c1	1	Intermediate growth	0.264119	SW620	0.117575	MSS	0.55185	Training	-0.106481	0.311986	0.113231	-0.385313	-0.0488754	-0.186737	-0.505499	0.073843	-0.188653	-0.173923	-0.384288	-0.704503	-0.86546	-0.0570754	-0.295963	-0.906231	0.980476	-0.197672	0.921495	-0.191005
CHEMBL4084827	COc1ccccc1CNCCCN1C(=O)c2ccc3c4c(ccc(c24)C1=O)C(=O)N(CCCOCCCCOCCCN)C3=O	1	Fast growth	0.501217	HCT 116	0.167478	MSI	0.44815	Training	-0.0111091	0.0741954	-0.300384	0.157019	0.515974	-0.203093	1.0472	0.726587	0.388624	-0.112525	0.247723	1.22047	0.824975	-0.631327	0.228849	0.413127	-0.234246	-0.0457115	0.720751	0.666857
CHEMBL4170692	COc1cc2c(=O)n(CCN(C)C)c3c4cc5c(cc4ccc3c2cc1OC)OCO5	1	Intermediate growth	0.264119	SW620	0.117575	MSS	0.55185	Training	-0.42337	-0.448413	-0.12007	-0.0324708	-0.245596	-0.186737	0.276947	-0.528919	-0.0759528	-0.174814	-0.00623312	-0.0356699	0.259013	0.297305	-0.242617	0.283	0.14736	0.133607	-0.352055	1.38822
CHEMBL4646758	O=C1CC(c2ccccc2)Cc2nc3ccc(Cl)cc3cc21	1	Slow growth	0.234664	COLO 205	0.131207	MSS	0.55185	Test	-0.187955	-0.699608	0.048427	0.669465	-0.620902	-0.203249	-0.172165	-0.532003	-0.379457	-0.124353	0.482856	-0.819598	-0.51328	-0.765862	0.64112	0.566526	0.39914	0.0982383	-0.512622	0.408572
CHEMBL4172358	COc1ccc(-c2nocc2-c2cc(OC)c(OC)c(OC)c2)cc1	1	Slow growth	0.234664	HCC2998	0.103457	MSS	0.55185	Training	-0.456609	-0.178744	-0.114561	-0.987141	-0.291804	-0.194876	-0.144599	-0.628211	-0.553118	-0.176089	-0.433737	-0.516624	-0.460742	0.297305	-0.439928	-0.710943	0.259007	-0.567862	1.21562	-0.101945
CHEMBL1173034	COc1cc2c(cc1OCCCCCOc1ccc(-c3nc4ccccc4s3)cc1)N=C[C@@H]1CCCN1C2=O	1	Fast growth	0.501217	HCT 116	0.167478	MSI	0.44815	Training	-0.540039	-0.264005	-0.147532	0.541626	0.0843538	-0.203093	0.792675	-0.340502	0.472343	-0.122495	-0.0427074	0.702452	0.0112634	0.965484	0.158568	-0.153122	0.0254843	0.051177	0.148816	0.663119
CHEMBL2440593	CCN(CC)c1ccc(/C=N/NC(=O)c2ccccc2Nc2ccnc(C(F)(F)F)c2)c(O)c1	1	Fast growth	0.501217	HT-29	0.199611	MSS	0.55185	Training	0.00218862	-0.136868	-0.212617	-0.274283	0.0256837	0.294607	0.845651	-0.152745	-0.099564	-0.156892	-0.0541632	0.129986	0.0182799	-0.765862	0.362902	-0.0309341	0.0347196	-0.763093	0.414184	-0.799511
CHEMBL1403937	COc1cc(C2C(C#N)=C(N)Oc3cc(O)ccc32)cc(OC)c1OC	1	Intermediate growth	0.264119	SW620	0.117575	MSS	0.55185	Test	0.138887	0.548416	-0.144667	-1.01869	0.169724	-0.186737	-0.835017	1.09998	-0.547656	-0.171272	-0.264816	-0.479318	-0.187712	-0.765862	-0.387927	0.26753	0.078667	-0.33141	0.71687	0.1215
CHEMBL4748511	CCc1ccccc1NC(=O)c1sc2nc3c(cc2c1N)C(=O)CCC3	1	Fast growth	0.501217	HCT 15	0.134129	MSI	0.44815	Training	-0.141347	0.811576	-0.0880168	-0.0226846	0.272426	-0.205522	-0.773085	0.582418	-0.279385	-0.126495	0.119334	-0.395837	0.0312476	-0.15228	0.0159004	-0.496791	0.053072	0.234326	-0.202901	0.160058
CHEMBL4646758	O=C1CC(c2ccccc2)Cc2nc3ccc(Cl)cc3cc21	1	Intermediate growth	0.264119	KM12	0.146543	MSI	0.44815	Training	-0.180421	-0.730099	0.0467536	0.73546	-0.622026	-0.191484	-0.167342	-0.499541	-0.331929	-0.0835739	0.399228	-0.697683	-0.424017	-0.631327	0.527476	0.530231	0.325627	0.104176	-0.479735	0.399991
CHEMBL4876715	CCO[C@@H]1C=C2CC[C@@H]3[C@H]([C@@H](O)C[C@]4(C)[C@@H](c5ccc(=O)oc5)CC[C@]34O)[C@@]2(C)CC1	1	Intermediate growth	0.264119	KM12	0.146543	MSI	0.44815	Training	0.692118	-0.201226	-0.365068	-0.048921	-0.105159	0.695847	-0.3676	0.0845846	-0.828909	-0.12902	0.795248	-0.0685036	1.14995	-0.202856	-0.0420234	0.317821	-1.49032	1.82169	-1.0227	0.407276
CHEMBL2337947	CCOc1ccc(C(=O)N2c3ccccc3Sc3ccccc32)cc1Cl	1	Intermediate growth	0.264119	SW620	0.117575	MSS	0.55185	Test	0.445614	-0.392312	0.116806	0.352345	-0.313457	-0.186737	1.11113	-0.432971	0.079254	-0.110768	0.595516	-0.45159	-0.113826	-0.765862	0.638783	0.64216	0.680572	0.298576	0.149633	0.431191
CHEMBL2262443	ClCc1ccccc1Cn1cnc2nc(Cl)nc(Cl)c21	1	Slow growth	0.234664	COLO 205	0.131207	MSS	0.55185	Training	-0.493096	-0.33948	0.335139	0.0886395	-0.487323	-0.203249	-0.655203	-0.677323	-0.0605048	0.0190242	-0.561587	-1.0029	-0.60616	-0.0140807	-0.401514	0.656201	1.17429	-0.294397	0.145222	-0.255135
CHEMBL2440721	CCCCNC(=S)Nc1cc(/C=C/C(=O)NO)ccc1OCCN(CC)CC	1	Fast growth	0.501217	HCT 116	0.167478	MSI	0.44815	Training	-0.274266	1.01642	1.22639	-1.12405	0.266473	-0.203093	-0.0572762	2.12351	0.639851	-0.0846524	-0.766266	-0.248405	-0.906108	-0.631327	-0.89919	-0.281011	0.172296	-0.539001	2.21504	-0.861408
CHEMBL4069056	COc1cc(C(=O)/C=C/c2cccc(Nc3ccnc4cc(Cl)ccc34)c2)cc(OC)c1OC	1	Fast growth	0.501217	HCT 116	0.167478	MSI	0.44815	Training	-0.540277	-0.548418	0.0675306	-0.451913	-0.267603	-0.203093	0.382986	-0.486445	0.549803	-0.0675228	0.163467	0.249096	-0.298472	-0.631327	0.384809	0.321246	0.646015	-0.408424	0.518399	-0.00839609
CHEMBL575141	COc1cc(C)cc(-c2nn(CC#N)cc2-c2ccnc(-c3ccc(N(C)C)cc3)c2)c1	1	Fast growth	0.501217	HCT 15	0.134129	MSI	0.44815	Test	-0.325226	-0.528139	-0.0796685	0.194497	-0.186515	-0.205522	-0.114984	-0.0871657	0.153723	-0.131526	-0.0847109	0.0680456	-0.250171	0.00740182	0.21906	-0.0573202	0.350099	-0.312501	0.192612	0.116924
CHEMBL4282691	CCCCCSc1ccc2nc(NC(=O)OCC)sc2c1	1	Fast growth	0.501217	HT-29	0.199611	MSS	0.55185	Training	0.47564	1.38547	0.174338	0.525581	0.205785	-0.251722	-0.055964	-0.256345	-0.482659	-0.166061	-0.810473	-0.902987	-1.04825	-0.0570754	-0.942027	-0.444607	0.552731	0.761456	1.55998	-0.476926
CHEMBL4170374	C=C1C(=O)O[C@@H]2[C@H]3O[C@]3(C)CC/C=C(/COC(=O)c3cc4cc(OC)ccc4[nH]3)CC[C@@H]12	1	Fast growth	0.501217	HT-29	0.199611	MSS	0.55185	Training	0.535808	-0.192853	-0.354657	-0.0329002	-0.0105539	0.158028	-0.457577	-0.345874	-0.47285	-0.174822	-0.810473	0.0036903	-0.03669	0.474502	-0.942027	0.524194	-0.730931	0.129174	-0.678652	0.029819
CHEMBL2417839	O=CN1N=C(c2cccc(Nc3ccnc4cc(Cl)ccc34)c2)CC1c1ccccc1	1	Intermediate growth	0.264119	SW620	0.117575	MSS	0.55185	Training	-0.442026	-0.51209	0.00550674	0.505613	-0.287963	-0.186737	0.404173	-0.51675	0.28823	-0.117185	0.393716	0.00933919	-0.415044	-0.0570754	1.11606	-0.0207769	0.517993	-0.261053	0.0485349	0.410284
CHEMBL4084089	COc1ccccc1CNCCCN1C(=O)c2ccc3c4c(ccc(c24)C1=O)C(=O)N(CCCNCCCN)C3=O	1	Slow growth	0.234664	HCC2998	0.103457	MSS	0.55185	Test	0.0569784	0.119065	-0.160111	0.0104332	0.326665	-0.194876	0.636999	0.829819	0.317821	-0.161146	0.314733	0.858622	0.872704	-0.765862	0.309739	0.363945	-0.0452176	-0.00340179	0.50113	0.820477
CHEMBL3113127	COc1ccc(-c2c(-c3cc4c(c(OC)c3OC)OCO4)noc2N)cc1	1	Fast growth	0.501217	HCT 15	0.134129	MSI	0.44815	Training	-0.561707	0.385472	-0.183921	-0.886025	0.122713	-0.205522	-0.132182	0.201055	-0.334451	-0.129808	-0.465356	-0.271209	-0.0521673	1.00423	-0.518048	-0.532583	0.0994788	-0.418039	0.365292	0.365831
CHEMBL3116069	C=CCn1c(C)nc2cc(Nc3nc(Nc4ccc5nc(C)n(CC=C)c5c4)c4ccccc4n3)ccc21	1	Fast growth	0.501217	HCT 15	0.134129	MSI	0.44815	Training	-0.972745	-0.478103	0.0131043	0.606568	-0.00323568	-0.205522	-0.256006	-0.608025	0.840206	-0.133174	0.123219	0.586455	0.0963032	0.326755	0.394947	0.209947	0.349228	-0.328903	-0.176892	0.594767
CHEMBL4436746	COc1cc(Cl)cc(-c2nn(-c3cccc(NC(=O)Nc4cc(C(F)(F)F)cc(C(F)(F)F)c4)c3)cc2-c2ccncc2)c1	1	Fast growth	0.501217	HCT 15	0.134129	MSI	0.44815	Training	0.278758	-0.678943	-0.0958489	0.72186	-0.046902	0.690165	1.05179	-0.469769	0.825728	-0.0373405	0.293902	0.860033	0.386742	0.00740182	0.884839	0.0300225	0.00674172	-0.462206	-0.672552	-0.232337
CHEMBL4097775	COc1cc(OC)cc(-c2ccc(-c3ccc(C(=N)N)c(F)c3)s2)c1	1	Intermediate growth	0.264119	KM12	0.146543	MSI	0.44815	Test	-0.377701	0.429746	-0.0222126	-0.300714	0.0673714	-0.191484	0.243493	0.834661	-0.293138	-0.120603	-0.433653	-0.497908	-0.35269	0.27196	-0.518746	-0.624256	0.400416	0.0499447	0.232552	-0.280763
CHEMBL575141	COc1cc(C)cc(-c2nn(CC#N)cc2-c2ccnc(-c3ccc(N(C)C)cc3)c2)c1	1	Fast growth	0.501217	HCT 116	0.167478	MSI	0.44815	Training	-0.325226	-0.528139	-0.0796685	0.194497	-0.297588	-0.203093	-0.114984	-0.0871657	0.153723	-0.131526	-0.0847109	0.0680456	-0.250171	0.00740182	0.21906	-0.0573202	0.350099	-0.312501	0.192612	0.116924
CHEMBL3105458	COc1ccc(-c2nn[nH]c2-c2cc(OC)c3c(c2OC)OCO3)cc1	1	Fast growth	0.501217	HCT 116	0.167478	MSI	0.44815	Training	-0.58071	0.218521	-0.00930391	-0.793253	-0.0680024	-0.203093	-0.363014	-0.505538	-0.164109	-0.132113	-0.465356	-0.3286	-0.167812	1.28485	-0.518048	-0.579388	0.202306	-0.411378	0.519334	0.615848
CHEMBL2337947	CCOc1ccc(C(=O)N2c3ccccc3Sc3ccccc32)cc1Cl	1	Slow growth	0.234664	COLO 205	0.131207	MSS	0.55185	Training	0.402141	-0.381212	0.114458	0.308344	-0.377247	-0.203249	1.11113	-0.432971	0.079254	-0.110768	0.595516	-0.45159	-0.113826	-0.765862	0.638783	0.64216	0.680572	0.298576	0.149633	0.431191
CHEMBL392660	COc1ccc(-c2[nH]c3ccccc3c2C=C(C#N)C#N)cc1	1	Fast growth	0.501217	HT-29	0.199611	MSS	0.55185	Test	0.455289	0.137346	-0.0802359	-0.940463	-0.182683	-0.251722	-0.198882	0.524068	-0.507544	-0.182592	-0.327184	-0.691153	-0.640254	-0.234272	-0.0848825	0.125486	0.531746	-0.399763	1.08784	0.309618
CHEMBL3409054	COc1ccc(/C(C#N)=C/c2cc3ccccc3o2)cc1OC	1	Intermediate growth	0.264119	KM12	0.146543	MSI	0.44815	Training	-0.0940678	-0.234026	-0.111489	-0.555707	-0.358832	-0.191484	-0.0152372	-0.0975749	-0.570682	-0.13556	-0.382206	-0.587949	-0.576662	0.00740182	-0.293913	-0.754372	0.260779	-0.562939	0.887582	-0.210515
CHEMBL4084827	COc1ccccc1CNCCCN1C(=O)c2ccc3c4c(ccc(c24)C1=O)C(=O)N(CCCOCCCCOCCCN)C3=O	1	Intermediate growth	0.264119	SW620	0.117575	MSS	0.55185	Training	0.0143033	0.0558538	-0.212657	0.176762	0.480659	-0.186737	1.17559	0.828611	0.420128	-0.156479	0.314733	1.30895	0.872704	-0.765862	0.309739	0.436576	-0.222141	-0.0680888	0.819538	0.704708
CHEMBL2337949	O=C(c1ccc2c(c1)Sc1ccccc1N2)c1c[nH]c2ccccc12	1	Fast growth	0.501217	HT-29	0.199611	MSS	0.55185	Training	0.526549	-0.187583	0.0400195	0.787858	-0.211794	-0.251722	0.377456	-0.411605	-0.0912752	-0.180343	0.66086	-0.512098	-0.208282	-0.0140807	0.717947	0.51995	0.583201	0.269757	-0.500322	0.789866
CHEMBL2337945	COc1ccc(C(=O)N2c3ccccc3Sc3ccccc32)cc1F	1	Intermediate growth	0.264119	SW620	0.117575	MSS	0.55185	Test	0.481889	-0.359375	0.018219	0.112722	-0.313457	-0.186737	0.620035	-0.433142	-0.193773	-0.169621	0.595516	-0.541654	-0.113826	-0.765862	0.638783	0.464423	0.550392	0.262901	0.0233623	0.498146
CHEMBL4784874	CCc1cccc(C)c1NC(=O)c1sc2nc3c(cc2c1N)C(=O)CCC3	1	Intermediate growth	0.264119	SW620	0.117575	MSS	0.55185	Training	-0.0718255	0.527608	-0.0572824	-0.0691729	0.228685	-0.186737	-0.748503	0.668681	-0.258697	-0.17055	0.115172	-0.420959	0.161306	-0.234272	-0.123296	-0.524259	0.0712045	0.274559	-0.349647	0.0342653
CHEMBL2417839	O=CN1N=C(c2cccc(Nc3ccnc4cc(Cl)ccc34)c2)CC1c1ccccc1	1	Slow growth	0.234664	COLO 205	0.131207	MSS	0.55185	Training	-0.434541	-0.494115	0.00954811	0.452813	-0.350315	-0.203249	0.404173	-0.51675	0.28823	-0.117185	0.393716	0.00933919	-0.415044	-0.0570754	1.11606	-0.0207769	0.517993	-0.261053	0.0485349	0.410284
CHEMBL4159669	COc1ccc(-c2cc(/C=C/C(=O)c3ccc4c(c3)OCO4)[nH]n2)cc1OC	1	Fast growth	0.501217	HCT 116	0.167478	MSI	0.44815	Training	-0.347172	-0.0220265	-0.154277	-0.319854	-0.123877	-0.203093	-0.056894	-0.410445	-0.224645	-0.131754	-0.433653	-0.203045	-0.374919	1.23005	-0.495675	-0.153967	0.209311	-0.555063	0.329442	-0.0950626
CHEMBL1240850	COc1ccc(C2=NOC(c3cc(OC)c(OC)c(OC)c3)C2)cc1OCCCCOc1cc2c(cc1OC)C(=O)N1CCC[C@H]1C=N2	1	Fast growth	0.501217	HT-29	0.199611	MSS	0.55185	Test	-0.307747	-0.30684	-0.306536	-0.65158	0.376223	-0.251722	0.977543	-0.481083	0.591702	-0.155983	-0.171196	1.51561	0.469134	1.29968	-0.308775	0.202386	-0.240054	-0.224555	0.608369	0.543911
CHEMBL4097376	COc1cc2c(c(OC)c1OC)-c1cc3c(cc1COC2)OCO3	1	Intermediate growth	0.264119	KM12	0.146543	MSI	0.44815	Training	-0.35134	-0.314245	-0.15423	-0.473347	-0.358935	-0.191484	-0.408492	-0.640587	-0.580713	-0.13348	-0.561364	-0.490924	-0.159732	0.326755	-0.803383	0.354903	-0.0111417	-0.0411218	0.313124	1.13583
CHEMBL2036119	COc1ccc(/C=C/C(=O)c2cc(OC)c(OC)c(OC)c2)cc1OCC(=O)Nc1nc2ccccc2s1	1	Intermediate growth	0.264119	KM12	0.146543	MSI	0.44815	Training	-0.231728	0.272814	-0.00127994	-0.442569	0.44907	-0.191484	-0.122628	-0.187739	0.667895	-0.110311	-0.094168	0.562683	-0.254331	0.00740182	-0.00857776	-0.393451	0.529314	-0.370753	0.706037	-0.212022
CHEMBL4643080	O=C1CC(c2ccccc2)Cc2nc3ccc(Br)cc3cc21	1	Intermediate growth	0.264119	SW620	0.117575	MSS	0.55185	Training	-0.186201	-0.730099	0.709315	0.73546	-0.544108	-0.186737	-0.0975248	-0.532003	0.435871	1.17426	0.482856	-0.819598	-0.51328	-0.765862	0.64112	0.629531	0.670784	0.221679	-0.512622	0.408572
CHEMBL1090207	Cc1c2c(nn1C(=O)c1nn(-c3ccc(Cl)cc3)cc1O)-c1ccccc1CC2	1	Intermediate growth	0.264119	SW620	0.117575	MSS	0.55185	Test	-0.258499	-0.236609	-0.0381443	0.317492	-0.14566	-0.186737	-0.304481	-0.190833	-0.0160113	-0.115774	0.152271	-0.230977	0.249731	0.474502	0.250956	-0.422233	0.0358556	-0.157995	-0.740015	0.35401
CHEMBL2417840	COc1ccc(C2CC(c3cccc(Nc4ccnc5cc(Cl)ccc45)c3)=NN2C=O)cc1	1	Intermediate growth	0.264119	SW620	0.117575	MSS	0.55185	Training	-0.433549	-0.433808	-0.0050731	0.131861	-0.202396	-0.186737	0.368126	-0.514121	0.399419	-0.11265	0.327789	0.177193	-0.415044	-0.0570754	0.799425	-0.00595296	0.47623	-0.243436	0.141763	0.485205
CHEMBL3792847	COc1ccc(C(=O)N2c3ccccc3Sc3ccccc32)c(C(F)(F)F)c1	1	Fast growth	0.501217	HT-29	0.199611	MSS	0.55185	Training	1.20711	-0.625147	-0.0159268	0.249715	-0.39721	0.294607	0.94404	-0.43294	-0.0575011	-0.157298	0.595516	-0.354145	0.183713	-0.765862	0.638783	0.490055	0.296518	0.202234	-0.453126	0.404858
CHEMBL2335258	O=C(CCc1nnc2sc(-c3ccc(Cl)cc3Cl)nn12)c1nc2ccccc2[nH]1	1	Fast growth	0.501217	HT-29	0.199611	MSS	0.55185	Training	0.586228	0.502939	0.395126	0.677665	0.31486	-0.251722	-0.57293	-0.331171	0.80432	-0.0448448	-0.384288	-0.217948	-0.155596	1.40348	-0.270361	-0.117945	0.712058	0.251632	-0.617024	0.233759
CHEMBL1172409	COc1cc2c(cc1OCCCCOc1ccc(-c3nc4ccccc4s3)cc1)N=C[C@@H]1CCCN1C2=O	1	Slow growth	0.234664	HCC2998	0.103457	MSS	0.55185	Test	-0.358299	-0.165528	-0.0807099	0.384413	0.043345	-0.194876	0.741325	-0.355531	0.497776	-0.168163	-0.00755258	0.644043	-0.0302576	1.00609	0.231749	-0.235331	0.123148	0.0387443	0.103468	0.724694
CHEMBL2440593	CCN(CC)c1ccc(/C=N/NC(=O)c2ccccc2Nc2ccnc(C(F)(F)F)c2)c(O)c1	1	Intermediate growth	0.264119	SW620	0.117575	MSS	0.55185	Training	0.0239563	-0.0973606	-0.148946	-0.136327	0.0111051	0.23256	0.845651	-0.152745	-0.099564	-0.156892	-0.0541632	0.129986	0.0182799	-0.765862	0.362902	-0.0309341	0.0347196	-0.763093	0.414184	-0.799511
CHEMBL454552	C[C@H]1[C@H](OCCCCO[C@H]2O[C@@H]3O[C@@]4(C)CC[C@H]5[C@H](C)CC[C@@H]([C@H]2C)[C@@]35OO4)O[C@@H]2O[C@@]3(C)CC[C@H]4[C@H](C)CC[C@@H]1[C@@]24OO3	1	Slow growth	0.234664	HCC2998	0.103457	MSS	0.55185	Training	0.618043	-0.418553	-0.441859	0.0304837	-0.0365725	0.873485	0.978391	-0.646465	-0.889164	-0.171463	1.29409	1.02662	1.53844	-0.765862	0.0477522	0.746663	-2.36779	1.99396	-1.39883	1.78639
CHEMBL4074553	CNCCCNCCCN1C(=O)c2ccc3c4c(ccc(c24)C1=O)C(=O)N(CCCNCc1ccccc1OC)C3=O	1	Intermediate growth	0.264119	SW620	0.117575	MSS	0.55185	Training	0.0743894	-0.0414711	-0.180738	0.0668275	0.291354	-0.186737	0.802394	-0.0274764	0.34937	-0.161124	0.314733	0.948687	0.872704	-0.765862	0.309739	0.390435	-0.0651368	-0.00424549	0.570348	0.79531
CHEMBL3409051	COc1ccc(/C(C#N)=C/c2cc3ccccc3[nH]2)cc1OC	1	Slow growth	0.234664	HCC2998	0.103457	MSS	0.55185	Test	-0.106559	-0.183287	-0.0951682	-0.547579	-0.334502	-0.194876	-0.117457	-0.0773319	-0.630065	-0.182398	-0.384288	-0.697828	-0.682668	-0.0570754	-0.270361	0.196368	0.369282	-0.58503	1.00467	-0.268896
CHEMBL4103711	CCCN1C(=O)c2ccc3c4c(ccc(c24)C1=O)C(=O)N(CCCNCc1ccccc1OC)C3=O	1	Intermediate growth	0.264119	SW620	0.117575	MSS	0.55185	Training	0.208384	-0.143853	-0.142057	-0.1393	0.0683044	-0.186737	0.808755	-0.0397857	0.139401	-0.166221	0.314733	0.408299	0.872704	-0.765862	0.309739	0.265772	0.0241039	0.0226315	0.103119	0.879731
CHEMBL1796403	NC(=O)c1cc(I)ccc1NC(=O)/C=C/c1ccccc1	1	Fast growth	0.501217	HT-29	0.199611	MSS	0.55185	Training	-0.142201	0.390867	6.23731	0.610966	-0.187635	-0.251722	-0.403294	0.502395	3.02737	7.90024	-0.318362	-0.970924	-0.835289	-0.765862	0.00785694	0.472733	1.73214	-0.65834	0.598037	-1.45687
CHEMBL4164980	COc1ccc(C(=O)/C=C/c2cc(-c3ccc(OC)c(OC)c3)n[nH]2)cc1OC	1	Fast growth	0.501217	HCT 116	0.167478	MSI	0.44815	Training	-0.378861	-0.0220265	-0.13637	-1.3832	-0.123877	-0.203093	-0.133711	-0.410893	-0.179345	-0.125714	-0.433653	-0.135808	-0.374919	0.27196	-0.495675	-0.153967	0.313662	-0.581578	1.00508	-0.383679
CHEMBL2088730	COc1ccc(/C=C\c2cc(OC)c(OC)c(OC)c2)cc1OCC(=O)Nc1nc2ccccc2s1	1	Slow growth	0.234664	HCC2998	0.103457	MSS	0.55185	Test	-0.414548	0.121258	0.00663942	-0.393154	0.17283	-0.194876	0.0411525	-0.349652	0.598007	-0.158711	-0.0646575	0.425259	-0.548858	-0.0570754	0.0462704	-0.467211	0.637399	-0.40202	0.866115	-0.213021
CHEMBL4294839	CCCCSc1ccc2nc(NC(=O)OCCC)sc2c1	1	Fast growth	0.501217	HCT 116	0.167478	MSI	0.44815	Training	0.476251	1.38547	0.174604	0.525581	0.120534	-0.203093	-0.0626266	-0.25113	-0.425351	-0.121161	-0.766266	-0.77283	-0.906108	0.00740182	-0.89919	-0.38096	0.464037	0.620403	1.38801	-0.431401
CHEMBL4879255	CCN(C(=O)c1cc(C(C)C)c(O)cc1O)c1ccc2[nH]ccc2c1	1	Fast growth	0.501217	HCT 116	0.167478	MSI	0.44815	Training	-0.415395	0.0913642	-0.208751	-0.443519	-0.191481	-0.203093	0.142218	0.085405	-0.578128	-0.131154	-0.478214	-0.528375	0.102574	0.326755	-0.613865	0.292473	-0.0304687	-0.359554	-0.118948	-0.472422
CHEMBL4097376	COc1cc2c(c(OC)c1OC)-c1cc3c(cc1COC2)OCO3	1	Fast growth	0.501217	HCT 116	0.167478	MSI	0.44815	Training	-0.514808	-0.435641	-0.219897	-0.738552	-0.425824	-0.203093	-0.408492	-0.640587	-0.580713	-0.13348	-0.561364	-0.490924	-0.159732	0.326755	-0.803383	0.354903	-0.0111417	-0.0411218	0.313124	1.13583
CHEMBL590574	COc1ccc(/C=C/C(=O)c2cc(OC)c(OC)c(OC)c2)cc1B(O)O	1	Fast growth	0.501217	HCT 116	0.167478	MSI	0.44815	Test	-0.372716	0.452574	-0.163965	-1.75837	0.00646074	-0.203093	-0.638178	0.0813147	-0.420176	-0.12105	-0.478214	-0.343493	-0.227142	-0.631327	-0.613865	-1.06995	0.146986	-0.605263	1.15717	-0.759174
CHEMBL4587172	CC1=C(C(=O)OCc2ccccc2)C(c2ccc3c(c2)OCO3)n2c(nc3ccccc32)N1	1	Fast growth	0.501217	HCT 15	0.134129	MSI	0.44815	Training	-0.37271	-0.494553	-0.198842	0.902471	-0.110867	-0.205522	0.197633	-0.48402	0.0605831	-0.135088	0.284375	0.208782	0.0785516	0.805801	0.776089	0.301812	0.0239081	-0.166725	-0.40412	0.762417
CHEMBL4210936	O=C1/C(=C\c2cccn2Cc2ccccc2)c2ccccc2N1c1c(Cl)cccc1Cl	1	Fast growth	0.501217	HCT 15	0.134129	MSI	0.44815	Training	-0.364707	-1.32914	0.0375459	0.700236	-0.599711	-0.205522	1.31969	-0.506544	0.304686	-0.0195278	0.0612645	0.0248693	0.125586	0.686037	0.586571	0.421745	0.315607	-0.12994	-0.191665	0.210725
CHEMBL4294839	CCCCSc1ccc2nc(NC(=O)OCCC)sc2c1	1	Intermediate growth	0.264119	KM12	0.146543	MSI	0.44815	Training	0.368086	1.00773	0.132144	0.444308	0.152136	-0.191484	-0.0626266	-0.25113	-0.425351	-0.121161	-0.766266	-0.77283	-0.906108	0.00740182	-0.89919	-0.38096	0.464037	0.620403	1.38801	-0.431401
CHEMBL3809920	Clc1ccc(-c2nc(Nc3ccc(-c4nc5ccccc5[nH]4)cc3)nc(N3CCOCC3)n2)cc1	1	Intermediate growth	0.264119	KM12	0.146543	MSI	0.44815	Test	-0.594166	-0.194694	0.00786241	0.828272	0.0185205	-0.191484	0.264513	-0.596003	0.59777	-0.0789872	0.838952	0.370818	-0.41194	0.00740182	1.68034	0.365664	0.395484	-0.420256	-0.221006	0.395233
CHEMBL4646758	O=C1CC(c2ccccc2)Cc2nc3ccc(Cl)cc3cc21	1	Intermediate growth	0.264119	SW620	0.117575	MSS	0.55185	Training	-0.180421	-0.730099	0.0467536	0.73546	-0.544108	-0.186737	-0.172165	-0.532003	-0.379457	-0.124353	0.482856	-0.819598	-0.51328	-0.765862	0.64112	0.566526	0.39914	0.0982383	-0.512622	0.408572
CHEMBL4286942	CCCCSc1ccc2nc(NC(=O)OCC)sc2c1	1	Intermediate growth	0.264119	SW620	0.117575	MSS	0.55185	Training	0.420189	1.11831	0.166525	0.396846	0.149329	-0.186737	-0.207788	-0.256356	-0.497913	-0.166682	-0.810473	-0.993052	-1.04825	-0.0570754	-0.942027	-0.545824	0.692765	0.764674	1.45878	-0.406657
CHEMBL4294839	CCCCSc1ccc2nc(NC(=O)OCCC)sc2c1	1	Intermediate growth	0.264119	SW620	0.117575	MSS	0.55185	Training	0.368086	1.00773	0.132144	0.444308	0.149329	-0.186737	-0.055964	-0.256345	-0.483126	-0.166062	-0.810473	-0.902987	-1.04825	-0.0570754	-0.942027	-0.444607	0.552731	0.671087	1.55998	-0.51401
CHEMBL2402314	O=C(CCCn1c2c(sc3ccccc32)c(=O)n2nnc(-c3ccccc3)c12)NCCc1c[nH]cn1	1	Fast growth	0.501217	HCT 15	0.134129	MSI	0.44815	Test	-0.601008	0.45107	0.011686	0.891693	0.518879	-0.205522	-0.186068	-0.12308	0.597628	-0.123911	-0.0985093	0.458285	0.159037	1.88012	0.319068	-0.973349	0.0384469	0.255351	-0.087152	0.768043
CHEMBL4748511	CCc1ccccc1NC(=O)c1sc2nc3c(cc2c1N)C(=O)CCC3	1	Fast growth	0.501217	HT-29	0.199611	MSS	0.55185	Training	-0.141347	0.811576	-0.0880168	-0.0226846	0.309183	-0.251722	-0.844347	0.668629	-0.321149	-0.171981	0.172262	-0.484644	-0.0080814	-0.234272	0.0734334	-0.573143	0.0966906	0.242664	-0.205424	0.142322
CHEMBL2337947	CCOc1ccc(C(=O)N2c3ccccc3Sc3ccccc32)cc1Cl	1	Fast growth	0.501217	HCT 15	0.134129	MSI	0.44815	Training	0.583051	-0.543184	0.153474	0.398896	-0.306622	-0.205522	0.989111	-0.410298	0.0814421	-0.0713312	0.500753	-0.366049	-0.0640452	-0.631327	0.52537	0.598389	0.579241	0.284712	0.117061	0.420374
CHEMBL3409054	COc1ccc(/C(C#N)=C/c2cc3ccccc3o2)cc1OC	1	Fast growth	0.501217	HT-29	0.199611	MSS	0.55185	Training	-0.160398	-0.325134	-0.161018	-0.852009	-0.390566	-0.251722	-0.00337689	-0.0859477	-0.644397	-0.182041	-0.384288	-0.697828	-0.682668	-0.0570754	-0.270361	-0.858977	0.327179	-0.642047	1.00467	-0.268896
CHEMBL392660	COc1ccc(-c2[nH]c3ccccc3c2C=C(C#N)C#N)cc1	1	Intermediate growth	0.264119	KM12	0.146543	MSI	0.44815	Test	0.352869	0.101696	-0.0528481	-0.619918	-0.180712	-0.191484	-0.191419	0.452146	-0.447356	-0.136056	-0.330746	-0.581934	-0.53844	-0.15228	-0.126767	0.132785	0.445125	-0.344602	0.962534	0.310818
CHEMBL3617170	COc1ccc(-c2[nH]c3ccccc3c2/C=C(\C#N)S(=O)(=O)c2ccccc2)cc1	1	Intermediate growth	0.264119	KM12	0.146543	MSI	0.44815	Training	1.192	0.0351642	-0.0530511	-0.099064	0.0131386	0.171114	0.286679	0.384033	0.0215994	-0.119272	0.112725	-0.0705947	0.212722	-0.15228	0.729228	-0.796311	0.389866	0.0832153	0.227667	-0.0174195
CHEMBL2337945	COc1ccc(C(=O)N2c3ccccc3Sc3ccccc32)cc1F	1	Fast growth	0.501217	HCT 116	0.167478	MSI	0.44815	Training	0.633022	-0.497811	0.0176639	0.0687985	-0.431798	-0.203093	0.546556	-0.410452	-0.164598	-0.124367	0.500753	-0.447212	-0.0640452	-0.631327	0.52537	0.43822	0.461929	0.252563	0.00327107	0.480711
CHEMBL2205251	COc1cc(/C=C/c2cc3ccccc3o2)cc(OC)c1OC	1	Fast growth	0.501217	HT-29	0.199611	MSS	0.55185	Training	-0.82796	-0.716402	-0.174301	-0.80325	-0.56644	-0.251722	0.112824	-0.68734	-0.668426	-0.181724	-0.433737	-0.697828	-0.731647	-0.0570754	-0.401514	-0.788096	0.295962	-0.6357	1.00467	-0.332139
CHEMBL1806961	CC(C)CCC[C@@H](C)[C@H]1CC[C@H]2C3=CCn4c(=O)ccc(=O)n4[C@@H]3CC[C@]12C	1	Intermediate growth	0.264119	SW620	0.117575	MSS	0.55185	Test	0.303416	-0.622343	-0.354495	0.110016	-0.41395	0.0945365	-0.357492	-0.375099	-1.03708	-0.179747	0.0770615	-0.384824	0.455868	-0.164447	-0.458006	0.467825	-1.42171	1.51422	-0.761412	0.353861
CHEMBL3105458	COc1ccc(-c2nn[nH]c2-c2cc(OC)c3c(c2OC)OCO3)cc1	1	Fast growth	0.501217	HT-29	0.199611	MSS	0.55185	Training	-0.58071	0.218521	-0.00930391	-0.793253	-4.5026e-05	-0.251722	-0.389299	-0.538658	-0.19323	-0.178216	-0.476558	-0.410032	-0.228975	1.36048	-0.51908	-0.6648	0.262293	-0.473863	0.596029	0.648104
CHEMBL1796404	NC(=O)c1cc(I)ccc1NC(=O)/C=C/c1ccccc1Cl	1	Fast growth	0.501217	HT-29	0.199611	MSS	0.55185	Training	-0.0575249	0.29502	6.16807	0.3229	-0.187635	-0.251722	-0.13951	0.502447	3.34417	7.9669	-0.384288	-0.907239	-0.611415	-0.765862	-0.270361	0.606589	1.88537	-0.58512	0.374987	-1.39233
CHEMBL4068650	N=C(N)c1ccc(-c2ccc(-c3cc(Cl)cc(Cl)c3)s2)cc1	1	Fast growth	0.501217	HT-29	0.199611	MSS	0.55185	Training	-0.534819	0.372875	0.409359	0.5659	-0.116126	-0.251722	0.815117	0.943319	0.0390344	-0.0488422	-0.384288	-0.883283	-0.591275	0.2365	-0.334376	-0.534104	1.10291	0.296023	-0.345143	-0.543506
CHEMBL4286942	CCCCSc1ccc2nc(NC(=O)OCC)sc2c1	1	Slow growth	0.234664	COLO 205	0.131207	MSS	0.55185	Test	0.378175	1.04269	0.161322	0.35029	0.111632	-0.203249	-0.207788	-0.256356	-0.497913	-0.166682	-0.810473	-0.993052	-1.04825	-0.0570754	-0.942027	-0.545824	0.692765	0.764674	1.45878	-0.406657
CHEMBL4075561	COc1cc2ncnc(Oc3ccc(NC(=O)Nc4ccc(CN5CCOCC5)c(C(F)(F)F)c4)c4ccccc34)c2cc1OC	1	Slow growth	0.234664	COLO 205	0.131207	MSS	0.55185	Training	-0.197373	-0.285424	-0.118565	0.301983	0.134254	0.239688	0.678136	-0.496178	0.867123	-0.150662	1.17672	1.23655	0.288405	-0.765862	1.80694	0.300759	0.0525872	-0.434492	-0.116597	0.324438
CHEMBL1836228	COc1cc2c3c(n(CCCN)c(=O)c2cc1OC)-c1ncccc1C3=O	1	Fast growth	0.501217	HCT 116	0.167478	MSI	0.44815	Training	-0.0698541	0.346058	-0.210681	-0.644359	0.0284788	-0.203093	-0.6034	0.430897	-0.400075	-0.12754	-0.320113	-0.28295	0.339565	-0.272045	-0.251603	0.242201	-0.0746187	0.0661786	0.243374	1.18083
CHEMBL2417840	COc1ccc(C2CC(c3cccc(Nc4ccnc5cc(Cl)ccc45)c3)=NN2C=O)cc1	1	Fast growth	0.501217	HCT 116	0.167478	MSI	0.44815	Training	-0.628057	-0.600348	-0.0144226	0.0951645	-0.299247	-0.203093	0.319546	-0.483427	0.369962	-0.0730271	0.259489	0.200583	-0.33549	0.00740182	0.670133	0.0143374	0.395097	-0.203727	0.109969	0.46905
CHEMBL4282691	CCCCCSc1ccc2nc(NC(=O)OCC)sc2c1	1	Fast growth	0.501217	HCT 15	0.134129	MSI	0.44815	Test	0.47564	1.38547	0.174338	0.525581	0.187668	-0.205522	-0.0626266	-0.25113	-0.42493	-0.121159	-0.766266	-0.77283	-0.906108	0.00740182	-0.89919	-0.38096	0.464037	0.70184	1.38801	-0.397983
CHEMBL4291868	CCCSc1ccc2nc(NC(=O)OCC)sc2c1	1	Fast growth	0.501217	HT-29	0.199611	MSS	0.55185	Training	0.62765	1.70537	0.274484	0.388278	0.205785	-0.251722	-0.359612	-0.256367	-0.513167	-0.167302	-0.810473	-1.08312	-1.04825	-0.0570754	-0.942027	-0.657162	0.846803	0.6127	1.34746	-0.48814
CHEMBL4286942	CCCCSc1ccc2nc(NC(=O)OCC)sc2c1	1	Fast growth	0.501217	HT-29	0.199611	MSS	0.55185	Training	0.548026	1.5378	0.221965	0.460199	0.205785	-0.251722	-0.207788	-0.256356	-0.497913	-0.166682	-0.810473	-0.993052	-1.04825	-0.0570754	-0.942027	-0.545824	0.692765	0.764674	1.45878	-0.406657
CHEMBL3792415	COc1ccc(C(=O)N2c3ccccc3Sc3ccccc32)c(F)c1	1	Fast growth	0.501217	HT-29	0.199611	MSS	0.55185	Training	0.633796	-0.497811	0.0176743	0.112333	-0.39721	-0.251722	0.620035	-0.433142	-0.194236	-0.16962	0.595516	-0.541654	-0.169793	-0.765862	0.638783	0.464423	0.550392	0.261319	0.0233623	0.511289
CHEMBL2441796	COc1cc(-c2nn(-c3cccc(NC(=O)c4ccc(N5CCOCC5)c(C(F)(F)F)c4)c3)cc2-c2ccncc2)ccc1Cl	1	Fast growth	0.501217	HT-29	0.199611	MSS	0.55185	Test	-0.120721	-0.718418	-0.0997982	0.524201	-0.075057	0.294607	1.38891	-0.50435	1.04375	-0.089242	1.06627	1.13238	0.558879	-0.0570754	2.03879	0.133362	0.150662	-0.403938	-0.280501	0.0737424
CHEMBL4286942	CCCCSc1ccc2nc(NC(=O)OCC)sc2c1	1	Intermediate growth	0.264119	KM12	0.146543	MSI	0.44815	Training	0.420189	1.11831	0.166525	0.396846	0.152136	-0.191484	-0.199444	-0.25114	-0.438677	-0.121719	-0.766266	-0.853993	-0.906108	0.00740182	-0.89919	-0.472172	0.59023	0.70474	1.29681	-0.334659
CHEMBL1090208	N#Cc1cnn(C(=O)c2nn(-c3ccc(Cl)cc3)cc2O)c1N	1	Intermediate growth	0.264119	KM12	0.146543	MSI	0.44815	Training	0.175609	1.07999	0.0773662	-0.364632	0.338328	-0.191484	-1.28481	1.13473	-0.250091	-0.0737337	-0.714806	-0.666928	-0.102754	0.684864	-0.732044	-0.818248	0.408187	-0.663565	-0.0965137	-0.753741
CHEMBL4210936	O=C1/C(=C\c2cccn2Cc2ccccc2)c2ccccc2N1c1c(Cl)cccc1Cl	1	Intermediate growth	0.264119	KM12	0.146543	MSI	0.44815	Training	-0.242379	-0.962851	0.0326517	0.571093	-0.670877	-0.191484	1.31969	-0.506544	0.304686	-0.0195278	0.0612645	0.0248693	0.125586	0.686037	0.586571	0.421745	0.315607	-0.12994	-0.191665	0.210725
CHEMBL2348308	O=C(CCCn1c(=O)c2sc3ncccc3c2n2nnc(-c3ccccc3)c12)NCCc1c[nH]cn1	1	Fast growth	0.501217	HCT 116	0.167478	MSI	0.44815	Test	-0.601008	0.662284	-0.00721756	0.891693	0.633257	-0.203093	-0.58926	-0.114855	0.566617	-0.123584	-0.185074	0.458285	0.159037	1.88012	0.319068	-1.03177	0.0133284	0.141238	-0.087152	0.752743
CHEMBL1172409	COc1cc2c(cc1OCCCCOc1ccc(-c3nc4ccccc4s3)cc1)N=C[C@@H]1CCCN1C2=O	1	Fast growth	0.501217	HT-29	0.199611	MSS	0.55185	Training	-0.528308	-0.227967	-0.131757	0.510068	0.166286	-0.251722	0.741325	-0.355531	0.497776	-0.168163	-0.00755258	0.644043	-0.0302576	1.00609	0.231749	-0.235331	0.123148	0.0387443	0.103468	0.724694
CHEMBL4074553	CNCCCNCCCN1C(=O)c2ccc3c4c(ccc(c24)C1=O)C(=O)N(CCCNCc1ccccc1OC)C3=O	1	Fast growth	0.501217	HT-29	0.199611	MSS	0.55185	Training	0.0716636	-0.0598764	-0.256412	0.00557585	0.390839	-0.251722	0.802394	-0.0274764	0.34937	-0.161124	0.314733	0.948687	0.872704	-0.765862	0.309739	0.390435	-0.0651368	-0.00424549	0.570348	0.79531
CHEMBL4776111	Cc1cccc(NC(=O)c2sc3nc4c(cc3c2N)C(=O)CCC4)c1	1	Slow growth	0.234664	HCC2998	0.103457	MSS	0.55185	Training	-0.0956876	0.609925	-0.0315071	0.393366	0.14622	-0.194876	-0.951642	0.668603	-0.333556	-0.173487	0.172262	-0.602163	-0.190874	-0.234272	0.0350199	-0.653646	0.185429	0.234048	-0.649806	0.0574442
CHEMBL5288096	COc1ccc(-c2cn3ccnc3c(-c3ccc4ncn(C5CCCCC5)c4c3)n2)cc1	1	Fast growth	0.501217	HT-29	0.199611	MSS	0.55185	Test	-0.789241	-0.774295	-0.267239	0.521085	-0.36822	-0.251722	0.572537	-0.67492	-0.204176	-0.184853	1.40306	0.13671	-0.140859	1.04909	0.95774	0.398475	-0.470591	-0.106141	-0.199068	0.941889
CHEMBL3792454	COc1ccc(C(=O)N2c3ccccc3Sc3ccccc32)c(OC)c1	1	Fast growth	0.501217	HT-29	0.199611	MSS	0.55185	Training	0.550491	-0.32936	0.0117529	-0.264759	-0.285719	-0.251722	0.515709	-0.430558	-0.121547	-0.172362	0.595516	-0.430811	-0.20537	-0.765862	0.638783	0.479214	0.580103	0.279026	0.37283	0.660872
CHEMBL3105458	COc1ccc(-c2nn[nH]c2-c2cc(OC)c3c(c2OC)OCO3)cc1	1	Intermediate growth	0.264119	SW620	0.117575	MSS	0.55185	Training	-0.39918	0.160622	-0.00135738	-0.513055	-0.00864117	-0.186737	-0.389299	-0.538658	-0.19323	-0.178216	-0.476558	-0.410032	-0.228975	1.36048	-0.51908	-0.6648	0.262293	-0.473863	0.596029	0.648104
CHEMBL4089767	N=C(N)c1ccc(-c2ccc(-c3ccc(F)cc3)s2)cc1	1	Intermediate growth	0.264119	SW620	0.117575	MSS	0.55185	Training	-0.427888	0.34168	0.00782546	0.323247	-0.0977312	-0.186737	0.355827	0.943274	-0.557881	-0.174636	-0.327184	-0.940294	-0.591275	0.2365	-0.123296	-0.882946	0.610263	0.0609039	-0.0726954	-0.410139
CHEMBL4641572	COc1ccc2nc3c(cc2c1)C(=O)CC(C(F)(F)F)C3	1	Fast growth	0.501217	HT-29	0.199611	MSS	0.55185	Test	0.695242	-0.668896	-0.206862	0.0802056	-0.58625	0.294607	-0.622548	-0.529359	-0.904313	-0.169468	-0.0092556	-1.0022	-0.205591	-0.765862	-0.308775	0.426817	-0.38981	-0.182974	-0.911129	0.0495098
CHEMBL3409054	COc1ccc(/C(C#N)=C/c2cc3ccccc3o2)cc1OC	1	Intermediate growth	0.264119	SW620	0.117575	MSS	0.55185	Training	-0.0940678	-0.234026	-0.111489	-0.555707	-0.308358	-0.186737	-0.00337689	-0.0859477	-0.644397	-0.182041	-0.384288	-0.697828	-0.682668	-0.0570754	-0.270361	-0.858977	0.327179	-0.642047	1.00467	-0.268896
CHEMBL1173034	COc1cc2c(cc1OCCCCCOc1ccc(-c3nc4ccccc4s3)cc1)N=C[C@@H]1CCCN1C2=O	1	Slow growth	0.234664	COLO 205	0.131207	MSS	0.55185	Training	-0.366326	-0.190186	-0.0915035	0.406006	0.0796079	-0.203249	0.893149	-0.355519	0.51303	-0.167543	-0.00755258	0.734108	-0.0302576	1.00609	0.231749	-0.191779	0.066077	0.0394267	0.184871	0.70056
CHEMBL4587172	CC1=C(C(=O)OCc2ccccc2)C(c2ccc3c(c2)OCO3)n2c(nc3ccccc32)N1	1	Intermediate growth	0.264119	SW620	0.117575	MSS	0.55185	Training	-0.248189	-0.35701	-0.138946	0.717899	-0.130178	-0.186737	0.232841	-0.514779	0.0561072	-0.181517	0.355406	0.186291	0.044411	0.828895	0.917002	0.313052	0.0643279	-0.202376	-0.428713	0.81075
CHEMBL2177793	COc1cc2c(=O)n(CCCN3CCOCC3)c3c(c2cc1O)C(=O)c1cc2c(cc1-3)OCO2	1	Fast growth	0.501217	HCT 116	0.167478	MSI	0.44815	Test	-0.139039	-0.100305	-0.275434	0.298315	0.0618932	-0.203093	0.236614	-0.0608982	-0.0895326	-0.125918	0.30152	0.267141	0.541311	0.686037	0.284451	0.378914	-0.277715	0.116094	-0.491201	1.05054
CHEMBL5203064	NS(=O)(=O)c1ccc(Nc2nc(N/N=C/c3ccccn3)nc(Nc3ccccc3)n2)cc1	1	Fast growth	0.501217	HCT 116	0.167478	MSI	0.44815	Training	-0.246133	1.3318	-0.0441947	1.18257	0.82633	0.297336	-0.754358	0.992062	0.274674	-0.117202	0.226748	0.126319	-0.628834	-0.631327	1.36039	-1.10973	0.477075	-0.59849	0.0809577	-0.407704
CHEMBL2417839	O=CN1N=C(c2cccc(Nc3ccnc4cc(Cl)ccc34)c2)CC1c1ccccc1	1	Fast growth	0.501217	HCT 116	0.167478	MSI	0.44815	Training	-0.639733	-0.708187	0.000151881	0.610033	-0.401371	-0.203093	0.35203	-0.485796	0.269763	-0.077114	0.318899	0.0493206	-0.33549	0.00740182	0.955469	0.00097871	0.432732	-0.219603	0.0259556	0.401534
CHEMBL2437242	COc1cccc(Oc2ccnc3ccsc23)c1	1	Fast growth	0.501217	HCT 15	0.134129	MSI	0.44815	Training	-0.981672	0.188069	0.0757914	0.291371	-0.25959	-0.205522	-0.625566	-0.500133	-0.621794	-0.134492	-0.457171	-0.977652	-0.785524	0.326755	-0.304051	-1.0427	0.613821	-0.363149	0.534589	-0.0935496
CHEMBL3741266	COc1cc(-c2n[nH]nc2-c2ccc3c(c2)OCO3)cc(OC)c1OC	1	Fast growth	0.501217	HT-29	0.199611	MSS	0.55185	Test	-0.596199	0.218521	-0.133103	-0.716999	-4.5026e-05	-0.251722	-0.389299	-0.515052	-0.347767	-0.178339	-0.490827	-0.416707	-0.277953	1.36048	-0.625406	-0.6648	0.262293	-0.544772	0.524329	0.228209
CHEMBL1403937	COc1cc(C2C(C#N)=C(N)Oc3cc(O)ccc32)cc(OC)c1OC	1	Fast growth	0.501217	HT-29	0.199611	MSS	0.55185	Training	0.160514	0.752733	-0.206722	-1.4898	0.232359	-0.251722	-0.835017	1.09998	-0.547656	-0.171272	-0.264816	-0.479318	-0.187712	-0.765862	-0.387927	0.26753	0.078667	-0.33141	0.71687	0.1215
CHEMBL2441792	COc1cc(-c2nn(-c3cccc(NC(=O)c4ccccc4)c3)cc2-c2ccncc2)ccc1Cl	1	Fast growth	0.501217	HT-29	0.199611	MSS	0.55185	Training	-0.595405	-0.624325	-0.0178367	0.486865	-0.225685	-0.251722	0.612826	-0.507474	0.553581	-0.11291	0.489008	0.343218	-0.146811	-0.0570754	1.591	-0.0507075	0.526125	-0.491108	0.210826	-0.0310868
CHEMBL3359970	CCOC(=O)c1cc(C(=O)c2cc(OC)c(OC)c(OC)c2)n2ccc(C)cc12	1	Fast growth	0.501217	HT-29	0.199611	MSS	0.55185	Training	-0.00953058	-0.178062	-0.274354	-1.23334	-0.148015	-0.251722	0.264224	-0.36568	-0.52281	-0.168218	-0.529797	-0.235503	0.0525017	-0.234272	-0.625406	0.239176	-0.146357	-0.381822	0.739055	-0.0962296
CHEMBL4102784	COc1ccccc1CNCCCN1C(=O)c2ccc3c4c(ccc(c24)C1=O)C(=O)N(CCCN)C3=O	1	Fast growth	0.501217	HCT 116	0.167478	MSI	0.44815	Test	0.198359	0.186111	-0.204539	-0.225282	0.311726	-0.203093	0.363113	0.721998	0.196264	-0.119369	0.247723	0.490009	0.824975	-0.631327	0.228849	0.26218	0.0223246	0.0300612	0.153877	0.911461
CHEMBL3409063	COc1cc(/C(C#N)=C/c2coc3ccccc23)cc(OC)c1OC	1	Fast growth	0.501217	HT-29	0.199611	MSS	0.55185	Training	-0.139022	-0.205729	-0.132567	-1.41252	-0.279075	-0.251722	-0.0771685	-0.0837255	-0.474289	-0.177075	-0.433737	-0.516624	-0.415044	-0.0140807	-0.401514	-0.776574	0.383557	-0.585862	1.21562	-0.110926
CHEMBL2337950	COc1cc2cc(C(=O)N3c4ccccc4Sc4ccccc43)[nH]c2cc1OC	1	Fast growth	0.501217	HT-29	0.199611	MSS	0.55185	Training	0.375831	-0.187814	-0.0499069	-0.00939787	-0.0949877	-0.251722	0.595862	-0.412352	0.0336942	-0.171235	0.546067	-0.163041	0.0278841	-0.0570754	0.507631	0.422018	0.324004	0.285816	-0.0987172	0.877018
CHEMBL1224179	CCN(CC)c1ccc(C2CC(c3cc(OC)c(OC)c(OC)c3)=NN2)cc1	1	Slow growth	0.234664	COLO 205	0.131207	MSS	0.55185	Training	-0.370753	-0.402834	-0.172242	-1.22562	-0.372546	-0.203249	0.648449	-0.644652	-0.547719	-0.175099	-0.433737	-0.258706	-0.366065	0.2365	-0.439928	0.0926707	0.00805031	-0.359802	1.33512	-0.330058
CHEMBL4755092	C[C@H]1[C@@H]2C[C@@]3(O[C@H](CCC3(C)C)CC(=O)O[C@@H](CO)CC(=O)O2)O[C@@H]1CCCCc1cccc2cc(OCc3ccccc3)ccc12	1	Slow growth	0.234664	HCC2998	0.103457	MSS	0.55185	Test	0.177772	-0.361886	-0.281927	0.341954	0.0349097	0.349276	1.37576	-0.0432458	0.0670689	-0.163553	0.92894	1.29102	0.390764	-0.765862	0.994478	0.825212	-0.929629	0.39315	-0.256712	0.129282
CHEMBL2440582	CCN(CC)c1ccc(/C=N/NC(=O)Cc2ccc(Nc3ccnc(C(F)(F)F)c3)cc2)c(O)c1	1	Fast growth	0.501217	HCT 116	0.167478	MSI	0.44815	Training	-0.0787329	-0.182186	-0.242301	-0.154165	-0.0444353	0.297336	0.678023	-0.157774	-0.089919	-0.112557	-0.0847109	0.227175	-0.262367	-0.631327	0.242141	0.0287238	-0.0852036	-0.652127	0.333845	-0.786461
CHEMBL2440587	CCOc1cccc(/C=N/NC(=O)c2ccc(Nc3ccnc(C(F)(F)F)c3)cc2)c1O	1	Fast growth	0.501217	HCT 116	0.167478	MSI	0.44815	Training	0.0448582	0.0801232	-0.218728	0.271514	0.0218402	0.297336	0.371139	-0.155546	-0.195952	-0.114901	-0.0847109	0.000764737	-0.0776576	-0.631327	0.266619	-0.101529	-0.0178684	-0.745265	0.228308	-0.723631
CHEMBL2440591	CCOc1cccc(/C=N/NC(=O)c2cccc(Nc3ccnc(C(F)(F)F)c3)c2)c1O	1	Fast growth	0.501217	HCT 116	0.167478	MSI	0.44815	Training	0.0448582	0.0801232	-0.218718	0.372405	0.0218402	0.297336	0.371139	-0.155546	-0.195952	-0.1149	-0.0847109	0.000764737	-0.0776576	-0.631327	0.266619	-0.101529	-0.0178684	-0.746025	0.228308	-0.7445
CHEMBL1224580	COc1cc(C2=NN(C(C)=O)C(c3cc(OC)c(OC)c(OC)c3)C2)ccc1O	1	Fast growth	0.501217	HCT 116	0.167478	MSI	0.44815	Test	-0.228812	0.132925	-0.245153	-1.41179	-0.0447672	-0.203093	-0.458939	-0.199861	-0.39361	-0.122018	-0.478214	-0.177337	0.0611232	0.00740182	-0.613865	-0.102455	-0.0320156	-0.256208	0.587778	-0.176221
CHEMBL2440595	O=C(N/N=C/c1ccccc1O)c1ccccc1Nc1ccnc(C(F)(F)F)c1	1	Fast growth	0.501217	HCT 116	0.167478	MSI	0.44815	Training	0.0972525	0.0633596	-0.187111	0.627897	-0.0802838	0.297336	0.137249	-0.158069	-0.290999	-0.118625	-0.0332642	-0.231661	-0.109718	-0.631327	0.47852	-0.176862	0.0814072	-0.779671	0.0418988	-0.779756
CHEMBL1765201	COc1ccc(/C=C(/C(C)=O)c2cc(OC)c(OC)c(OC)c2)cc1O	1	Fast growth	0.501217	HCT 15	0.134129	MSI	0.44815	Training	-0.252315	0.0331398	-0.160595	-1.76677	-0.114728	-0.205522	-0.365689	-0.209843	-0.462854	-0.12334	-0.478214	-0.424656	-0.227142	-0.631327	-0.613865	0.266187	0.291726	-0.517841	1.07769	-0.681857
CHEMBL1224580	COc1cc(C2=NN(C(C)=O)C(c3cc(OC)c(OC)c(OC)c3)C2)ccc1O	1	Fast growth	0.501217	HCT 15	0.134129	MSI	0.44815	Training	-0.228812	0.132925	-0.245153	-1.41179	0.0397375	-0.205522	-0.458939	-0.199861	-0.39361	-0.122018	-0.478214	-0.177337	0.0611232	0.00740182	-0.613865	-0.102455	-0.0320156	-0.256208	0.587778	-0.176221
CHEMBL1224579	CCN(CC)c1ccc(C2=NN(C(C)=O)C(c3cc(OC)c(OC)c(OC)c3)C2)cc1	1	Fast growth	0.501217	HCT 15	0.134129	MSI	0.44815	Test	-0.300889	-0.518838	-0.271367	-1.70061	-0.219884	-0.205522	0.341329	-0.490364	-0.345937	-0.124041	-0.426767	0.00371335	0.0241019	0.00740182	-0.446719	0.0478329	-0.087801	-0.229067	0.929105	-0.227364
CHEMBL1224578	COc1cc(C2CC(c3ccc(N(C)C)cc3)=NN2C(C)=O)cc(OC)c1OC	1	Fast growth	0.501217	HT-29	0.199611	MSS	0.55185	Training	-0.2728	-0.435304	-0.199648	-1.0014	-0.291396	-0.251722	-0.198882	-0.521874	-0.358206	-0.171547	-0.433737	-0.262957	0.0753852	-0.0570754	-0.439928	-0.0752173	0.120516	-0.24227	0.463182	-0.238536
CHEMBL1224579	CCN(CC)c1ccc(C2=NN(C(C)=O)C(c3cc(OC)c(OC)c(OC)c3)C2)cc1	1	Fast growth	0.501217	HT-29	0.199611	MSS	0.55185	Training	-0.300889	-0.518838	-0.271367	-1.70061	-0.291396	-0.251722	0.392299	-0.521819	-0.395001	-0.169259	-0.433737	-0.0412704	-0.0160109	-0.0570754	-0.439928	0.0312164	-0.0596338	-0.271556	1.05074	-0.287593
CHEMBL1927855	COc1cc(/C=C/c2cc3c(c(OC)c2)O[C@]2(C)CC[C@@H](O)C(C)(C)[C@H]2C3)cc(O)c1C/C=C(\C)CCC=C(C)C	1	Fast growth	0.501217	HT-29	0.199611	MSS	0.55185	Training	-0.0269368	-0.773061	-0.277301	-0.310763	-0.236435	0.58121	1.02165	-0.0552672	0.142165	-0.164055	0.418632	0.665431	0.585348	-0.765862	-0.303178	0.759122	-0.454018	0.344543	-0.301343	-0.206321
CHEMBL1224179	CCN(CC)c1ccc(C2CC(c3cc(OC)c(OC)c(OC)c3)=NN2)cc1	1	Intermediate growth	0.264119	KM12	0.146543	MSI	0.44815	Test	-0.374353	-0.41525	-0.187355	-1.27505	-0.359556	-0.191484	0.572161	-0.601056	-0.48356	-0.129304	-0.426767	-0.19223	-0.291353	0.27196	-0.446719	0.103213	-0.026807	-0.308591	1.18537	-0.265631
CHEMBL2440595	O=C(N/N=C/c1ccccc1O)c1ccccc1Nc1ccnc(C(F)(F)F)c1	1	Intermediate growth	0.264119	KM12	0.146543	MSI	0.44815	Training	0.0929648	0.047988	-0.130431	0.518581	-0.0357122	0.276624	0.137249	-0.158069	-0.290999	-0.118625	-0.0332642	-0.231661	-0.109718	-0.631327	0.47852	-0.176862	0.0814072	-0.779671	0.0418988	-0.779756
CHEMBL2440123	COc1cccc(/C=N/NC(=O)c2ccccc2Nc2ccnc(C(F)(F)F)c2)c1O	1	Intermediate growth	0.264119	KM12	0.146543	MSI	0.44815	Training	0.0858584	0.101814	-0.134731	0.102402	0.0598161	0.276624	0.104765	-0.155694	-0.1912	-0.11443	-0.0847109	-0.0743826	0.0379664	-0.631327	0.301236	-0.151105	0.0605029	-0.760433	0.191911	-0.73125
CHEMBL2440585	CCN(CC)c1ccc(/C=N/NC(=O)c2ccc(Nc3ccnc(C(F)(F)F)c3)cc2)c(O)c1	1	Intermediate growth	0.264119	KM12	0.146543	MSI	0.44815	Training	0.0155923	-0.0973606	-0.148373	-0.180917	-0.00217899	0.276624	0.749871	-0.157777	-0.0788837	-0.113007	-0.0847109	0.152028	-0.0606206	-0.631327	0.242141	-0.0081745	-0.0027737	-0.677671	0.303413	-0.733298
CHEMBL2440589	CCN(CC)c1ccc(/C=N/NC(=O)c2cccc(Nc3ccnc(C(F)(F)F)c3)c2)c(O)c1	1	Intermediate growth	0.264119	KM12	0.146543	MSI	0.44815	Test	0.0155923	-0.0973606	-0.148366	-0.111747	-0.00217899	0.276624	0.749871	-0.157777	-0.0788837	-0.113007	-0.0847109	0.152028	-0.0606206	-0.631327	0.242141	-0.0081745	-0.0027737	-0.678389	0.303413	-0.753007
CHEMBL1224178	COc1cc(C2=NNC(c3ccc(N(C)C)cc3)C2)cc(OC)c1OC	1	Intermediate growth	0.264119	SW620	0.117575	MSS	0.55185	Training	-0.350316	-0.351015	-0.129412	-0.720471	-0.309007	-0.186737	0.057268	-0.644707	-0.510924	-0.177387	-0.433737	-0.480393	-0.274673	0.2365	-0.439928	-0.0207769	0.212336	-0.33057	0.704916	-0.27878
CHEMBL1224179	CCN(CC)c1ccc(C2CC(c3cc(OC)c(OC)c(OC)c3)=NN2)cc1	1	Intermediate growth	0.264119	SW620	0.117575	MSS	0.55185	Training	-0.374353	-0.41525	-0.187355	-1.27505	-0.309007	-0.186737	0.648449	-0.644652	-0.547719	-0.175099	-0.433737	-0.258706	-0.366065	0.2365	-0.439928	0.0926707	0.00805031	-0.359802	1.33512	-0.330058
CHEMBL4855473	C[C@]12CC[C@H](O)C=C1CC[C@@H]1[C@@H]2[C@@H](O)C[C@]2(C)[C@@H](c3ccc(=O)oc3)CC[C@]12O	1	Fast growth	0.501217	HCT 116	0.167478	MSI	0.44815	Training	1.11512	0.03694	-0.494869	-0.0654255	-0.0328177	0.745504	-0.832321	0.370488	-0.869367	-0.129191	0.795248	-0.249554	1.14995	-0.202856	-0.0420234	0.289785	-1.49156	1.83412	-1.46163	0.27755
CHEMBL3617170	COc1ccc(-c2[nH]c3ccccc3c2/C=C(\C#N)S(=O)(=O)c2ccccc2)cc1	1	Fast growth	0.501217	HCT 116	0.167478	MSI	0.44815	Test	1.61125	0.045694	-0.0805156	-0.222951	-0.0280601	0.184541	0.286679	0.384033	0.0215994	-0.119272	0.112725	-0.0705947	0.212722	-0.15228	0.729228	-0.796311	0.389866	0.0832153	0.227667	-0.0174195
CHEMBL5288096	COc1ccc(-c2cn3ccnc3c(-c3ccc4ncn(C5CCCCC5)c4c3)n2)cc1	1	Fast growth	0.501217	HCT 116	0.167478	MSI	0.44815	Training	-0.789241	-0.774295	-0.267239	0.521085	-0.405244	-0.203093	0.503753	-0.628333	-0.173973	-0.138094	1.22847	0.164102	-0.0884058	1.00423	0.812801	0.378791	-0.458138	-0.0800029	-0.197174	0.880594
CHEMBL4742372	COc1cc2nc(-c3ccc(C(F)(F)F)cc3)cc(OCCCN3CCCCC3)c2cc1OC	1	Fast growth	0.501217	HCT 15	0.134129	MSI	0.44815	Training	-0.176501	-1.01797	-0.279867	0.0803964	-0.415739	0.242319	0.942868	-0.639417	-0.205127	-0.116923	0.88939	0.209418	-0.0140786	-0.631327	0.694612	0.537041	-0.338058	-0.249406	0.184349	0.0935684
CHEMBL4752336	Cc1ccc(NC(=O)c2sc3nc4c(cc3c2N)C(=O)CCC4)cc1C	1	Fast growth	0.501217	HT-29	0.199611	MSS	0.55185	Training	-0.130478	0.811576	-0.0584239	0.227209	0.309183	-0.251722	-0.855798	0.668655	-0.270719	-0.172057	0.115172	-0.538477	0.0833147	-0.234272	-0.150459	-0.600301	0.156004	0.231863	-0.783679	-0.0375651
CHEMBL2262438	ClCc1cccc(Cn2cnc3c(Cl)ncnc32)c1	1	Slow growth	0.234664	HCC2998	0.103457	MSS	0.55185	Test	-0.57341	-0.296098	0.284493	0.0690295	-0.460074	-0.194876	-0.936375	-0.678423	-0.240901	-0.0474721	-0.531914	-1.06659	-0.741767	-0.0140807	-0.281612	0.518334	1.04316	-0.452814	0.367953	-0.218278
CHEMBL2417841	COc1cc(C2CC(c3cccc(Nc4ccnc5cc(Cl)ccc45)c3)=NN2C=O)cc(OC)c1OC	1	Fast growth	0.501217	HCT 116	0.167478	MSI	0.44815	Training	-0.573054	-0.416233	-0.040599	-0.538411	-0.0949994	-0.203093	0.254576	-0.478676	0.56956	-0.064632	0.163467	0.515139	-0.0501807	0.00740182	0.384809	0.037145	0.330843	-0.195852	0.344811	0.390102
CHEMBL2441796	COc1cc(-c2nn(-c3cccc(NC(=O)c4ccc(N5CCOCC5)c(C(F)(F)F)c4)c3)cc2-c2ccncc2)ccc1Cl	1	Fast growth	0.501217	HCT 116	0.167478	MSI	0.44815	Training	-0.120721	-0.718418	-0.0997982	0.524201	-0.136712	0.297336	1.23943	-0.474621	0.950609	-0.0519331	0.924978	1.06136	0.542168	0.00740182	1.787	0.139882	0.101709	-0.348364	-0.270558	0.0982567
CHEMBL4174003	C=C1C(=O)O[C@@H]2[C@H]3O[C@]3(C)CC/C=C(/COC(=O)c3cc4ccccc4s3)CC[C@@H]12	1	Fast growth	0.501217	HCT 15	0.134129	MSI	0.44815	Training	0.583681	-0.0338885	-0.210848	0.388692	0.0422129	0.130361	-0.187215	-0.206512	-0.248679	-0.125646	-0.714806	-0.107033	0.00546678	0.486437	-0.697427	-0.192854	-0.449705	0.438102	-0.75933	0.000591093
CHEMBL2036124	COc1ccc(/C=C/C(=O)c2cc(OC)c(OC)c(OC)c2)cc1OCC(=O)Nc1nc2ccc(OC(F)(F)F)cc2s1	1	Fast growth	0.501217	HCT 15	0.134129	MSI	0.44815	Test	0.126549	0.270192	-0.0556725	-0.467116	0.563139	0.295181	0.166295	-0.18459	0.84652	-0.0917121	-0.145615	0.855362	-0.254331	0.00740182	-0.21034	-0.320822	0.294414	-0.386725	0.222208	-0.308116
CHEMBL4288446	CCCOC(=O)Nc1nc2ccc(SCCC)cc2s1	1	Fast growth	0.501217	HT-29	0.199611	MSS	0.55185	Training	0.548666	1.5378	0.222366	0.460199	0.205785	-0.251722	-0.207788	-0.256356	-0.49838	-0.166683	-0.810473	-0.993052	-1.04825	-0.0570754	-0.942027	-0.545824	0.692765	0.521894	1.45878	-0.596725
CHEMBL2262443	ClCc1ccccc1Cn1cnc2nc(Cl)nc(Cl)c21	1	Fast growth	0.501217	HT-29	0.199611	MSS	0.55185	Training	-0.72531	-0.482193	0.475993	0.0778046	-0.53298	-0.251722	-0.655203	-0.677323	-0.0605048	0.0190242	-0.561587	-1.0029	-0.60616	-0.0140807	-0.401514	0.656201	1.17429	-0.294397	0.145222	-0.255135
CHEMBL2417841	COc1cc(C2CC(c3cccc(Nc4ccnc5cc(Cl)ccc45)c3)=NN2C=O)cc(OC)c1OC	1	Fast growth	0.501217	HT-29	0.199611	MSS	0.55185	Training	-0.573054	-0.416233	-0.040599	-0.538411	-0.0295183	-0.251722	0.296031	-0.508849	0.62091	-0.103334	0.221235	0.52625	-0.0984411	-0.0570754	0.482804	0.0193562	0.404928	-0.234697	0.402364	0.397598
CHEMBL4161413	C=C1C(=O)O[C@@H]2[C@H]3O[C@]3(C)CC/C=C(/COC(=O)/C=C/c3c[nH]c4ccccc34)CC[C@@H]12	1	Intermediate growth	0.264119	KM12	0.146543	MSI	0.44815	Test	0.373177	-0.263038	-0.204111	0.333305	-0.128757	0.1596	-0.322121	-0.334685	-0.276332	-0.131944	-0.714806	0.0552922	-0.0756918	0.525182	-0.697427	0.494548	-0.490943	0.0864194	-0.533635	-0.0188237
CHEMBL4526673	Cc1nc(N)nc(N[C@@H](C)c2nc3cccc(NCc4ccc(C(=O)NO)cc4)c3c(=O)n2-c2ccccc2)c1C#N	1	Intermediate growth	0.264119	KM12	0.146543	MSI	0.44815	Training	-0.0986801	0.634821	-0.0737715	-0.0475861	0.970905	-0.191484	-0.408875	1.81713	0.732582	-0.11661	0.406916	0.841973	0.36269	-0.631327	1.05129	-0.0566039	0.212116	-0.37589	0.131538	0.0933292
CHEMBL2443293	CCCCN(CCCC)CCCNc1nc2c(c(=N)n1-c1ccccc1)c(=S)n(-c1ccccc1)c(=S)n2-c1ccccc1	1	Intermediate growth	0.264119	KM12	0.146543	MSI	0.44815	Training	-0.300766	-0.00967884	1.19914	0.428649	0.397115	-0.191484	2.2885	3.52163	3.19429	-0.0461897	0.627483	1.0759	0.423538	-0.631327	1.63978	0.0244778	0.272208	0.0821727	0.728386	0.322718
CHEMBL4097376	COc1cc2c(c(OC)c1OC)-c1cc3c(cc1COC2)OCO3	1	Intermediate growth	0.264119	SW620	0.117575	MSS	0.55185	Training	-0.35134	-0.314245	-0.15423	-0.473347	-0.308451	-0.186737	-0.439765	-0.688518	-0.655528	-0.179733	-0.583097	-0.590161	-0.220009	0.297305	-0.835711	0.371967	0.0254337	-0.0629957	0.367201	1.22512
CHEMBL4752336	Cc1ccc(NC(=O)c2sc3nc4c(cc3c2N)C(=O)CCC4)cc1C	1	Intermediate growth	0.264119	SW620	0.117575	MSS	0.55185	Test	-0.0723489	0.59113	-0.0370144	0.227715	0.228685	-0.186737	-0.855798	0.668655	-0.270719	-0.172057	0.115172	-0.538477	0.0833147	-0.234272	-0.150459	-0.600301	0.156004	0.231863	-0.783679	-0.0375651
CHEMBL3589681	COC(=O)c1ccc(Cn2c(C)c(C=C3C(=O)NC(=S)NC3=O)c3ccccc32)cc1	1	Intermediate growth	0.264119	SW620	0.117575	MSS	0.55185	Training	0.285469	0.428503	0.794696	-0.0119566	0.304703	-0.186737	-0.473268	1.81018	1.3281	-0.127358	-0.0874565	-0.0937547	0.127677	-0.367173	0.231749	-0.23587	0.434998	-0.268731	-0.1778	-0.0865258
CHEMBL2443293	CCCCN(CCCC)CCCNc1nc2c(c(=N)n1-c1ccccc1)c(=S)n(-c1ccccc1)c(=S)n2-c1ccccc1	1	Intermediate growth	0.264119	SW620	0.117575	MSS	0.55185	Training	-0.300766	-0.00967884	1.19914	0.428649	0.368763	-0.186737	2.55304	3.93022	3.53353	-0.0828686	0.736146	1.14852	0.427236	-0.765862	1.87542	0.00529963	0.339862	0.073822	0.82801	0.322823
CHEMBL4876715	CCO[C@@H]1C=C2CC[C@@H]3[C@H]([C@@H](O)C[C@]4(C)[C@@H](c5ccc(=O)oc5)CC[C@]34O)[C@@]2(C)CC1	1	Slow growth	0.234664	COLO 205	0.131207	MSS	0.55185	Training	0.634493	-0.201096	-0.339753	-0.0698861	-0.131828	0.636368	-0.394388	0.116192	-0.930947	-0.174784	0.922312	-0.121408	1.23332	-0.290395	0.00915638	0.330817	-1.61599	2.00413	-1.11514	0.416656
CHEMBL4748994	COc1cc2nc(-c3ccc(C(F)(F)F)cc3)cc(OCCCN3CCCC3)c2cc1OC	1	Slow growth	0.234664	COLO 205	0.131207	MSS	0.55185	Test	-0.0982393	-0.690956	-0.171676	0.0558546	-0.485168	0.239688	0.907992	-0.687232	-0.254001	-0.16198	-0.18614	0.096932	-0.0583792	0.737688	-0.123296	0.543336	-0.280378	-0.341362	0.128165	0.0421903
CHEMBL2205251	COc1cc(/C=C/c2cc3ccccc3o2)cc(OC)c1OC	1	Fast growth	0.501217	HCT 15	0.134129	MSI	0.44815	Training	-0.82796	-0.716402	-0.174301	-0.80325	-0.445345	-0.205522	0.0894779	-0.639525	-0.592336	-0.135275	-0.426767	-0.587949	-0.620799	0.00740182	-0.412102	-0.690497	0.232647	-0.557219	0.887582	-0.267507
CHEMBL4084827	COc1ccccc1CNCCCN1C(=O)c2ccc3c4c(ccc(c24)C1=O)C(=O)N(CCCOCCCCOCCCN)C3=O	1	Fast growth	0.501217	HT-29	0.199611	MSS	0.55185	Training	-0.0111091	0.0741954	-0.300384	0.157019	0.637496	-0.251722	1.17559	0.828611	0.420128	-0.156479	0.314733	1.30895	0.872704	-0.765862	0.309739	0.436576	-0.222141	-0.0680888	0.819538	0.704708
CHEMBL4748511	CCc1ccccc1NC(=O)c1sc2nc3c(cc2c1N)C(=O)CCC3	1	Intermediate growth	0.264119	KM12	0.146543	MSI	0.44815	Training	-0.0802386	0.59113	-0.0584964	0.0463127	0.24073	-0.191484	-0.773085	0.582418	-0.279385	-0.126495	0.119334	-0.395837	0.0312476	-0.15228	0.0159004	-0.496791	0.053072	0.234326	-0.202901	0.160058
CHEMBL510614	C[C@H]1[C@@H](OCCCO[C@H]2O[C@@H]3O[C@@]4(C)CC[C@H]5[C@H](C)CC[C@@H]([C@H]2C)[C@@]35OO4)O[C@@H]2O[C@@]3(C)CC[C@H]4[C@H](C)CC[C@@H]1[C@@]24OO3	1	Fast growth	0.501217	HCT 15	0.134129	MSI	0.44815	Test	0.937446	-0.573439	-0.656142	-0.0453043	0.0642936	1.01094	0.732674	-0.6027	-0.805002	-0.126586	1.13028	0.884888	1.42491	-0.631327	-0.00724241	0.675725	-2.16745	1.83903	-1.36998	1.68236
CHEMBL3409054	COc1ccc(/C(C#N)=C/c2cc3ccccc3o2)cc1OC	1	Slow growth	0.234664	COLO 205	0.131207	MSS	0.55185	Training	-0.106559	-0.232014	-0.100731	-0.547579	-0.37186	-0.203249	-0.00337689	-0.0859477	-0.644397	-0.182041	-0.384288	-0.697828	-0.682668	-0.0570754	-0.270361	-0.858977	0.327179	-0.642047	1.00467	-0.268896
CHEMBL2337949	O=C(c1ccc2c(c1)Sc1ccccc1N2)c1c[nH]c2ccccc12	1	Fast growth	0.501217	HCT 116	0.167478	MSI	0.44815	Training	0.526549	-0.187583	0.0400195	0.787858	-0.261961	-0.203093	0.327953	-0.391044	-0.0722318	-0.134029	0.559638	-0.420577	-0.149165	0.0461468	0.596709	0.48826	0.491495	0.258741	-0.468652	0.743597
CHEMBL4103711	CCCN1C(=O)c2ccc3c4c(ccc(c24)C1=O)C(=O)N(CCCNCc1ccccc1OC)C3=O	1	Fast growth	0.501217	HT-29	0.199611	MSS	0.55185	Training	0.25625	-0.200915	-0.203127	-0.278379	0.100213	-0.251722	0.808755	-0.0397857	0.139401	-0.166221	0.314733	0.408299	0.872704	-0.765862	0.309739	0.265772	0.0241039	0.0226315	0.103119	0.879731
CHEMBL2337945	COc1ccc(C(=O)N2c3ccccc3Sc3ccccc32)cc1F	1	Fast growth	0.501217	HCT 15	0.134129	MSI	0.44815	Test	0.633022	-0.497811	0.0176639	0.0687985	-0.306622	-0.205522	0.546556	-0.410452	-0.164598	-0.124367	0.500753	-0.447212	-0.0640452	-0.631327	0.52537	0.43822	0.461929	0.252563	0.00327107	0.480711
CHEMBL4742372	COc1cc2nc(-c3ccc(C(F)(F)F)cc3)cc(OCCCN3CCCCC3)c2cc1OC	1	Slow growth	0.234664	COLO 205	0.131207	MSS	0.55185	Training	-0.117577	-0.706079	-0.182053	0.0904129	-0.485168	0.239688	1.05982	-0.687221	-0.238747	-0.16136	1.02678	0.186997	-0.0583792	-0.765862	0.826588	0.574082	-0.33734	-0.294125	0.224302	0.0685399
CHEMBL2337949	O=C(c1ccc2c(c1)Sc1ccccc1N2)c1c[nH]c2ccccc12	1	Intermediate growth	0.264119	SW620	0.117575	MSS	0.55185	Training	0.404598	-0.134175	0.0344473	0.634699	-0.171154	-0.186737	0.377456	-0.411605	-0.0912752	-0.180343	0.66086	-0.512098	-0.208282	-0.0140807	0.717947	0.51995	0.583201	0.269757	-0.500322	0.789866
CHEMBL238998	COc1ccc(-c2[nH]c3ccc(OC)cc3c2C=C(C#N)C#N)cc1	1	Fast growth	0.501217	HT-29	0.199611	MSS	0.55185	Training	0.400969	0.222493	-0.0942405	-1.40412	-0.0711916	-0.251722	-0.23493	0.526697	-0.396355	-0.178056	-0.384288	-0.523299	-0.640254	-0.234272	-0.308775	0.134966	0.473496	-0.357896	1.13861	0.397905
CHEMBL2440582	CCN(CC)c1ccc(/C=N/NC(=O)Cc2ccc(Nc3ccnc(C(F)(F)F)c3)cc2)c(O)c1	1	Fast growth	0.501217	HCT 15	0.134129	MSI	0.44815	Test	-0.0787329	-0.182186	-0.242301	-0.154165	0.0400346	0.242319	0.678023	-0.157774	-0.089919	-0.112557	-0.0847109	0.227175	-0.262367	-0.631327	0.242141	0.0287238	-0.0852036	-0.652127	0.333845	-0.786461
CHEMBL2348309	O=C(CCCn1c(=O)c2sc3ccccc3c2n2nnc(-c3ccccc3)c12)NCCc1c[nH]cn1	1	Intermediate growth	0.264119	SW620	0.117575	MSS	0.55185	Training	-0.413914	0.329433	0.0138697	0.710075	0.459429	-0.186737	-0.147143	-0.114229	0.652057	-0.169115	-0.069475	0.46316	0.133724	2.02105	0.409853	-1.13799	0.0804614	0.217721	-0.0769787	0.800014
CHEMBL1835001	COc1cc(C(=O)c2ccc(OC)c(O)c2OC)cc(OC)c1O	1	Intermediate growth	0.264119	KM12	0.146543	MSI	0.44815	Training	-0.0949573	0.527933	-0.111567	-1.74573	0.0454299	-0.191484	-0.679835	0.0785358	-0.57888	-0.121872	-0.522776	-0.57495	0.054188	-0.631327	-0.714736	0.228598	0.278413	-0.592487	1.04955	-0.747046
CHEMBL2262431	ClCc1cccc(Cn2cnc3nc(Cl)nc(Cl)c32)c1	1	Slow growth	0.234664	COLO 205	0.131207	MSS	0.55185	Training	-0.506648	-0.33948	0.33542	0.164463	-0.487323	-0.203249	-0.655203	-0.677331	-0.0599814	0.0189017	-0.561587	-1.00958	-0.788953	-0.0140807	-0.439928	0.656201	1.17429	-0.313484	0.0507063	-0.320823
CHEMBL4290234	C=C1C(=O)O[C@H]2[C@H]1CC/C(Cn1cc(-c3cccc(Cl)c3)nn1)=C\CC[C@@]1(C)O[C@@H]21	1	Slow growth	0.234664	COLO 205	0.131207	MSS	0.55185	Test	0.261654	-0.354918	0.0164594	0.391578	-0.265604	0.128956	-0.851133	-0.463603	0.0973827	-0.116915	-0.753368	-0.170839	-0.260561	0.76809	-0.756548	-0.0997821	-0.295802	0.210154	-0.884039	-0.161033
CHEMBL5203064	NS(=O)(=O)c1ccc(Nc2nc(N/N=C/c3ccccn3)nc(Nc3ccccc3)n2)cc1	1	Slow growth	0.234664	COLO 205	0.131207	MSS	0.55185	Training	-0.165223	0.901735	-0.0207958	0.844568	0.736343	0.239688	-0.823567	1.1232	0.29368	-0.16167	0.291458	0.094783	-0.740563	-0.765862	1.56539	-1.25331	0.5672	-0.681498	0.10957	-0.487713
CHEMBL590574	COc1ccc(/C=C/C(=O)c2cc(OC)c(OC)c(OC)c2)cc1B(O)O	1	Slow growth	0.234664	HCC2998	0.103457	MSS	0.55185	Training	-0.251836	0.300128	-0.102747	-1.16775	-0.0178758	-0.194876	-0.694643	0.112563	-0.477383	-0.16594	-0.490827	-0.426559	-0.294812	-0.765862	-0.625406	-1.20916	0.200906	-0.689013	1.30382	-0.877734
CHEMBL4794274	CC(C)c1cc(C(=O)N(Cc2ccc(C#N)cc2)c2ccc(Cn3c(=O)c(F)cn(C4CCCO4)c3=O)cc2)c(O)cc1O	1	Fast growth	0.501217	HCT 116	0.167478	MSI	0.44815	Training	0.114085	0.114924	-0.233129	-0.162205	0.48599	-0.203093	0.684138	0.913172	0.488238	-0.108014	0.156858	0.932014	0.748412	0.723609	0.337948	0.233329	-0.142013	-0.321426	-0.205414	-0.284219
CHEMBL2419061	Cc1ccc(C2=NN(c3ccc(S(C)(=O)=O)cc3)C(=O)CC2)cc1	1	Fast growth	0.501217	HCT 116	0.167478	MSI	0.44815	Test	1.63893	0.129233	-0.121185	0.330244	-0.206639	0.297336	-0.529641	-0.0218145	-0.505514	-0.121056	0.0149057	-0.637473	-0.14674	-0.631327	0.242141	-0.82671	0.172376	-0.0594255	-0.585271	-0.435661
CHEMBL1836111	CN(C)CCCn1c2c(c3ccccc3c1=O)C(=O)c1cccnc1-2	1	Fast growth	0.501217	HCT 116	0.167478	MSI	0.44815	Training	-0.0958544	-0.489173	-0.197569	0.566688	-0.427815	-0.203093	-0.298045	-0.351638	-0.48909	-0.135475	-0.224091	-0.477678	0.174844	-0.272045	0.0683491	0.289305	-0.0490089	0.0615576	-0.335676	0.951455
CHEMBL4286942	CCCCSc1ccc2nc(NC(=O)OCC)sc2c1	1	Fast growth	0.501217	HCT 15	0.134129	MSI	0.44815	Training	0.548026	1.5378	0.221965	0.460199	0.187668	-0.205522	-0.199444	-0.25114	-0.438677	-0.121719	-0.766266	-0.853993	-0.906108	0.00740182	-0.89919	-0.472172	0.59023	0.70474	1.29681	-0.334659
CHEMBL2419062	CCc1ccc(C2=NN(c3ccc(S(C)(=O)=O)cc3)C(=O)CC2)cc1	1	Fast growth	0.501217	HT-29	0.199611	MSS	0.55185	Training	1.56091	0.0572755	-0.148176	-0.158589	-0.151398	0.294607	-0.466907	-0.001859	-0.558767	-0.164564	0.0563797	-0.64194	-0.205591	-0.765862	0.324489	-0.842205	0.132152	-0.0561175	-0.230188	-0.382083
CHEMBL2417849	O=CN1N=C(c2ccc(Nc3ccnc4cc(Cl)ccc34)cc2)CC1c1ccc(Cl)cc1	1	Fast growth	0.501217	HT-29	0.199611	MSS	0.55185	Test	-0.585745	-0.738893	0.130151	0.359972	-0.363992	-0.251722	0.667957	-0.516705	0.605938	-0.0506488	0.327789	0.0663495	-0.415044	-0.0570754	0.799425	0.0784507	0.649613	-0.172121	-0.136464	0.4215
CHEMBL4288446	CCCOC(=O)Nc1nc2ccc(SCCC)cc2s1	1	Intermediate growth	0.264119	KM12	0.146543	MSI	0.44815	Training	0.420654	1.11831	0.166816	0.396846	0.152136	-0.191484	-0.199444	-0.25114	-0.439097	-0.12172	-0.766266	-0.853993	-0.906108	0.00740182	-0.89919	-0.472172	0.59023	0.485956	1.29681	-0.505941
CHEMBL4282691	CCCCCSc1ccc2nc(NC(=O)OCC)sc2c1	1	Intermediate growth	0.264119	KM12	0.146543	MSI	0.44815	Training	0.367642	1.00773	0.131951	0.444308	0.152136	-0.191484	-0.0626266	-0.25113	-0.42493	-0.121159	-0.766266	-0.77283	-0.906108	0.00740182	-0.89919	-0.38096	0.464037	0.70184	1.38801	-0.397983
CHEMBL4288446	CCCOC(=O)Nc1nc2ccc(SCCC)cc2s1	1	Intermediate growth	0.264119	SW620	0.117575	MSS	0.55185	Training	0.420654	1.11831	0.166816	0.396846	0.149329	-0.186737	-0.207788	-0.256356	-0.49838	-0.166683	-0.810473	-0.993052	-1.04825	-0.0570754	-0.942027	-0.545824	0.692765	0.521894	1.45878	-0.596725
CHEMBL2262431	ClCc1cccc(Cn2cnc3nc(Cl)nc(Cl)c32)c1	1	Intermediate growth	0.264119	SW620	0.117575	MSS	0.55185	Test	-0.518524	-0.348038	0.351225	0.199702	-0.417658	-0.186737	-0.655203	-0.677331	-0.0599814	0.0189017	-0.561587	-1.00958	-0.788953	-0.0140807	-0.439928	0.656201	1.17429	-0.313484	0.0507063	-0.320823
CHEMBL392660	COc1ccc(-c2[nH]c3ccccc3c2C=C(C#N)C#N)cc1	1	Fast growth	0.501217	HCT 116	0.167478	MSI	0.44815	Training	0.455289	0.137346	-0.0802359	-0.940463	-0.235295	-0.203093	-0.191419	0.452146	-0.447356	-0.136056	-0.330746	-0.581934	-0.53844	-0.15228	-0.126767	0.132785	0.445125	-0.344602	0.962534	0.310818
CHEMBL3105458	COc1ccc(-c2nn[nH]c2-c2cc(OC)c3c(c2OC)OCO3)cc1	1	Intermediate growth	0.264119	KM12	0.146543	MSI	0.44815	Training	-0.39918	0.160622	-0.00135738	-0.513055	-0.024224	-0.191484	-0.363014	-0.505538	-0.164109	-0.132113	-0.465356	-0.3286	-0.167812	1.28485	-0.518048	-0.579388	0.202306	-0.411378	0.519334	0.615848
CHEMBL4784874	CCc1cccc(C)c1NC(=O)c1sc2nc3c(cc2c1N)C(=O)CCC3	1	Intermediate growth	0.264119	KM12	0.146543	MSI	0.44815	Training	-0.0718255	0.527608	-0.0572824	-0.0691729	0.24073	-0.191484	-0.686714	0.582465	-0.223105	-0.125204	0.0678872	-0.338446	0.183893	-0.15228	-0.161384	-0.452739	0.030105	0.263068	-0.332869	0.0626816
CHEMBL3792847	COc1ccc(C(=O)N2c3ccccc3Sc3ccccc32)c(C(F)(F)F)c1	1	Intermediate growth	0.264119	KM12	0.146543	MSI	0.44815	Test	0.89863	-0.451811	-0.00616501	0.244052	-0.364524	0.276624	0.838535	-0.41027	-0.041796	-0.113263	0.500753	-0.278236	0.204085	-0.631327	0.52537	0.461319	0.233148	0.197892	-0.42612	0.396644
CHEMBL4748994	COc1cc2nc(-c3ccc(C(F)(F)F)cc3)cc(OCCCN3CCCC3)c2cc1OC	1	Fast growth	0.501217	HCT 15	0.134129	MSI	0.44815	Training	-0.148239	-0.995864	-0.264702	0.0298904	-0.415739	0.242319	0.806051	-0.639427	-0.218873	-0.117482	-0.203643	0.128256	-0.0140786	0.723609	-0.161384	0.509334	-0.286726	-0.291974	0.0977149	0.0698232
CHEMBL1806961	CC(C)CCC[C@@H](C)[C@H]1CC[C@H]2C3=CCn4c(=O)ccc(=O)n4[C@@H]3CC[C@]12C	1	Fast growth	0.501217	HCT 15	0.134129	MSI	0.44815	Training	0.387163	-0.860067	-0.495775	0.0650705	-0.413956	0.0948997	-0.334351	-0.358146	-0.924549	-0.133493	0.0335433	-0.305883	0.449339	-0.0893572	-0.46301	0.441287	-1.31525	1.3802	-0.703935	0.350688
CHEMBL2337950	COc1cc2cc(C(=O)N3c4ccccc4Sc4ccccc43)[nH]c2cc1OC	1	Intermediate growth	0.264119	SW620	0.117575	MSS	0.55185	Training	0.29519	-0.134343	-0.0308318	0.0559578	-0.0815077	-0.186737	0.595862	-0.412352	0.0336942	-0.171235	0.546067	-0.163041	0.0278841	-0.0570754	0.507631	0.422018	0.324004	0.285816	-0.0987172	0.877018
CHEMBL4170374	C=C1C(=O)O[C@@H]2[C@H]3O[C@]3(C)CC/C=C(/COC(=O)c3cc4cc(OC)ccc4[nH]3)CC[C@@H]12	1	Fast growth	0.501217	HCT 116	0.167478	MSI	0.44815	Test	0.535808	-0.192853	-0.354657	-0.0329002	-0.0776284	0.172231	-0.424544	-0.331809	-0.416091	-0.129054	-0.766266	0.04423	0.00546678	0.486437	-0.89919	0.492084	-0.692746	0.132053	-0.629355	0.0586747
CHEMBL4172882	COc1ccc(-c2cc(/C=C/C(=O)c3cc(OC)c(OC)c(OC)c3)[nH]n2)cc1OC	1	Fast growth	0.501217	HCT 116	0.167478	MSI	0.44815	Training	-0.359795	0.0572981	-0.145223	-1.66872	-0.0217534	-0.203093	-0.166195	-0.408517	-0.0795457	-0.121516	-0.478214	0.02147	-0.254331	0.27196	-0.613865	-0.129599	0.278681	-0.561421	1.09672	-0.378699
CHEMBL4446606	COc1cc2c(=O)n(CCN)c3c4cc5c(cc4ccc3c2cc1OC)OCO5	1	Fast growth	0.501217	HCT 15	0.134129	MSI	0.44815	Training	-0.612675	-0.0843948	-0.173455	-0.363128	-0.00858257	-0.205522	-0.00300771	0.281027	-0.169406	-0.129397	-0.0415184	-0.105053	0.271942	0.326755	-0.268911	0.236018	0.110406	0.106201	-0.0976016	1.39619
CHEMBL2262437	ClCc1ccccc1Cn1cnc2c(Cl)nc(Cl)nc21	1	Fast growth	0.501217	HT-29	0.199611	MSS	0.55185	Training	-0.72531	-0.482193	0.503099	0.0223974	-0.53298	-0.251722	-0.655203	-0.677555	-0.0264812	0.0190235	-0.561587	-1.0029	-0.558978	-0.0140807	-0.401514	0.656201	1.17429	-0.324696	0.145222	-0.257904
CHEMBL4280635	C=C1C(=O)O[C@H]2[C@H]1CC/C(Cn1cc(-c3ccc(F)cc3)nn1)=C\CC[C@@]1(C)O[C@@H]21	1	Intermediate growth	0.264119	SW620	0.117575	MSS	0.55185	Test	0.293872	-0.364416	-0.0953157	0.36741	-0.207773	0.127738	-1.04664	-0.463603	-0.181825	-0.176172	-0.753368	-0.170839	-0.260561	0.76809	-0.756548	-0.215601	-0.506906	0.149411	-0.884039	-0.115038
CHEMBL4284815	C=C1C(=O)O[C@H]2[C@H]1CC/C(Cn1cc(-c3cc(C)c(C)cc3C)nn1)=C\CC[C@@]1(C)O[C@@H]21	1	Intermediate growth	0.264119	SW620	0.117575	MSS	0.55185	Training	0.261425	-0.417201	-0.0828961	0.229617	-0.207773	0.127738	-0.827384	-0.463498	-0.0312924	-0.179279	-0.859922	-0.0434679	0.183015	0.76809	-1.07318	-0.118442	-0.481035	0.235397	-1.08671	-0.293324
CHEMBL2436064	COc1cc(/C=C/C(=O)c2ccc(NC(=O)CN3CCN(c4cc5c(cc4F)c(=O)c(C(=O)O)cn5C4CC4)CC3)cc2)cc(OC)c1OC	1	Intermediate growth	0.264119	SW620	0.117575	MSS	0.55185	Training	-0.0255291	-0.0763531	-0.150609	-0.180788	0.472686	-0.186737	0.680256	0.28963	1.01533	-0.143766	0.900618	1.5617	0.667361	-0.765862	0.747435	0.345648	0.00250901	-0.283013	-0.0389478	-0.155449
CHEMBL3221214	O=C1/C(=C/c2ccc(Cl)cc2Cl)CN(S(=O)(=O)c2ccccc2)C/C1=C\c1ccc(Cl)cc1Cl	1	Slow growth	0.234664	COLO 205	0.131207	MSS	0.55185	Training	0.406601	-0.469898	0.28638	0.262733	-0.298999	0.139851	1.42538	-0.0114655	1.22367	0.0992716	0.479557	0.0958091	0.438012	-0.765862	0.772273	-0.285328	0.996259	0.441265	-0.543416	-0.723656
CHEMBL2337947	CCOc1ccc(C(=O)N2c3ccccc3Sc3ccccc32)cc1Cl	1	Intermediate growth	0.264119	KM12	0.146543	MSI	0.44815	Test	0.445614	-0.392312	0.116806	0.352345	-0.364524	-0.191484	0.989111	-0.410298	0.0814421	-0.0713312	0.500753	-0.366049	-0.0640452	-0.631327	0.52537	0.598389	0.579241	0.284712	0.117061	0.420374
CHEMBL4069438	c1ccc2c3c([nH]c2c1)C(c1ccc(C2NCCc4c2[nH]c2ccccc42)cc1)NCC3	1	Fast growth	0.501217	HCT 15	0.134129	MSI	0.44815	Training	-0.670062	-0.829933	-0.291963	0.972053	-0.298701	-0.205522	0.233557	-0.610069	-0.158912	-0.141876	1.05111	0.185011	0.241041	0.326755	1.33452	0.493251	-0.299416	0.359073	-0.598991	1.47883
CHEMBL515567	COc1cc(/C=C2/SC(N3N=C(c4ccccc4)CC3c3ccccc3O)=NC2=O)cc(OC)c1O	1	Fast growth	0.501217	HT-29	0.199611	MSS	0.55185	Training	0.546738	0.357199	-0.00813608	-0.0102005	0.501605	-0.251722	0.123002	0.229356	0.630981	-0.159902	0.0583743	0.401303	0.189744	0.651698	0.548381	-0.713769	0.50921	-0.0577802	0.048638	-0.0717368
CHEMBL1172409	COc1cc2c(cc1OCCCCOc1ccc(-c3nc4ccccc4s3)cc1)N=C[C@@H]1CCCN1C2=O	1	Intermediate growth	0.264119	SW620	0.117575	MSS	0.55185	Training	-0.36114	-0.163491	-0.0902484	0.433046	0.119014	-0.186737	0.741325	-0.355531	0.497776	-0.168163	-0.00755258	0.644043	-0.0302576	1.00609	0.231749	-0.235331	0.123148	0.0387443	0.103468	0.724694
CHEMBL4170692	COc1cc2c(=O)n(CCN(C)C)c3c4cc5c(cc4ccc3c2cc1OC)OCO5	1	Fast growth	0.501217	HCT 15	0.134129	MSI	0.44815	Test	-0.614034	-0.620466	-0.172839	-0.131214	-0.234142	-0.205522	0.237379	-0.496763	-0.0584239	-0.129047	-0.0415184	0.00876027	0.271942	0.326755	-0.268911	0.27473	0.0987333	0.136048	-0.335039	1.28281
CHEMBL2441800	O=C(Nc1cccc(-n2cc(-c3ccncc3)c(-c3ccc(Cl)c(O)c3)n2)c1)Nc1cc(C(F)(F)F)cc(C(F)(F)F)c1	1	Fast growth	0.501217	HCT 116	0.167478	MSI	0.44815	Training	0.307339	-0.497566	-0.0859278	0.799142	-0.0198724	0.79777	0.92911	-0.183705	0.788954	-0.0377688	0.293902	0.766161	0.633826	0.00740182	0.90792	0.0187758	0.014024	-0.4812	-0.84138	-0.251746
CHEMBL4642891	COc1ccc2nc3c(cc2c1)C(=O)CC(c1ccccc1)C3	1	Fast growth	0.501217	HT-29	0.199611	MSS	0.55185	Training	-0.38049	-0.800979	-0.145967	0.39609	-0.58625	-0.251722	-0.471996	-0.529419	-0.585976	-0.186354	0.482856	-0.708754	-0.51328	-0.765862	0.64112	0.404922	0.162036	0.000345196	-0.102214	0.553112
CHEMBL4742372	COc1cc2nc(-c3ccc(C(F)(F)F)cc3)cc(OCCCN3CCCCC3)c2cc1OC	1	Fast growth	0.501217	HCT 116	0.167478	MSI	0.44815	Training	-0.176501	-1.01797	-0.279867	0.0803964	-0.553728	0.297336	0.942868	-0.639417	-0.205127	-0.116923	0.88939	0.209418	-0.0140786	-0.631327	0.694612	0.537041	-0.338058	-0.249406	0.184349	0.0935684
CHEMBL4286942	CCCCSc1ccc2nc(NC(=O)OCC)sc2c1	1	Fast growth	0.501217	HCT 116	0.167478	MSI	0.44815	Test	0.548026	1.5378	0.221965	0.460199	0.120534	-0.203093	-0.199444	-0.25114	-0.438677	-0.121719	-0.766266	-0.853993	-0.906108	0.00740182	-0.89919	-0.472172	0.59023	0.70474	1.29681	-0.334659
CHEMBL1796403	NC(=O)c1cc(I)ccc1NC(=O)/C=C/c1ccccc1	1	Fast growth	0.501217	HCT 116	0.167478	MSI	0.44815	Training	-0.142201	0.390867	6.23731	0.610966	-0.239832	-0.203093	-0.375626	0.432615	2.73816	7.14786	-0.322796	-0.834052	-0.714197	-0.631327	-0.0431944	0.445709	1.52687	-0.577621	0.521144	-1.28107
CHEMBL3622213	CC(C)Sc1cc2c(c3nsnc13)C(=O)c1ccccc1C2=O	1	Intermediate growth	0.264119	SW620	0.117575	MSS	0.55185	Training	1.05136	0.813641	0.659177	0.461515	0.229983	-0.186737	-0.58226	0.42362	0.804626	-0.161129	-0.236831	-0.762267	0.0880197	0.297305	-0.302562	-0.431871	1.46077	0.879237	-0.743349	0.784727
CHEMBL3634463	C=C1C(=O)O[C@H]2[C@H]1CC/C(COC(=O)NCCCCCNC(=O)OC/C1=C/CC[C@@]3(C)O[C@H]3[C@H]3OC(=O)C(=C)[C@@H]3CC1)=C\CC[C@@]1(C)O[C@@H]21	1	Intermediate growth	0.264119	SW620	0.117575	MSS	0.55185	Training	0.679775	0.0195484	-0.326554	0.292951	0.547592	0.442208	-0.397356	-0.0133098	0.0117495	-0.15784	-1.17955	1.41587	0.344336	0.297305	-1.38981	0.696475	-1.16919	0.299429	-0.429564	-0.281125
CHEMBL1806961	CC(C)CCC[C@@H](C)[C@H]1CC[C@H]2C3=CCn4c(=O)ccc(=O)n4[C@@H]3CC[C@]12C	1	Slow growth	0.234664	HCC2998	0.103457	MSS	0.55185	Test	0.268106	-0.598038	-0.329786	0.0799263	-0.456596	0.0689697	-0.357492	-0.375099	-1.03708	-0.179747	0.0770615	-0.384824	0.455868	-0.164447	-0.458006	0.467825	-1.42171	1.51422	-0.761412	0.353861
CHEMBL4642891	COc1ccc2nc3c(cc2c1)C(=O)CC(c1ccccc1)C3	1	Fast growth	0.501217	HCT 116	0.167478	MSI	0.44815	Training	-0.38049	-0.800979	-0.145967	0.39609	-0.604956	-0.203093	-0.437537	-0.497212	-0.518036	-0.139447	0.399228	-0.597796	-0.424017	-0.631327	0.527476	0.384601	0.111959	0.0159584	-0.109893	0.530245
CHEMBL2337949	O=C(c1ccc2c(c1)Sc1ccccc1N2)c1c[nH]c2ccccc12	1	Slow growth	0.234664	COLO 205	0.131207	MSS	0.55185	Training	0.363479	-0.137895	0.0368273	0.574489	-0.22692	-0.203249	0.377456	-0.411605	-0.0912752	-0.180343	0.66086	-0.512098	-0.208282	-0.0140807	0.717947	0.51995	0.583201	0.269757	-0.500322	0.789866
CHEMBL3617173	COc1ccc(-c2[nH]c3ccc(OC)cc3c2/C=C(\C#N)S(=O)(=O)c2ccccc2)cc1	1	Fast growth	0.501217	HT-29	0.199611	MSS	0.55185	Training	1.50329	0.116616	-0.0913032	-0.621638	0.155052	0.171466	0.295606	0.451113	0.124037	-0.159431	0.107823	0.044125	0.193297	-0.234272	0.64112	-0.839288	0.428994	0.0782686	0.358135	0.0358088
CHEMBL1947118	CCc1ccc(-c2ccc(=O)n(-c3ccc(S(N)(=O)=O)cc3)n2)cc1	1	Fast growth	0.501217	HT-29	0.199611	MSS	0.55185	Test	0.422753	0.759949	-0.0533816	-0.158589	0.18972	0.294607	-0.721785	1.1987	-0.390484	-0.162475	-0.0714849	-0.64194	-0.205591	-0.765862	0.324489	-1.61154	0.383491	-0.275223	-0.230188	-0.382083
CHEMBL3597731	COc1cc(/C=C/c2cc3ccccc3[nH]2)cc(OC)c1OC	1	Intermediate growth	0.264119	KM12	0.146543	MSI	0.44815	Training	-0.578662	-0.466359	-0.11523	-0.520313	-0.482097	-0.191484	-0.0133264	-0.631761	-0.579421	-0.135596	-0.426767	-0.587949	-0.620799	0.00740182	-0.412102	0.260536	0.270588	-0.508052	0.887582	-0.267507
CHEMBL2440582	CCN(CC)c1ccc(/C=N/NC(=O)Cc2ccc(Nc3ccnc(C(F)(F)F)c3)cc2)c(O)c1	1	Slow growth	0.234664	COLO 205	0.131207	MSS	0.55185	Training	-0.0506804	-0.134202	-0.156349	-0.0700843	-0.0343854	0.239688	0.765922	-0.152749	-0.110902	-0.156515	-0.0541632	0.206701	-0.3339	-0.765862	0.324489	0.0100113	-0.0567515	-0.741018	0.390195	-0.908014
CHEMBL3409058	COc1cc(OC)cc(/C(C#N)=C/c2nc3ccccc3s2)c1	1	Fast growth	0.501217	HT-29	0.199611	MSS	0.55185	Training	-0.177498	0.427035	0.148549	-0.617279	-0.0524688	-0.251722	-0.505499	0.073843	-0.188653	-0.173923	-0.384288	-0.704503	-0.86546	-0.0570754	-0.295963	-0.906231	0.980476	-0.197672	0.921495	-0.191005
CHEMBL3792454	COc1ccc(C(=O)N2c3ccccc3Sc3ccccc32)c(OC)c1	1	Intermediate growth	0.264119	KM12	0.146543	MSI	0.44815	Test	0.421978	-0.237094	0.0139281	-0.129413	-0.268996	-0.191484	0.452541	-0.408124	-0.0995118	-0.126838	0.500753	-0.347325	-0.146541	-0.631327	0.52537	0.45155	0.488703	0.267094	0.318197	0.627353
CHEMBL1836113	CN(C)CCCn1c2c(c3ccc([N+](=O)[O-])cc3c1=O)C(=O)c1cccnc1-2	1	Fast growth	0.501217	HCT 116	0.167478	MSI	0.44815	Training	-0.011525	0.317568	-0.205882	0.374363	0.0495011	-0.203093	-0.339319	0.410262	-0.352196	-0.126514	-0.275552	-0.28775	0.421928	-0.272045	-0.133413	-0.156829	-0.13914	0.0215076	-0.521723	0.854422
CHEMBL3621815	O=C1c2ccccc2C(=O)c2c1cc(Sc1cccc(Cl)c1)c1nsnc21	1	Fast growth	0.501217	HCT 116	0.167478	MSI	0.44815	Training	0.979494	0.645242	0.934192	0.656262	0.216794	-0.203093	0.00578225	0.361737	1.3451	-0.0573565	0.134736	-0.299781	0.11785	0.326755	0.247729	-0.248406	1.44104	0.716779	-0.642613	0.759522
CHEMBL4294839	CCCCSc1ccc2nc(NC(=O)OCCC)sc2c1	1	Fast growth	0.501217	HCT 15	0.134129	MSI	0.44815	Training	0.476251	1.38547	0.174604	0.525581	0.187668	-0.205522	-0.0626266	-0.25113	-0.425351	-0.121161	-0.766266	-0.77283	-0.906108	0.00740182	-0.89919	-0.38096	0.464037	0.620403	1.38801	-0.431401
CHEMBL2417840	COc1ccc(C2CC(c3cccc(Nc4ccnc5cc(Cl)ccc45)c3)=NN2C=O)cc1	1	Fast growth	0.501217	HCT 15	0.134129	MSI	0.44815	Test	-0.628057	-0.600348	-0.0144226	0.0951645	-0.188001	-0.205522	0.319546	-0.483427	0.369962	-0.0730271	0.259489	0.200583	-0.33549	0.00740182	0.670133	0.0143374	0.395097	-0.203727	0.109969	0.46905
CHEMBL2419061	Cc1ccc(C2=NN(c3ccc(S(C)(=O)=O)cc3)C(=O)CC2)cc1	1	Intermediate growth	0.264119	KM12	0.146543	MSI	0.44815	Training	1.21209	0.0958065	-0.0825737	0.302509	-0.153906	0.276624	-0.529641	-0.0218145	-0.505514	-0.121056	0.0149057	-0.637473	-0.14674	-0.631327	0.242141	-0.82671	0.172376	-0.0594255	-0.585271	-0.435661
CHEMBL2417840	COc1ccc(C2CC(c3cccc(Nc4ccnc5cc(Cl)ccc45)c3)=NN2C=O)cc1	1	Intermediate growth	0.264119	KM12	0.146543	MSI	0.44815	Training	-0.433549	-0.433808	-0.0050731	0.131861	-0.240534	-0.191484	0.319546	-0.483427	0.369962	-0.0730271	0.259489	0.200583	-0.33549	0.00740182	0.670133	0.0143374	0.395097	-0.203727	0.109969	0.46905
CHEMBL4069056	COc1cc(C(=O)/C=C/c2cccc(Nc3ccnc4cc(Cl)ccc34)c2)cc(OC)c1OC	1	Intermediate growth	0.264119	KM12	0.146543	MSI	0.44815	Training	-0.369828	-0.396112	0.054418	-0.265271	-0.210934	-0.191484	0.382986	-0.486445	0.549803	-0.0675228	0.163467	0.249096	-0.298472	-0.631327	0.384809	0.321246	0.646015	-0.408424	0.518399	-0.00839609
CHEMBL392660	COc1ccc(-c2[nH]c3ccccc3c2C=C(C#N)C#N)cc1	1	Intermediate growth	0.264119	SW620	0.117575	MSS	0.55185	Test	0.352869	0.101696	-0.0528481	-0.619918	-0.148812	-0.186737	-0.198882	0.524068	-0.507544	-0.182592	-0.327184	-0.691153	-0.640254	-0.234272	-0.0848825	0.125486	0.531746	-0.399763	1.08784	0.309618
CHEMBL603463	COc1ccc(Nc2ncc3c(n2)-c2ccccc2NC(=O)C3)cc1O	1	Intermediate growth	0.264119	SW620	0.117575	MSS	0.55185	Training	-0.406765	0.306087	-0.123484	0.321925	0.0715491	-0.186737	-1.08947	-0.185293	-0.433629	-0.180251	-0.162834	-0.471615	-0.553474	-0.765862	0.177423	0.177086	0.199285	-0.468021	-0.0654684	0.439044
CHEMBL2337950	COc1cc2cc(C(=O)N3c4ccccc4Sc4ccccc43)[nH]c2cc1OC	1	Fast growth	0.501217	HCT 15	0.134129	MSI	0.44815	Training	0.375831	-0.187814	-0.0499069	-0.00939787	-0.058883	-0.205522	0.524772	-0.391717	0.0403854	-0.125822	0.456192	-0.106021	0.0636583	0.00740182	0.407181	0.400007	0.257918	0.273213	-0.106742	0.822135
CHEMBL4102784	COc1ccccc1CNCCCN1C(=O)c2ccc3c4c(ccc(c24)C1=O)C(=O)N(CCCN)C3=O	1	Intermediate growth	0.264119	SW620	0.117575	MSS	0.55185	Training	0.16636	0.137095	-0.143082	-0.100756	0.309524	-0.186737	0.416472	0.823518	0.20667	-0.164075	0.314733	0.498364	0.872704	-0.765862	0.309739	0.269074	0.0625707	0.0159948	0.190487	0.976141
CHEMBL4779335	COc1ccc(CCN2CCCN3C2=Nc2ccccc2S3(=O)=O)cc1	1	Fast growth	0.501217	HCT 116	0.167478	MSI	0.44815	Test	0.287213	-0.178316	-0.259465	0.135057	-0.257535	0.184541	0.0890958	-0.168581	-0.545276	-0.123836	0.60431	-0.390198	-0.03956	-0.631327	0.472429	-0.6834	-0.157729	0.704463	-0.142331	0.328351
CHEMBL1806961	CC(C)CCC[C@@H](C)[C@H]1CC[C@H]2C3=CCn4c(=O)ccc(=O)n4[C@@H]3CC[C@]12C	1	Intermediate growth	0.264119	KM12	0.146543	MSI	0.44815	Training	0.303416	-0.622343	-0.354495	0.110016	-0.476715	0.122533	-0.334351	-0.358146	-0.924549	-0.133493	0.0335433	-0.305883	0.449339	-0.0893572	-0.46301	0.441287	-1.31525	1.3802	-0.703935	0.350688
CHEMBL3797601	CNC(=O)c1cc(Oc2ccc3nc(NC(=O)Nc4cc(C(F)(F)F)cc(C(F)(F)F)c4)sc3c2)ccn1	1	Intermediate growth	0.264119	KM12	0.146543	MSI	0.44815	Training	0.449069	0.273171	-0.0635097	0.447909	0.449381	0.744738	-0.163138	-0.175318	0.405095	-0.0891884	-0.136172	0.369227	0.179632	0.00740182	0.051914	-0.473511	-0.0295379	-0.428667	-0.763795	-0.463135
CHEMBL2205251	COc1cc(/C=C/c2cc3ccccc3o2)cc(OC)c1OC	1	Intermediate growth	0.264119	SW620	0.117575	MSS	0.55185	Training	-0.578662	-0.518054	-0.121132	-0.520313	-0.443337	-0.186737	0.112824	-0.68734	-0.668426	-0.181724	-0.433737	-0.697828	-0.731647	-0.0570754	-0.401514	-0.788096	0.295962	-0.6357	1.00467	-0.332139
CHEMBL4436746	COc1cc(Cl)cc(-c2nn(-c3cccc(NC(=O)Nc4cc(C(F)(F)F)cc(C(F)(F)F)c4)c3)cc2-c2ccncc2)c1	1	Slow growth	0.234664	COLO 205	0.131207	MSS	0.55185	Test	0.193931	-0.474104	-0.0561397	0.52933	-0.12037	0.68263	1.18068	-0.498965	0.905175	-0.0730487	0.365977	0.908973	0.386404	-0.0570754	1.03768	0.0114525	0.0452787	-0.530265	-0.726587	-0.293111
CHEMBL3409063	COc1cc(/C(C#N)=C/c2coc3ccccc23)cc(OC)c1OC	1	Slow growth	0.234664	COLO 205	0.131207	MSS	0.55185	Training	-0.0919328	-0.150312	-0.0812641	-0.931106	-0.281469	-0.203249	-0.0771685	-0.0837255	-0.474289	-0.177075	-0.433737	-0.516624	-0.415044	-0.0140807	-0.401514	-0.776574	0.383557	-0.585862	1.21562	-0.110926
CHEMBL4280635	C=C1C(=O)O[C@H]2[C@H]1CC/C(Cn1cc(-c3ccc(F)cc3)nn1)=C\CC[C@@]1(C)O[C@@H]21	1	Slow growth	0.234664	COLO 205	0.131207	MSS	0.55185	Training	0.25911	-0.354918	-0.0854863	0.322544	-0.265604	0.128956	-1.04664	-0.463603	-0.181825	-0.176172	-0.753368	-0.170839	-0.260561	0.76809	-0.756548	-0.215601	-0.506906	0.149411	-0.884039	-0.115038
CHEMBL2417840	COc1ccc(C2CC(c3cccc(Nc4ccnc5cc(Cl)ccc45)c3)=NN2C=O)cc1	1	Slow growth	0.234664	COLO 205	0.131207	MSS	0.55185	Training	-0.426551	-0.420327	-0.00042436	0.100518	-0.259924	-0.203249	0.368126	-0.514121	0.399419	-0.11265	0.327789	0.177193	-0.415044	-0.0570754	0.799425	-0.00595296	0.47623	-0.243436	0.141763	0.485205
CHEMBL510614	C[C@H]1[C@@H](OCCCO[C@H]2O[C@@H]3O[C@@]4(C)CC[C@H]5[C@H](C)CC[C@@H]([C@H]2C)[C@@]35OO4)O[C@@H]2O[C@@]3(C)CC[C@H]4[C@H](C)CC[C@@H]1[C@@]24OO3	1	Slow growth	0.234664	COLO 205	0.131207	MSS	0.55185	Test	0.644633	-0.401914	-0.439517	0.00440311	-0.0103919	0.999895	0.826567	-0.646476	-0.904418	-0.172083	1.29409	0.936554	1.53844	-0.765862	0.0477522	0.727978	-2.36738	2.02338	-1.50051	1.8316
CHEMBL3310505	C/C=C1\NC(=O)[C@H]2CSSCC/C=C/[C@@H](CC(=O)N[C@H](C(C)C)C(=O)N2)OC(=O)[C@H](C(C)C)NC1=O	1	Fast growth	0.501217	HCT 15	0.134129	MSI	0.44815	Training	1.09352	1.69619	0.0609868	-0.106463	1.06436	-0.205522	-0.878946	0.90846	0.309903	-0.0789727	-1.09887	0.247448	0.110049	-0.631327	-1.30271	0.304462	-0.212638	0.475663	0.504527	-1.01692
CHEMBL2436064	COc1cc(/C=C/C(=O)c2ccc(NC(=O)CN3CCN(c4cc5c(cc4F)c(=O)c(C(=O)O)cn5C4CC4)CC3)cc2)cc(OC)c1OC	1	Fast growth	0.501217	HCT 15	0.134129	MSI	0.44815	Training	-0.0659809	-0.107929	-0.214908	-0.335531	0.533038	-0.205522	0.600824	0.24088	0.92499	-0.101068	0.775698	1.44824	0.639928	-0.631327	0.623283	0.331186	-0.0318005	-0.239392	-0.0528802	-0.108281
CHEMBL4075561	COc1cc2ncnc(Oc3ccc(NC(=O)Nc4ccc(CN5CCOCC5)c(C(F)(F)F)c4)c4ccccc34)c2cc1OC	1	Fast growth	0.501217	HT-29	0.199611	MSS	0.55185	Training	-0.29312	-0.403192	-0.187081	0.389599	0.233688	0.294607	0.678136	-0.496178	0.867123	-0.150662	1.17672	1.23655	0.288405	-0.765862	1.80694	0.300759	0.0525872	-0.434492	-0.116597	0.324438
CHEMBL4642891	COc1ccc2nc3c(cc2c1)C(=O)CC(c1ccccc1)C3	1	Intermediate growth	0.264119	KM12	0.146543	MSI	0.44815	Test	-0.253836	-0.57945	-0.100563	0.350308	-0.526498	-0.191484	-0.437537	-0.497212	-0.518036	-0.139447	0.399228	-0.597796	-0.424017	-0.631327	0.527476	0.384601	0.111959	0.0159584	-0.109893	0.530245
CHEMBL4282691	CCCCCSc1ccc2nc(NC(=O)OCC)sc2c1	1	Intermediate growth	0.264119	SW620	0.117575	MSS	0.55185	Training	0.367642	1.00773	0.131951	0.444308	0.149329	-0.186737	-0.055964	-0.256345	-0.482659	-0.166061	-0.810473	-0.902987	-1.04825	-0.0570754	-0.942027	-0.444607	0.552731	0.761456	1.55998	-0.476926
CHEMBL4069056	COc1cc(C(=O)/C=C/c2cccc(Nc3ccnc4cc(Cl)ccc34)c2)cc(OC)c1OC	1	Intermediate growth	0.264119	SW620	0.117575	MSS	0.55185	Training	-0.369828	-0.396112	0.054418	-0.265271	-0.175882	-0.186737	0.438525	-0.51747	0.598986	-0.106541	0.221235	0.231026	-0.373965	-0.765862	0.482804	0.334618	0.75467	-0.470585	0.59499	-0.0446084
CHEMBL1403937	COc1cc(C2C(C#N)=C(N)Oc3cc(O)ccc32)cc(OC)c1OC	1	Intermediate growth	0.264119	KM12	0.146543	MSI	0.44815	Training	0.138887	0.548416	-0.144667	-1.01869	0.174905	-0.191484	-0.764677	0.97113	-0.483504	-0.125855	-0.274543	-0.391037	-0.130628	-0.631327	-0.399858	0.260789	0.0368299	-0.283005	0.628232	0.141294
CHEMBL4436746	COc1cc(Cl)cc(-c2nn(-c3cccc(NC(=O)Nc4cc(C(F)(F)F)cc(C(F)(F)F)c4)c3)cc2-c2ccncc2)c1	1	Fast growth	0.501217	HT-29	0.199611	MSS	0.55185	Test	0.278758	-0.678943	-0.0958489	0.72186	-0.0803718	0.840943	1.18068	-0.498965	0.905175	-0.0730487	0.365977	0.908973	0.386404	-0.0570754	1.03768	0.0114525	0.0452787	-0.530265	-0.726587	-0.293111
CHEMBL3105458	COc1ccc(-c2nn[nH]c2-c2cc(OC)c3c(c2OC)OCO3)cc1	1	Fast growth	0.501217	HCT 15	0.134129	MSI	0.44815	Training	-0.58071	0.218521	-0.00930391	-0.793253	0.018944	-0.205522	-0.363014	-0.505538	-0.164109	-0.132113	-0.465356	-0.3286	-0.167812	1.28485	-0.518048	-0.579388	0.202306	-0.411378	0.519334	0.615848
CHEMBL1947118	CCc1ccc(-c2ccc(=O)n(-c3ccc(S(N)(=O)=O)cc3)n2)cc1	1	Intermediate growth	0.264119	SW620	0.117575	MSS	0.55185	Training	0.329251	0.553654	-0.0333541	-0.0523424	0.136999	0.23256	-0.721785	1.1987	-0.390484	-0.162475	-0.0714849	-0.64194	-0.205591	-0.765862	0.324489	-1.61154	0.383491	-0.275223	-0.230188	-0.382083
CHEMBL575141	COc1cc(C)cc(-c2nn(CC#N)cc2-c2ccnc(-c3ccc(N(C)C)cc3)c2)c1	1	Slow growth	0.234664	HCC2998	0.103457	MSS	0.55185	Training	-0.219342	-0.370918	-0.0450684	0.168485	-0.256846	-0.194876	-0.114064	-0.0743968	0.159463	-0.177565	-0.0541632	0.0301181	-0.320367	-0.0570754	0.298876	-0.0854702	0.426296	-0.364141	0.233471	0.0944567
CHEMBL4788155	COc1cc2nc(-c3ccc(C(F)(F)F)cc3)cc(OCCCN3CCC(O)CC3)c2cc1OC	1	Slow growth	0.234664	COLO 205	0.131207	MSS	0.55185	Test	-0.0890895	-0.475682	-0.183363	-0.000382897	-0.287051	0.239688	0.623004	-0.367159	-0.186862	-0.157413	0.804205	0.244007	-0.0583792	-0.765862	0.509967	0.574712	-0.346002	-0.288679	0.0444141	0.0625412
CHEMBL4748994	COc1cc2nc(-c3ccc(C(F)(F)F)cc3)cc(OCCCN3CCCC3)c2cc1OC	1	Fast growth	0.501217	HCT 116	0.167478	MSI	0.44815	Training	-0.148239	-0.995864	-0.264702	0.0298904	-0.553728	0.297336	0.806051	-0.639427	-0.218873	-0.117482	-0.203643	0.128256	-0.0140786	0.723609	-0.161384	0.509334	-0.286726	-0.291974	0.0977149	0.0698232
CHEMBL4084089	COc1ccccc1CNCCCN1C(=O)c2ccc3c4c(ccc(c24)C1=O)C(=O)N(CCCNCCCN)C3=O	1	Slow growth	0.234664	COLO 205	0.131207	MSS	0.55185	Training	0.0569784	0.119065	-0.160111	0.0104332	0.398672	-0.203249	0.636999	0.829819	0.317821	-0.161146	0.314733	0.858622	0.872704	-0.765862	0.309739	0.363945	-0.0452176	-0.00340179	0.50113	0.820477
CHEMBL2337947	CCOc1ccc(C(=O)N2c3ccccc3Sc3ccccc32)cc1Cl	1	Fast growth	0.501217	HCT 116	0.167478	MSI	0.44815	Training	0.583051	-0.543184	0.153474	0.398896	-0.431798	-0.203093	0.989111	-0.410298	0.0814421	-0.0713312	0.500753	-0.366049	-0.0640452	-0.631327	0.52537	0.598389	0.579241	0.284712	0.117061	0.420374
[truncated: 4,292 more rows]

## Sheet: S2
Molecule ChEMBL ID	Smiles	ACRC(ej)	dt	p(dt)	ct	p(ct)	mc	p(mc)	Series	PACRC(ej)	Prob. (%)
[truncated: 5,478 more rows]

[truncated: 2 more sheets: S3, S4]
