# Supplementary material for: Computational Phenotypic Drug Discovery for Anticancer Chemotherapy: PTML Modeling of Multi-Cell Inhibitors of Colorectal Cancer Cell Lines
Source: Int J Mol Sci. 2025 Nov 26;26(23):11453. doi: 10.3390/ijms262311453 (PMC12692404; doi:10.3390/ijms262311453)
Supplement: Supplementary file 1 [file ijms-26-11453-s001.zip › ijms-3995946-supplementary/Supp Inf 3 (COLRCCLs)_OK.xlsx]

## Sheet: Cover Sheet
Computational Phenotypic Drug Discovery for Anticancer Chemotherapy: PTML Modeling of Multi-Cell Inhibitors of Colorectal Cancer Cell Lines
Alejandro Speck-Planche1,* and M. Natália D. S. Cordeiro1
1LAQV@REQUIMTE/Department of Chemistry and Biochemistry, Faculty of Sciences, University of Porto, 4169-007, Porto, Portugal
*Correspondence: Alejandro Speck-Planche (alejspivanovich@gmail.com)
CONTENT OF SUPPLEMENTARY INFORMATION 3
SPREADSHEET S1
Column A is the identifier of each designed molecule; columns B and C have already been explained in the manuscript.
Columns from D to CE contain the topological indices (TIs) calculated by the software MODESLAB v1.5.
Starting from column CF, one can find the partially normalized topological indices (denoted as NTIs) that were discussed in the manuscript.
SPREADSHEET S2
Column A is the identifier of each designed molecule; columns B, C, and E have already been explained in the manuscript.
Column D (represented by "p(dt)") is the a priori probability calculated as the ratio of the number of molecules experimentally tested by considering the same label of doubling time to the total number of molecules/cases. Column F (represented by "p(ct)") is the a priori probability calculated as the ratio of the number of molecules molecules experimentally tested against the same CRC cell line t…
In columns from I to AB, one can find the D[GTI]ej indices for the designed molecules that were calculated according to Eq. 2 reported in the manuscript. For the sake of simplicity, only those D[GTI]ej descriptors that were used as inputs for the PTML-MLP model are represented here.
SPREADSHEET S3
Here, data appear in the same order as in the spreadsheet S2 of the present supplementary information file.
Column A is the identifier of each designed molecule; columns B, C, E, and G have already been explained in the manuscript.
Column D (represented by "p(dt)") is the a priori probability calculated as the ratio of the number of molecules experimentally tested by considering the same label of doubling time to the total number of molecules/cases. Column F (represented by "p(ct)") is the a priori probability calculated as the ratio of the number of molecules molecules experimentally tested against the same CRC cell line t…
PACRC(ej): This is the predicted categorical value of anti-CRC activity ACRC(ej) for the ith molecule under an experimental condition ej.
ProbAct: This is the predicted probability (expressed in percentage) for a molecule to be classified/predicted as active.
SPREADSHEET S4
Here, data appear in the same order as in the spreadsheet S2 of the present supplementary information file.
Column A is the identifier of each designed molecule; columns B, C, E, and G have already been explained in the manuscript.
Column D (represented by "p(dt)") is the a priori probability calculated as the ratio of the number of molecules experimentally tested by considering the same label of doubling time to the total number of molecules/cases. Column F (represented by "p(ct)") is the a priori probability calculated as the ratio of the number of molecules molecules experimentally tested against the same CRC cell line t…
In columns from I to AB, one can find the D[GTI]ej indices for the designed molecules that were calculated according to Eq. 2 reported in the manuscript. For the sake of simplicity, only those D[GTI]ej descriptors that were used as inputs for the PTML-MLP model are represented here.
In columns from AE to AY, one can find the maximum and minimum values for each of the 20 D[GTI]ej indices that were present in the PTML-MLP model.
In columns from BB to BU, one can find the local scores of applicability domain (LSAD) for each of the 20 D[GTI]ej indices that were present in the PTML-MLP model.
TSAD - Total score of applicability domain. Any molecule with TSAD = 20 will be within the applicability domain of the PTML-MLP model; otherwise, a molecule will be outside the applicability domain.

## Sheet: S1
ID	Smiles	L	SM(Std)1	SM(Std)2	SM(Std)3	SM(Std)4	SM(Std)5	SM(Std)6	SM(Std)7	SM(Dip)1	SM(Dip)2	SM(Dip)3	SM(Dip)4	SM(Dip)5	SM(Dip)6	SM(Dip)7	SM(Hyd)1	SM(Hyd)2	SM(Hyd)3	SM(Hyd)4	SM(Hyd)5	SM(Hyd)6	SM(Hyd)7	SM(Psa)1	SM(Psa)2	SM(Psa)3	SM(Psa)4	SM(Psa)5	SM(Psa)6	SM(Psa)7	SM(Mol)1	SM(Mol)2	SM(Mol)3	SM(Mol)4	SM(Mol)5	SM(Mol)6	SM(Mol)7	SM(Gas)1	SM(Gas)2	SM(Gas)3	SM(Gas)4	SM(Gas)5	SM(Gas)6	SM(Gas)7	SM(Ato)1	SM(Ato)2	SM(Ato)3	SM(Ato)4	SM(Ato)5
ASP-COLRC-01	O=C(N1CCN(C)CC1)C(Cc1ccccc1)N(C)c1cncc2cc(OC(F)(F)F)ncc12	37	52.16	179.691	637.075	2452.29	9802.22	40314.9	169248	16.12	124.692	252.4	1111.7	3654.1	14869.3	57545.2	4.501	107.759	124.038	634.739	1360.59	5078.58	13971.6	61.8	616.631	6800.78	98933.4	1.58293e+06	2.64376e+07	4.49181e+08	94.4525	364.592	1619.12	7672.5	37720.8	190065	975328	-1.33929	106.179	74.7955	557.167	896.978	3895.02	8975.25	447.284	6049.52	91813.1	1.54949e+06	2.85451e+07
ASP-COLRC-02	O=C(N1CCN(C)CC1)C(Cc1ccccc1)N(C)c1cncc2cc(SC)ncc12	34	48.79	164.469	565.783	2116.77	8246.69	33147.7	136308	15.77	121.777	244.713	1063.19	3421.01	13689.5	51767.9	3.848	95.8131	89.9636	507.634	938.549	3621.34	9028.92	77.87	882.08	10683.7	151824	2.28999e+06	3.58371e+07	5.74108e+08	96.3727	394.902	1864.1	9492.67	50841.3	282941	1.62473e+06	-1.44099	94.1837	50.262	461.311	624.358	2985.23	6198.5	406.355	5508.12	86306.6	1.56946e+06	3.25632e+07
ASP-COLRC-03	O=C(N(Cc1cc(ccc1)OC)Cc1ccc(O)cc1)c1cncc2cc(OC(F)(F)F)ncc12	38	52.86	181.627	638.513	2438.34	9647.75	39206.3	162416	15.88	128.746	251.298	1136.74	3667.93	15049.2	57948.5	4.744	109.897	126.585	640.709	1357.93	5024.56	13662.5	84.78	1063.48	15387.4	271040	5.06573e+06	9.71583e+07	1.88661e+09	102.527	399.242	1796.9	8650.73	43228.6	221298	1.15281e+06	-1.39147	108.27	75.7731	561.212	879.323	3809.33	8558.2	463.28	6373.97	99175.6	1.71983e+06	3.24288e+07
ASP-COLRC-04	O=C(N(Cc1cc(ccc1)OC)Cc1ccc(O)cc1)c1cncc2cc(ncc12)C(F)(F)F	37	51.53	177.864	628.685	2420.34	9691.73	40001.9	168821	14.84	125.729	242.48	1114.42	3620.79	15025.4	58436.3	4.274	107.824	122.025	637.526	1371.27	5202.08	14560.8	75.55	1018.89	15093.9	269187	5.05338e+06	9.70736e+07	1.88601e+09	99.303	389.156	1748.62	8397.91	41888.6	214263	1.11626e+06	-1.38928	106.303	76.7217	565.19	944.381	4080.19	9825.95	447.281	6155.93	96323.2	1.682e+06	3.18978e+07
ASP-COLRC-05	O=C(N(Cc1cc(OC)c(O)cc1)Cc1cc(ccc1)OC)c1cncc2cc(OC(F)(F)F)ncc12	40	55.65	191.521	674.882	2586.29	10276.7	41940.7	174438	17.6	136.225	268.89	1197.5	3852.75	15664.2	59943.8	4.659	115.856	131.388	677.716	1430.73	5326	14468.9	94.01	1112.08	15645.4	272448	5.07365e+06	9.72059e+07	1.88695e+09	107.541	418.399	1880.74	9040.02	45119.3	230850	1.20271e+06	-1.48853	114.3	81.7133	599.882	959.528	4114.85	9372.69	491.291	6844.33	107896	1.88903e+06	3.57769e+07
ASP-COLRC-06	O=C(N(Cc1cc(OC)c(O)cc1)Cc1cc(ccc1)OC)c1cncc2cc(ncc12)C(F)(F)F	39	54.32	187.758	665.055	2568.29	10320.7	42736.3	180843	16.56	133.208	260.072	1175.18	3805.61	15640.5	60431.6	4.189	113.783	126.828	674.532	1444.07	5503.52	15367.1	84.78	1067.48	15351.9	270595	5.0613e+06	9.71212e+07	1.88635e+09	104.317	408.312	1832.46	8787.21	43779.3	223815	1.16616e+06	-1.48633	112.333	82.662	603.86	1024.59	4385.71	10640.4	475.291	6626.28	105044	1.8512e+06	3.5246e+07
[truncated: 113 more columns]

## Sheet: S2
ID	Smiles	dt	p(dt)	ct	p(ct)	mc	p(mc)	D[NSM(Dip)5]dt	D[NSM(Psa)1]dt	D[NSM(Mol)4]dt	D[Ne(P)2]dt	D[SM(Psa)1]ct	D[e(C)4]ct	D[SM(Hyd)1]mc	D[SM(Psa)4]mc	D[SM(Mol)3]mc	D[SM(Ato)4]mc	D[Xv(Ch)6]mc	D[e(P)1]mc	D[e(C)5]mc	D[e(Ch)5]mc	D[e(Ch)6]mc	D[NSM(Std)1]mc	D[NSM(Mol)1]mc	D[NXv(P)6]mc	D[Ne(P)1]mc	D[Ne(P)6]mc
ASP-COLRC-01	O=C(N1CCN(C)CC1)C(Cc1ccccc1)N(C)c1cncc2cc(OC(F)(F)F)ncc12	Slow growth	0.234664	HCC2998	0.103457	MSS	0.55185	0.0241598	-0.482695	-0.155999	0.472881	-0.301805	0.244867	0.139965	-0.519871	-0.110506	-0.161976	0.65147	0.115931	-0.238056	-0.765862	1.11606	0.398475	-0.163236	-0.333998	-0.374008	-0.435641
ASP-COLRC-01	O=C(N1CCN(C)CC1)C(Cc1ccccc1)N(C)c1cncc2cc(OC(F)(F)F)ncc12	Fast growth	0.501217	HT-29	0.199611	MSS	0.55185	0.0306436	-0.691498	-0.241791	0.639362	-0.313138	0.359095	0.139965	-0.519871	-0.110506	-0.161976	0.65147	0.115931	-0.238056	-0.765862	1.11606	0.398475	-0.163236	-0.333998	-0.374008	-0.435641
ASP-COLRC-01	O=C(N1CCN(C)CC1)C(Cc1ccccc1)N(C)c1cncc2cc(OC(F)(F)F)ncc12	Fast growth	0.501217	HCT 15	0.134129	MSI	0.44815	0.0306436	-0.691498	-0.241791	0.639362	-0.237707	0.295181	0.113937	-0.488609	-0.0895617	-0.117478	0.551177	0.145377	-0.175996	-0.631327	0.955469	0.378791	-0.181163	-0.285338	-0.354822	-0.360779
ASP-COLRC-01	O=C(N1CCN(C)CC1)C(Cc1ccccc1)N(C)c1cncc2cc(OC(F)(F)F)ncc12	Fast growth	0.501217	HCT 116	0.167478	MSI	0.44815	0.0306436	-0.691498	-0.241791	0.639362	-0.354791	0.356405	0.113937	-0.488609	-0.0895617	-0.117478	0.551177	0.145377	-0.175996	-0.631327	0.955469	0.378791	-0.181163	-0.285338	-0.354822	-0.360779
ASP-COLRC-01	O=C(N1CCN(C)CC1)C(Cc1ccccc1)N(C)c1cncc2cc(OC(F)(F)F)ncc12	Intermediate growth	0.264119	KM12	0.146543	MSI	0.44815	0.0446123	-0.499975	-0.170123	0.526904	-0.29249	0.331878	0.113937	-0.488609	-0.0895617	-0.117478	0.551177	0.145377	-0.175996	-0.631327	0.955469	0.378791	-0.181163	-0.285338	-0.354822	-0.360779
ASP-COLRC-01	O=C(N1CCN(C)CC1)C(Cc1ccccc1)N(C)c1cncc2cc(OC(F)(F)F)ncc12	Intermediate growth	0.264119	SW620	0.117575	MSS	0.55185	0.0446123	-0.499975	-0.170123	0.526904	-0.248934	0.282052	0.139965	-0.519871	-0.110506	-0.161976	0.65147	0.115931	-0.238056	-0.765862	1.11606	0.398475	-0.163236	-0.333998	-0.374008	-0.435641
ASP-COLRC-01	O=C(N1CCN(C)CC1)C(Cc1ccccc1)N(C)c1cncc2cc(OC(F)(F)F)ncc12	Slow growth	0.234664	COLO 205	0.131207	MSS	0.55185	0.0241598	-0.482695	-0.155999	0.472881	-0.309086	0.291971	0.139965	-0.519871	-0.110506	-0.161976	0.65147	0.115931	-0.238056	-0.765862	1.11606	0.398475	-0.163236	-0.333998	-0.374008	-0.435641
ASP-COLRC-02	O=C(N1CCN(C)CC1)C(Cc1ccccc1)N(C)c1cncc2cc(SC)ncc12	Slow growth	0.234664	HCC2998	0.103457	MSS	0.55185	0.0431672	-0.197678	0.0104323	0.0797034	-0.162058	-0.194876	-0.136965	-0.420845	0.213099	-0.161426	0.65147	-0.0409961	-0.238056	-0.765862	1.11606	0.647252	0.396784	-0.0247493	0.305572	-0.217995
ASP-COLRC-02	O=C(N1CCN(C)CC1)C(Cc1ccccc1)N(C)c1cncc2cc(SC)ncc12	Fast growth	0.501217	HT-29	0.199611	MSS	0.55185	0.0584225	-0.274953	0.00144414	0.0647447	-0.119025	-0.251722	-0.136965	-0.420845	0.213099	-0.161426	0.65147	-0.0409961	-0.238056	-0.765862	1.11606	0.647252	0.396784	-0.0247493	0.305572	-0.217995
ASP-COLRC-02	O=C(N1CCN(C)CC1)C(Cc1ccccc1)N(C)c1cncc2cc(SC)ncc12	Fast growth	0.501217	HCT 15	0.134129	MSI	0.44815	0.0584225	-0.274953	0.00144414	0.0647447	-0.0785873	-0.205522	-0.135621	-0.39937	0.202057	-0.116983	0.551177	0.00396047	-0.175996	-0.631327	0.955469	0.602978	0.323504	-0.0066557	0.257587	-0.164645
ASP-COLRC-02	O=C(N1CCN(C)CC1)C(Cc1ccccc1)N(C)c1cncc2cc(SC)ncc12	Fast growth	0.501217	HCT 116	0.167478	MSI	0.44815	0.0584225	-0.274953	0.00144414	0.0647447	-0.176986	-0.203093	-0.135621	-0.39937	0.202057	-0.116983	0.551177	0.00396047	-0.175996	-0.631327	0.955469	0.602978	0.323504	-0.0066557	0.257587	-0.164645
ASP-COLRC-02	O=C(N1CCN(C)CC1)C(Cc1ccccc1)N(C)c1cncc2cc(SC)ncc12	Intermediate growth	0.264119	KM12	0.146543	MSI	0.44815	0.0647774	-0.197599	0.00644481	0.109779	-0.126169	-0.191484	-0.135621	-0.39937	0.202057	-0.116983	0.551177	0.00396047	-0.175996	-0.631327	0.955469	0.602978	0.323504	-0.0066557	0.257587	-0.164645
ASP-COLRC-02	O=C(N1CCN(C)CC1)C(Cc1ccccc1)N(C)c1cncc2cc(SC)ncc12	Intermediate growth	0.264119	SW620	0.117575	MSS	0.55185	0.0647774	-0.197599	0.00644481	0.109779	-0.0999561	-0.186737	-0.136965	-0.420845	0.213099	-0.161426	0.65147	-0.0409961	-0.238056	-0.765862	1.11606	0.647252	0.396784	-0.0247493	0.305572	-0.217995
ASP-COLRC-02	O=C(N1CCN(C)CC1)C(Cc1ccccc1)N(C)c1cncc2cc(SC)ncc12	Slow growth	0.234664	COLO 205	0.131207	MSS	0.55185	0.0431672	-0.197678	0.0104323	0.0797034	-0.151708	-0.203249	-0.136965	-0.420845	0.213099	-0.161426	0.65147	-0.0409961	-0.238056	-0.765862	1.11606	0.647252	0.396784	-0.0247493	0.305572	-0.217995
ASP-COLRC-03	O=C(N(Cc1cc(ccc1)OC)Cc1ccc(O)cc1)c1cncc2cc(OC(F)(F)F)ncc12	Slow growth	0.234664	HCC2998	0.103457	MSS	0.55185	0.00130149	-0.22491	-0.108997	0.347195	-0.101967	0.244867	0.243019	-0.197639	0.124336	-0.157289	0.244587	0.213424	-0.573863	-0.765862	0.799425	0.214606	0.125632	-0.554669	-0.206288	-0.335691
ASP-COLRC-03	O=C(N(Cc1cc(ccc1)OC)Cc1ccc(O)cc1)c1cncc2cc(OC(F)(F)F)ncc12	Fast growth	0.501217	HT-29	0.199611	MSS	0.55185	-0.002763	-0.314753	-0.173098	0.455676	-0.0355579	0.359095	0.243019	-0.197639	0.124336	-0.157289	0.244587	0.213424	-0.573863	-0.765862	0.799425	0.214606	0.125632	-0.554669	-0.206288	-0.335691
ASP-COLRC-03	O=C(N(Cc1cc(ccc1)OC)Cc1ccc(O)cc1)c1cncc2cc(OC(F)(F)F)ncc12	Fast growth	0.501217	HCT 15	0.134129	MSI	0.44815	-0.002763	-0.314753	-0.173098	0.455676	-0.0101668	0.295181	0.206805	-0.198227	0.122068	-0.113254	0.18451	0.233234	-0.478612	-0.631327	0.670133	0.213096	0.0791531	-0.484197	-0.20368	-0.270707
ASP-COLRC-03	O=C(N(Cc1cc(ccc1)OC)Cc1ccc(O)cc1)c1cncc2cc(OC(F)(F)F)ncc12	Fast growth	0.501217	HCT 116	0.167478	MSI	0.44815	-0.002763	-0.314753	-0.173098	0.455676	-0.100532	0.356405	0.206805	-0.198227	0.122068	-0.113254	0.18451	0.233234	-0.478612	-0.631327	0.670133	0.213096	0.0791531	-0.484197	-0.20368	-0.270707
ASP-COLRC-03	O=C(N(Cc1cc(ccc1)OC)Cc1ccc(O)cc1)c1cncc2cc(OC(F)(F)F)ncc12	Intermediate growth	0.264119	KM12	0.146543	MSI	0.44815	0.0203619	-0.22649	-0.120258	0.393563	-0.0546523	0.331878	0.206805	-0.198227	0.122068	-0.113254	0.18451	0.233234	-0.478612	-0.631327	0.670133	0.213096	0.0791531	-0.484197	-0.20368	-0.270707
ASP-COLRC-03	O=C(N(Cc1cc(ccc1)OC)Cc1ccc(O)cc1)c1cncc2cc(OC(F)(F)F)ncc12	Intermediate growth	0.264119	SW620	0.117575	MSS	0.55185	0.0203619	-0.22649	-0.120258	0.393563	-0.0358966	0.282052	0.243019	-0.197639	0.124336	-0.157289	0.244587	0.213424	-0.573863	-0.765862	0.799425	0.214606	0.125632	-0.554669	-0.206288	-0.335691
ASP-COLRC-03	O=C(N(Cc1cc(ccc1)OC)Cc1ccc(O)cc1)c1cncc2cc(OC(F)(F)F)ncc12	Slow growth	0.234664	COLO 205	0.131207	MSS	0.55185	0.00130149	-0.22491	-0.108997	0.347195	-0.0840371	0.291971	0.243019	-0.197639	0.124336	-0.157289	0.244587	0.213424	-0.573863	-0.765862	0.799425	0.214606	0.125632	-0.554669	-0.206288	-0.335691
ASP-COLRC-04	O=C(N(Cc1cc(ccc1)OC)Cc1ccc(O)cc1)c1cncc2cc(ncc12)C(F)(F)F	Slow growth	0.234664	HCC2998	0.103457	MSS	0.55185	0.0149532	-0.311865	-0.110573	0.206078	-0.182233	0.198441	0.0436971	-0.20111	0.0605617	-0.15833	0.244587	0.133164	-0.083385	-0.765862	0.799425	0.23085	0.0973611	-0.510115	-0.228924	-0.310871
ASP-COLRC-04	O=C(N(Cc1cc(ccc1)OC)Cc1ccc(O)cc1)c1cncc2cc(ncc12)C(F)(F)F	Fast growth	0.501217	HT-29	0.199611	MSS	0.55185	0.0171885	-0.441835	-0.175401	0.249437	-0.147049	0.294607	0.0436971	-0.20111	0.0605617	-0.15833	0.244587	0.133164	-0.083385	-0.765862	0.799425	0.23085	0.0973611	-0.510115	-0.228924	-0.310871
ASP-COLRC-04	O=C(N(Cc1cc(ccc1)OC)Cc1ccc(O)cc1)c1cncc2cc(ncc12)C(F)(F)F	Fast growth	0.501217	HCT 15	0.134129	MSI	0.44815	0.0171885	-0.441835	-0.175401	0.249437	-0.101559	0.242319	0.0271839	-0.201354	0.0645973	-0.114192	0.18451	0.160906	-0.0366128	-0.631327	0.670133	0.227735	0.0536762	-0.444047	-0.224079	-0.24834
ASP-COLRC-04	O=C(N(Cc1cc(ccc1)OC)Cc1ccc(O)cc1)c1cncc2cc(ncc12)C(F)(F)F	Fast growth	0.501217	HCT 116	0.167478	MSI	0.44815	0.0171885	-0.441835	-0.175401	0.249437	-0.202656	0.297336	0.0271839	-0.201354	0.0645973	-0.114192	0.18451	0.160906	-0.0366128	-0.631327	0.670133	0.227735	0.0536762	-0.444047	-0.224079	-0.24834
ASP-COLRC-04	O=C(N(Cc1cc(ccc1)OC)Cc1ccc(O)cc1)c1cncc2cc(ncc12)C(F)(F)F	Intermediate growth	0.264119	KM12	0.146543	MSI	0.44815	0.034845	-0.318741	-0.12193	0.243851	-0.150181	0.276624	0.0271839	-0.201354	0.0645973	-0.114192	0.18451	0.160906	-0.0366128	-0.631327	0.670133	0.227735	0.0536762	-0.444047	-0.224079	-0.24834
ASP-COLRC-04	O=C(N(Cc1cc(ccc1)OC)Cc1ccc(O)cc1)c1cncc2cc(ncc12)C(F)(F)F	Intermediate growth	0.264119	SW620	0.117575	MSS	0.55185	0.034845	-0.318741	-0.12193	0.243851	-0.121464	0.23256	0.0436971	-0.20111	0.0605617	-0.15833	0.244587	0.133164	-0.083385	-0.765862	0.799425	0.23085	0.0973611	-0.510115	-0.228924	-0.310871
ASP-COLRC-04	O=C(N(Cc1cc(ccc1)OC)Cc1ccc(O)cc1)c1cncc2cc(ncc12)C(F)(F)F	Slow growth	0.234664	COLO 205	0.131207	MSS	0.55185	0.0149532	-0.311865	-0.110573	0.206078	-0.174429	0.239688	0.0436971	-0.20111	0.0605617	-0.15833	0.244587	0.133164	-0.083385	-0.765862	0.799425	0.23085	0.0973611	-0.510115	-0.228924	-0.310871
ASP-COLRC-05	O=C(N(Cc1cc(OC)c(O)cc1)Cc1cc(ccc1)OC)c1cncc2cc(OC(F)(F)F)ncc12	Slow growth	0.234664	HCC2998	0.103457	MSS	0.55185	-0.00080298	-0.170117	-0.112821	0.0672785	-0.0217021	0.244867	0.206972	-0.195003	0.235081	-0.152633	0.187497	0.387953	-0.349993	-0.765862	0.613957	0.216549	0.10662	-0.545877	-0.0553272	-0.331688
ASP-COLRC-05	O=C(N(Cc1cc(OC)c(O)cc1)Cc1cc(ccc1)OC)c1cncc2cc(OC(F)(F)F)ncc12	Fast growth	0.501217	HT-29	0.199611	MSS	0.55185	-0.00583862	-0.234674	-0.178686	0.0465861	0.0759333	0.359095	0.206972	-0.195003	0.235081	-0.152633	0.187497	0.387953	-0.349993	-0.765862	0.613957	0.216549	0.10662	-0.545877	-0.0553272	-0.331688
ASP-COLRC-05	O=C(N(Cc1cc(OC)c(O)cc1)Cc1cc(ccc1)OC)c1cncc2cc(OC(F)(F)F)ncc12	Fast growth	0.501217	HCT 15	0.134129	MSI	0.44815	-0.00583862	-0.234674	-0.178686	0.0465861	0.0812254	0.295181	0.17432	-0.195851	0.221867	-0.109058	0.133063	0.390512	-0.276869	-0.631327	0.502998	0.214847	0.0620198	-0.476275	-0.0676406	-0.267101
ASP-COLRC-05	O=C(N(Cc1cc(OC)c(O)cc1)Cc1cc(ccc1)OC)c1cncc2cc(OC(F)(F)F)ncc12	Fast growth	0.501217	HCT 116	0.167478	MSI	0.44815	-0.00583862	-0.234674	-0.178686	0.0465861	0.00159242	0.356405	0.17432	-0.195851	0.221867	-0.109058	0.133063	0.390512	-0.276869	-0.631327	0.502998	0.214847	0.0620198	-0.476275	-0.0676406	-0.267101
ASP-COLRC-05	O=C(N(Cc1cc(OC)c(O)cc1)Cc1cc(ccc1)OC)c1cncc2cc(OC(F)(F)F)ncc12	Intermediate growth	0.264119	KM12	0.146543	MSI	0.44815	0.0181292	-0.168359	-0.124315	0.0965975	0.040876	0.331878	0.17432	-0.195851	0.221867	-0.109058	0.133063	0.390512	-0.276869	-0.631327	0.502998	0.214847	0.0620198	-0.476275	-0.0676406	-0.267101
ASP-COLRC-05	O=C(N(Cc1cc(OC)c(O)cc1)Cc1cc(ccc1)OC)c1cncc2cc(OC(F)(F)F)ncc12	Intermediate growth	0.264119	SW620	0.117575	MSS	0.55185	0.0181292	-0.168359	-0.124315	0.0965975	0.0496706	0.282052	0.206972	-0.195003	0.235081	-0.152633	0.187497	0.387953	-0.349993	-0.765862	0.613957	0.216549	0.10662	-0.545877	-0.0553272	-0.331688
ASP-COLRC-05	O=C(N(Cc1cc(OC)c(O)cc1)Cc1cc(ccc1)OC)c1cncc2cc(OC(F)(F)F)ncc12	Slow growth	0.234664	COLO 205	0.131207	MSS	0.55185	-0.00080298	-0.170117	-0.112821	0.0672785	0.00635452	0.291971	0.206972	-0.195003	0.235081	-0.152633	0.187497	0.387953	-0.349993	-0.765862	0.613957	0.216549	0.10662	-0.545877	-0.0553272	-0.331688
ASP-COLRC-06	O=C(N(Cc1cc(OC)c(O)cc1)Cc1cc(ccc1)OC)c1cncc2cc(ncc12)C(F)(F)F	Slow growth	0.234664	HCC2998	0.103457	MSS	0.55185	0.0120946	-0.251207	-0.114414	-0.073783	-0.101967	0.198441	0.00764944	-0.198473	0.171307	-0.153674	0.187497	0.307692	0.140486	-0.765862	0.613957	0.23201	0.0793109	-0.503383	-0.072933	-0.308038
ASP-COLRC-06	O=C(N(Cc1cc(OC)c(O)cc1)Cc1cc(ccc1)OC)c1cncc2cc(ncc12)C(F)(F)F	Fast growth	0.501217	HT-29	0.199611	MSS	0.55185	0.0130108	-0.353185	-0.181015	-0.159571	-0.0355579	0.294607	0.00764944	-0.198473	0.171307	-0.153674	0.187497	0.307692	0.140486	-0.765862	0.613957	0.23201	0.0793109	-0.503383	-0.072933	-0.308038
ASP-COLRC-06	O=C(N(Cc1cc(OC)c(O)cc1)Cc1cc(ccc1)OC)c1cncc2cc(ncc12)C(F)(F)F	Fast growth	0.501217	HCT 15	0.134129	MSI	0.44815	0.0130108	-0.353185	-0.181015	-0.159571	-0.0101668	0.242319	-0.00530074	-0.198978	0.164396	-0.109996	0.133063	0.318184	0.16513	-0.631327	0.502998	0.22878	0.0374101	-0.437981	-0.0835062	-0.245788
ASP-COLRC-06	O=C(N(Cc1cc(OC)c(O)cc1)Cc1cc(ccc1)OC)c1cncc2cc(ncc12)C(F)(F)F	Fast growth	0.501217	HCT 116	0.167478	MSI	0.44815	0.0130108	-0.353185	-0.181015	-0.159571	-0.100532	0.297336	-0.00530074	-0.198978	0.164396	-0.109996	0.133063	0.318184	0.16513	-0.631327	0.502998	0.22878	0.0374101	-0.437981	-0.0835062	-0.245788
ASP-COLRC-06	O=C(N(Cc1cc(OC)c(O)cc1)Cc1cc(ccc1)OC)c1cncc2cc(ncc12)C(F)(F)F	Intermediate growth	0.264119	KM12	0.146543	MSI	0.44815	0.0318124	-0.254389	-0.126005	-0.0530553	-0.0546523	0.276624	-0.00530074	-0.198978	0.164396	-0.109996	0.133063	0.318184	0.16513	-0.631327	0.502998	0.22878	0.0374101	-0.437981	-0.0835062	-0.245788
ASP-COLRC-06	O=C(N(Cc1cc(OC)c(O)cc1)Cc1cc(ccc1)OC)c1cncc2cc(ncc12)C(F)(F)F	Intermediate growth	0.264119	SW620	0.117575	MSS	0.55185	0.0318124	-0.254389	-0.126005	-0.0530553	-0.0358966	0.23256	0.00764944	-0.198473	0.171307	-0.153674	0.187497	0.307692	0.140486	-0.765862	0.613957	0.23201	0.0793109	-0.503383	-0.072933	-0.308038
ASP-COLRC-06	O=C(N(Cc1cc(OC)c(O)cc1)Cc1cc(ccc1)OC)c1cncc2cc(ncc12)C(F)(F)F	Slow growth	0.234664	COLO 205	0.131207	MSS	0.55185	0.0120946	-0.251207	-0.114414	-0.073783	-0.0840371	0.239688	0.00764944	-0.198473	0.171307	-0.153674	0.187497	0.307692	0.140486	-0.765862	0.613957	0.23201	0.0793109	-0.503383	-0.072933	-0.308038

## Sheet: S3
ID	Smiles	dt	p(dt)	ct	p(ct)	mc	p(mc)	PACRC(ej)	ProbAct (%)
ASP-COLRC-01	O=C(N1CCN(C)CC1)C(Cc1ccccc1)N(C)c1cncc2cc(OC(F)(F)F)ncc12	Slow growth	0.234664	HCC2998	0.103457	MSS	0.55185	-1	43.4295
ASP-COLRC-01	O=C(N1CCN(C)CC1)C(Cc1ccccc1)N(C)c1cncc2cc(OC(F)(F)F)ncc12	Fast growth	0.501217	HT-29	0.199611	MSS	0.55185	1	58.4103
ASP-COLRC-01	O=C(N1CCN(C)CC1)C(Cc1ccccc1)N(C)c1cncc2cc(OC(F)(F)F)ncc12	Fast growth	0.501217	HCT 15	0.134129	MSI	0.44815	1	55.2333
ASP-COLRC-01	O=C(N1CCN(C)CC1)C(Cc1ccccc1)N(C)c1cncc2cc(OC(F)(F)F)ncc12	Fast growth	0.501217	HCT 116	0.167478	MSI	0.44815	1	66.4942
ASP-COLRC-01	O=C(N1CCN(C)CC1)C(Cc1ccccc1)N(C)c1cncc2cc(OC(F)(F)F)ncc12	Intermediate growth	0.264119	KM12	0.146543	MSI	0.44815	1	56.1343
ASP-COLRC-01	O=C(N1CCN(C)CC1)C(Cc1ccccc1)N(C)c1cncc2cc(OC(F)(F)F)ncc12	Intermediate growth	0.264119	SW620	0.117575	MSS	0.55185	-1	42.4432
ASP-COLRC-01	O=C(N1CCN(C)CC1)C(Cc1ccccc1)N(C)c1cncc2cc(OC(F)(F)F)ncc12	Slow growth	0.234664	COLO 205	0.131207	MSS	0.55185	-1	46.019
ASP-COLRC-02	O=C(N1CCN(C)CC1)C(Cc1ccccc1)N(C)c1cncc2cc(SC)ncc12	Slow growth	0.234664	HCC2998	0.103457	MSS	0.55185	1	55.3176
ASP-COLRC-02	O=C(N1CCN(C)CC1)C(Cc1ccccc1)N(C)c1cncc2cc(SC)ncc12	Fast growth	0.501217	HT-29	0.199611	MSS	0.55185	1	59.7899
ASP-COLRC-02	O=C(N1CCN(C)CC1)C(Cc1ccccc1)N(C)c1cncc2cc(SC)ncc12	Fast growth	0.501217	HCT 15	0.134129	MSI	0.44815	-1	39.5539
ASP-COLRC-02	O=C(N1CCN(C)CC1)C(Cc1ccccc1)N(C)c1cncc2cc(SC)ncc12	Fast growth	0.501217	HCT 116	0.167478	MSI	0.44815	-1	44.5461
ASP-COLRC-02	O=C(N1CCN(C)CC1)C(Cc1ccccc1)N(C)c1cncc2cc(SC)ncc12	Intermediate growth	0.264119	KM12	0.146543	MSI	0.44815	-1	39.6368
ASP-COLRC-02	O=C(N1CCN(C)CC1)C(Cc1ccccc1)N(C)c1cncc2cc(SC)ncc12	Intermediate growth	0.264119	SW620	0.117575	MSS	0.55185	1	50.6032
ASP-COLRC-02	O=C(N1CCN(C)CC1)C(Cc1ccccc1)N(C)c1cncc2cc(SC)ncc12	Slow growth	0.234664	COLO 205	0.131207	MSS	0.55185	1	55.3796
ASP-COLRC-03	O=C(N(Cc1cc(ccc1)OC)Cc1ccc(O)cc1)c1cncc2cc(OC(F)(F)F)ncc12	Slow growth	0.234664	HCC2998	0.103457	MSS	0.55185	-1	46.7494
ASP-COLRC-03	O=C(N(Cc1cc(ccc1)OC)Cc1ccc(O)cc1)c1cncc2cc(OC(F)(F)F)ncc12	Fast growth	0.501217	HT-29	0.199611	MSS	0.55185	1	59.0023
ASP-COLRC-03	O=C(N(Cc1cc(ccc1)OC)Cc1ccc(O)cc1)c1cncc2cc(OC(F)(F)F)ncc12	Fast growth	0.501217	HCT 15	0.134129	MSI	0.44815	1	55.7602
ASP-COLRC-03	O=C(N(Cc1cc(ccc1)OC)Cc1ccc(O)cc1)c1cncc2cc(OC(F)(F)F)ncc12	Fast growth	0.501217	HCT 116	0.167478	MSI	0.44815	1	61.6685
ASP-COLRC-03	O=C(N(Cc1cc(ccc1)OC)Cc1ccc(O)cc1)c1cncc2cc(OC(F)(F)F)ncc12	Intermediate growth	0.264119	KM12	0.146543	MSI	0.44815	1	55.9477
ASP-COLRC-03	O=C(N(Cc1cc(ccc1)OC)Cc1ccc(O)cc1)c1cncc2cc(OC(F)(F)F)ncc12	Intermediate growth	0.264119	SW620	0.117575	MSS	0.55185	-1	49.1048
ASP-COLRC-03	O=C(N(Cc1cc(ccc1)OC)Cc1ccc(O)cc1)c1cncc2cc(OC(F)(F)F)ncc12	Slow growth	0.234664	COLO 205	0.131207	MSS	0.55185	1	50.8771
ASP-COLRC-04	O=C(N(Cc1cc(ccc1)OC)Cc1ccc(O)cc1)c1cncc2cc(ncc12)C(F)(F)F	Slow growth	0.234664	HCC2998	0.103457	MSS	0.55185	1	66.3133
ASP-COLRC-04	O=C(N(Cc1cc(ccc1)OC)Cc1ccc(O)cc1)c1cncc2cc(ncc12)C(F)(F)F	Fast growth	0.501217	HT-29	0.199611	MSS	0.55185	1	74.5918
ASP-COLRC-04	O=C(N(Cc1cc(ccc1)OC)Cc1ccc(O)cc1)c1cncc2cc(ncc12)C(F)(F)F	Fast growth	0.501217	HCT 15	0.134129	MSI	0.44815	1	72.6736
ASP-COLRC-04	O=C(N(Cc1cc(ccc1)OC)Cc1ccc(O)cc1)c1cncc2cc(ncc12)C(F)(F)F	Fast growth	0.501217	HCT 116	0.167478	MSI	0.44815	1	76.7858
ASP-COLRC-04	O=C(N(Cc1cc(ccc1)OC)Cc1ccc(O)cc1)c1cncc2cc(ncc12)C(F)(F)F	Intermediate growth	0.264119	KM12	0.146543	MSI	0.44815	1	73.9855
ASP-COLRC-04	O=C(N(Cc1cc(ccc1)OC)Cc1ccc(O)cc1)c1cncc2cc(ncc12)C(F)(F)F	Intermediate growth	0.264119	SW620	0.117575	MSS	0.55185	1	67.9483
ASP-COLRC-04	O=C(N(Cc1cc(ccc1)OC)Cc1ccc(O)cc1)c1cncc2cc(ncc12)C(F)(F)F	Slow growth	0.234664	COLO 205	0.131207	MSS	0.55185	1	69.4745
ASP-COLRC-05	O=C(N(Cc1cc(OC)c(O)cc1)Cc1cc(ccc1)OC)c1cncc2cc(OC(F)(F)F)ncc12	Slow growth	0.234664	HCC2998	0.103457	MSS	0.55185	1	53.8019
ASP-COLRC-05	O=C(N(Cc1cc(OC)c(O)cc1)Cc1cc(ccc1)OC)c1cncc2cc(OC(F)(F)F)ncc12	Fast growth	0.501217	HT-29	0.199611	MSS	0.55185	1	61.1549
ASP-COLRC-05	O=C(N(Cc1cc(OC)c(O)cc1)Cc1cc(ccc1)OC)c1cncc2cc(OC(F)(F)F)ncc12	Fast growth	0.501217	HCT 15	0.134129	MSI	0.44815	1	58.8277
ASP-COLRC-05	O=C(N(Cc1cc(OC)c(O)cc1)Cc1cc(ccc1)OC)c1cncc2cc(OC(F)(F)F)ncc12	Fast growth	0.501217	HCT 116	0.167478	MSI	0.44815	1	63.4031
ASP-COLRC-05	O=C(N(Cc1cc(OC)c(O)cc1)Cc1cc(ccc1)OC)c1cncc2cc(OC(F)(F)F)ncc12	Intermediate growth	0.264119	KM12	0.146543	MSI	0.44815	1	58.8548
ASP-COLRC-05	O=C(N(Cc1cc(OC)c(O)cc1)Cc1cc(ccc1)OC)c1cncc2cc(OC(F)(F)F)ncc12	Intermediate growth	0.264119	SW620	0.117575	MSS	0.55185	1	54.7104
ASP-COLRC-05	O=C(N(Cc1cc(OC)c(O)cc1)Cc1cc(ccc1)OC)c1cncc2cc(OC(F)(F)F)ncc12	Slow growth	0.234664	COLO 205	0.131207	MSS	0.55185	1	56.6041
ASP-COLRC-06	O=C(N(Cc1cc(OC)c(O)cc1)Cc1cc(ccc1)OC)c1cncc2cc(ncc12)C(F)(F)F	Slow growth	0.234664	HCC2998	0.103457	MSS	0.55185	1	76.9532
ASP-COLRC-06	O=C(N(Cc1cc(OC)c(O)cc1)Cc1cc(ccc1)OC)c1cncc2cc(ncc12)C(F)(F)F	Fast growth	0.501217	HT-29	0.199611	MSS	0.55185	1	79.1268
ASP-COLRC-06	O=C(N(Cc1cc(OC)c(O)cc1)Cc1cc(ccc1)OC)c1cncc2cc(ncc12)C(F)(F)F	Fast growth	0.501217	HCT 15	0.134129	MSI	0.44815	1	76.5571
ASP-COLRC-06	O=C(N(Cc1cc(OC)c(O)cc1)Cc1cc(ccc1)OC)c1cncc2cc(ncc12)C(F)(F)F	Fast growth	0.501217	HCT 116	0.167478	MSI	0.44815	1	78.327
ASP-COLRC-06	O=C(N(Cc1cc(OC)c(O)cc1)Cc1cc(ccc1)OC)c1cncc2cc(ncc12)C(F)(F)F	Intermediate growth	0.264119	KM12	0.146543	MSI	0.44815	1	77.2041
ASP-COLRC-06	O=C(N(Cc1cc(OC)c(O)cc1)Cc1cc(ccc1)OC)c1cncc2cc(ncc12)C(F)(F)F	Intermediate growth	0.264119	SW620	0.117575	MSS	0.55185	1	77.277
ASP-COLRC-06	O=C(N(Cc1cc(OC)c(O)cc1)Cc1cc(ccc1)OC)c1cncc2cc(ncc12)C(F)(F)F	Slow growth	0.234664	COLO 205	0.131207	MSS	0.55185	1	78.118

## Sheet: S4
Molecule ChEMBL ID	Smiles	dt	p(dt)	ct	p(ct)	mc	p(mc)	D[NSM(Dip)5]dt	D[NSM(Psa)1]dt	D[NSM(Mol)4]dt	D[Ne(P)2]dt	D[SM(Psa)1]ct	D[e(C)4]ct	D[SM(Hyd)1]mc	D[SM(Psa)4]mc	D[SM(Mol)3]mc	D[SM(Ato)4]mc	D[Xv(Ch)6]mc	D[e(P)1]mc	D[e(C)5]mc	D[e(Ch)5]mc	D[e(Ch)6]mc	D[NSM(Std)1]mc	D[NSM(Mol)1]mc	D[NXv(P)6]mc	D[Ne(P)1]mc	D[Ne(P)6]mc			EXTREME VALUES	D[NSM(Dip)5]dt	D[NSM(Psa)1]dt	D[NSM(Mol)4]dt	D[Ne(P)2]dt	D[SM(Psa)1]ct	D[e(C)4]ct	D[SM(Hyd)1]mc	D[SM(Psa)4]mc	D[SM(Mol)3]mc	D[SM(Ato)4]mc	D[Xv(Ch)6]mc	D[e(P)1]mc	D[e(C)5]mc	D[e(Ch)5]mc	D[e(Ch)6]mc	D[NSM(Std)1]mc	D[NSM(Mol)1]mc	D[NXv(P)6]mc	D[Ne(P)1]mc
ASP-COLRC-01	O=C(N1CCN(C)CC1)C(Cc1ccccc1)N(C)c1cncc2cc(OC(F)(F)F)ncc12	Slow growth	0.234664	HCC2998	0.103457	MSS	0.55185	0.0241598	-0.482695	-0.155999	0.472881	-0.301805	0.244867	0.139965	-0.519871	-0.110506	-0.161976	0.65147	0.115931	-0.238056	-0.765862	1.11606	0.398475	-0.163236	-0.333998	-0.374008	-0.435641			MAXIMUM	2.39801	5.59961	9.3893	1.5256	1.78351	2.28344	2.55304	3.93022	4.23867	7.97591	5.21595	2.43054	4.08692	2.99302	2.78706	1.47109	2.05299	4.65757	2.78799
ASP-COLRC-01	O=C(N1CCN(C)CC1)C(Cc1ccccc1)N(C)c1cncc2cc(OC(F)(F)F)ncc12	Fast growth	0.501217	HT-29	0.199611	MSS	0.55185	0.0306436	-0.691498	-0.241791	0.639362	-0.313138	0.359095	0.139965	-0.519871	-0.110506	-0.161976	0.65147	0.115931	-0.238056	-0.765862	1.11606	0.398475	-0.163236	-0.333998	-0.374008	-0.435641			MINIMUM	-1.08374	-1.81362	-0.709985	-4.21594	-1.05963	-0.251722	-3.18872	-0.704881	-1.87603	-0.196379	-1.17955	-2.01622	-1.23104	-0.765862	-1.38981	-3.6	-2.41436	-1.33776	-2.38267
ASP-COLRC-01	O=C(N1CCN(C)CC1)C(Cc1ccccc1)N(C)c1cncc2cc(OC(F)(F)F)ncc12	Fast growth	0.501217	HCT 15	0.134129	MSI	0.44815	0.0306436	-0.691498	-0.241791	0.639362	-0.237707	0.295181	0.113937	-0.488609	-0.0895617	-0.117478	0.551177	0.145377	-0.175996	-0.631327	0.955469	0.378791	-0.181163	-0.285338	-0.354822	-0.360779
ASP-COLRC-01	O=C(N1CCN(C)CC1)C(Cc1ccccc1)N(C)c1cncc2cc(OC(F)(F)F)ncc12	Fast growth	0.501217	HCT 116	0.167478	MSI	0.44815	0.0306436	-0.691498	-0.241791	0.639362	-0.354791	0.356405	0.113937	-0.488609	-0.0895617	-0.117478	0.551177	0.145377	-0.175996	-0.631327	0.955469	0.378791	-0.181163	-0.285338	-0.354822	-0.360779
ASP-COLRC-01	O=C(N1CCN(C)CC1)C(Cc1ccccc1)N(C)c1cncc2cc(OC(F)(F)F)ncc12	Intermediate growth	0.264119	KM12	0.146543	MSI	0.44815	0.0446123	-0.499975	-0.170123	0.526904	-0.29249	0.331878	0.113937	-0.488609	-0.0895617	-0.117478	0.551177	0.145377	-0.175996	-0.631327	0.955469	0.378791	-0.181163	-0.285338	-0.354822	-0.360779
ASP-COLRC-01	O=C(N1CCN(C)CC1)C(Cc1ccccc1)N(C)c1cncc2cc(OC(F)(F)F)ncc12	Intermediate growth	0.264119	SW620	0.117575	MSS	0.55185	0.0446123	-0.499975	-0.170123	0.526904	-0.248934	0.282052	0.139965	-0.519871	-0.110506	-0.161976	0.65147	0.115931	-0.238056	-0.765862	1.11606	0.398475	-0.163236	-0.333998	-0.374008	-0.435641
ASP-COLRC-01	O=C(N1CCN(C)CC1)C(Cc1ccccc1)N(C)c1cncc2cc(OC(F)(F)F)ncc12	Slow growth	0.234664	COLO 205	0.131207	MSS	0.55185	0.0241598	-0.482695	-0.155999	0.472881	-0.309086	0.291971	0.139965	-0.519871	-0.110506	-0.161976	0.65147	0.115931	-0.238056	-0.765862	1.11606	0.398475	-0.163236	-0.333998	-0.374008	-0.435641
ASP-COLRC-02	O=C(N1CCN(C)CC1)C(Cc1ccccc1)N(C)c1cncc2cc(SC)ncc12	Slow growth	0.234664	HCC2998	0.103457	MSS	0.55185	0.0431672	-0.197678	0.0104323	0.0797034	-0.162058	-0.194876	-0.136965	-0.420845	0.213099	-0.161426	0.65147	-0.0409961	-0.238056	-0.765862	1.11606	0.647252	0.396784	-0.0247493	0.305572	-0.217995
ASP-COLRC-02	O=C(N1CCN(C)CC1)C(Cc1ccccc1)N(C)c1cncc2cc(SC)ncc12	Fast growth	0.501217	HT-29	0.199611	MSS	0.55185	0.0584225	-0.274953	0.00144414	0.0647447	-0.119025	-0.251722	-0.136965	-0.420845	0.213099	-0.161426	0.65147	-0.0409961	-0.238056	-0.765862	1.11606	0.647252	0.396784	-0.0247493	0.305572	-0.217995
ASP-COLRC-02	O=C(N1CCN(C)CC1)C(Cc1ccccc1)N(C)c1cncc2cc(SC)ncc12	Fast growth	0.501217	HCT 15	0.134129	MSI	0.44815	0.0584225	-0.274953	0.00144414	0.0647447	-0.0785873	-0.205522	-0.135621	-0.39937	0.202057	-0.116983	0.551177	0.00396047	-0.175996	-0.631327	0.955469	0.602978	0.323504	-0.0066557	0.257587	-0.164645
ASP-COLRC-02	O=C(N1CCN(C)CC1)C(Cc1ccccc1)N(C)c1cncc2cc(SC)ncc12	Fast growth	0.501217	HCT 116	0.167478	MSI	0.44815	0.0584225	-0.274953	0.00144414	0.0647447	-0.176986	-0.203093	-0.135621	-0.39937	0.202057	-0.116983	0.551177	0.00396047	-0.175996	-0.631327	0.955469	0.602978	0.323504	-0.0066557	0.257587	-0.164645
ASP-COLRC-02	O=C(N1CCN(C)CC1)C(Cc1ccccc1)N(C)c1cncc2cc(SC)ncc12	Intermediate growth	0.264119	KM12	0.146543	MSI	0.44815	0.0647774	-0.197599	0.00644481	0.109779	-0.126169	-0.191484	-0.135621	-0.39937	0.202057	-0.116983	0.551177	0.00396047	-0.175996	-0.631327	0.955469	0.602978	0.323504	-0.0066557	0.257587	-0.164645
ASP-COLRC-02	O=C(N1CCN(C)CC1)C(Cc1ccccc1)N(C)c1cncc2cc(SC)ncc12	Intermediate growth	0.264119	SW620	0.117575	MSS	0.55185	0.0647774	-0.197599	0.00644481	0.109779	-0.0999561	-0.186737	-0.136965	-0.420845	0.213099	-0.161426	0.65147	-0.0409961	-0.238056	-0.765862	1.11606	0.647252	0.396784	-0.0247493	0.305572	-0.217995
ASP-COLRC-02	O=C(N1CCN(C)CC1)C(Cc1ccccc1)N(C)c1cncc2cc(SC)ncc12	Slow growth	0.234664	COLO 205	0.131207	MSS	0.55185	0.0431672	-0.197678	0.0104323	0.0797034	-0.151708	-0.203249	-0.136965	-0.420845	0.213099	-0.161426	0.65147	-0.0409961	-0.238056	-0.765862	1.11606	0.647252	0.396784	-0.0247493	0.305572	-0.217995
ASP-COLRC-03	O=C(N(Cc1cc(ccc1)OC)Cc1ccc(O)cc1)c1cncc2cc(OC(F)(F)F)ncc12	Slow growth	0.234664	HCC2998	0.103457	MSS	0.55185	0.00130149	-0.22491	-0.108997	0.347195	-0.101967	0.244867	0.243019	-0.197639	0.124336	-0.157289	0.244587	0.213424	-0.573863	-0.765862	0.799425	0.214606	0.125632	-0.554669	-0.206288	-0.335691
ASP-COLRC-03	O=C(N(Cc1cc(ccc1)OC)Cc1ccc(O)cc1)c1cncc2cc(OC(F)(F)F)ncc12	Fast growth	0.501217	HT-29	0.199611	MSS	0.55185	-0.002763	-0.314753	-0.173098	0.455676	-0.0355579	0.359095	0.243019	-0.197639	0.124336	-0.157289	0.244587	0.213424	-0.573863	-0.765862	0.799425	0.214606	0.125632	-0.554669	-0.206288	-0.335691
ASP-COLRC-03	O=C(N(Cc1cc(ccc1)OC)Cc1ccc(O)cc1)c1cncc2cc(OC(F)(F)F)ncc12	Fast growth	0.501217	HCT 15	0.134129	MSI	0.44815	-0.002763	-0.314753	-0.173098	0.455676	-0.0101668	0.295181	0.206805	-0.198227	0.122068	-0.113254	0.18451	0.233234	-0.478612	-0.631327	0.670133	0.213096	0.0791531	-0.484197	-0.20368	-0.270707
ASP-COLRC-03	O=C(N(Cc1cc(ccc1)OC)Cc1ccc(O)cc1)c1cncc2cc(OC(F)(F)F)ncc12	Fast growth	0.501217	HCT 116	0.167478	MSI	0.44815	-0.002763	-0.314753	-0.173098	0.455676	-0.100532	0.356405	0.206805	-0.198227	0.122068	-0.113254	0.18451	0.233234	-0.478612	-0.631327	0.670133	0.213096	0.0791531	-0.484197	-0.20368	-0.270707
ASP-COLRC-03	O=C(N(Cc1cc(ccc1)OC)Cc1ccc(O)cc1)c1cncc2cc(OC(F)(F)F)ncc12	Intermediate growth	0.264119	KM12	0.146543	MSI	0.44815	0.0203619	-0.22649	-0.120258	0.393563	-0.0546523	0.331878	0.206805	-0.198227	0.122068	-0.113254	0.18451	0.233234	-0.478612	-0.631327	0.670133	0.213096	0.0791531	-0.484197	-0.20368	-0.270707
ASP-COLRC-03	O=C(N(Cc1cc(ccc1)OC)Cc1ccc(O)cc1)c1cncc2cc(OC(F)(F)F)ncc12	Intermediate growth	0.264119	SW620	0.117575	MSS	0.55185	0.0203619	-0.22649	-0.120258	0.393563	-0.0358966	0.282052	0.243019	-0.197639	0.124336	-0.157289	0.244587	0.213424	-0.573863	-0.765862	0.799425	0.214606	0.125632	-0.554669	-0.206288	-0.335691
ASP-COLRC-03	O=C(N(Cc1cc(ccc1)OC)Cc1ccc(O)cc1)c1cncc2cc(OC(F)(F)F)ncc12	Slow growth	0.234664	COLO 205	0.131207	MSS	0.55185	0.00130149	-0.22491	-0.108997	0.347195	-0.0840371	0.291971	0.243019	-0.197639	0.124336	-0.157289	0.244587	0.213424	-0.573863	-0.765862	0.799425	0.214606	0.125632	-0.554669	-0.206288	-0.335691
ASP-COLRC-04	O=C(N(Cc1cc(ccc1)OC)Cc1ccc(O)cc1)c1cncc2cc(ncc12)C(F)(F)F	Slow growth	0.234664	HCC2998	0.103457	MSS	0.55185	0.0149532	-0.311865	-0.110573	0.206078	-0.182233	0.198441	0.0436971	-0.20111	0.0605617	-0.15833	0.244587	0.133164	-0.083385	-0.765862	0.799425	0.23085	0.0973611	-0.510115	-0.228924	-0.310871
ASP-COLRC-04	O=C(N(Cc1cc(ccc1)OC)Cc1ccc(O)cc1)c1cncc2cc(ncc12)C(F)(F)F	Fast growth	0.501217	HT-29	0.199611	MSS	0.55185	0.0171885	-0.441835	-0.175401	0.249437	-0.147049	0.294607	0.0436971	-0.20111	0.0605617	-0.15833	0.244587	0.133164	-0.083385	-0.765862	0.799425	0.23085	0.0973611	-0.510115	-0.228924	-0.310871
ASP-COLRC-04	O=C(N(Cc1cc(ccc1)OC)Cc1ccc(O)cc1)c1cncc2cc(ncc12)C(F)(F)F	Fast growth	0.501217	HCT 15	0.134129	MSI	0.44815	0.0171885	-0.441835	-0.175401	0.249437	-0.101559	0.242319	0.0271839	-0.201354	0.0645973	-0.114192	0.18451	0.160906	-0.0366128	-0.631327	0.670133	0.227735	0.0536762	-0.444047	-0.224079	-0.24834
ASP-COLRC-04	O=C(N(Cc1cc(ccc1)OC)Cc1ccc(O)cc1)c1cncc2cc(ncc12)C(F)(F)F	Fast growth	0.501217	HCT 116	0.167478	MSI	0.44815	0.0171885	-0.441835	-0.175401	0.249437	-0.202656	0.297336	0.0271839	-0.201354	0.0645973	-0.114192	0.18451	0.160906	-0.0366128	-0.631327	0.670133	0.227735	0.0536762	-0.444047	-0.224079	-0.24834
ASP-COLRC-04	O=C(N(Cc1cc(ccc1)OC)Cc1ccc(O)cc1)c1cncc2cc(ncc12)C(F)(F)F	Intermediate growth	0.264119	KM12	0.146543	MSI	0.44815	0.034845	-0.318741	-0.12193	0.243851	-0.150181	0.276624	0.0271839	-0.201354	0.0645973	-0.114192	0.18451	0.160906	-0.0366128	-0.631327	0.670133	0.227735	0.0536762	-0.444047	-0.224079	-0.24834
ASP-COLRC-04	O=C(N(Cc1cc(ccc1)OC)Cc1ccc(O)cc1)c1cncc2cc(ncc12)C(F)(F)F	Intermediate growth	0.264119	SW620	0.117575	MSS	0.55185	0.034845	-0.318741	-0.12193	0.243851	-0.121464	0.23256	0.0436971	-0.20111	0.0605617	-0.15833	0.244587	0.133164	-0.083385	-0.765862	0.799425	0.23085	0.0973611	-0.510115	-0.228924	-0.310871
ASP-COLRC-04	O=C(N(Cc1cc(ccc1)OC)Cc1ccc(O)cc1)c1cncc2cc(ncc12)C(F)(F)F	Slow growth	0.234664	COLO 205	0.131207	MSS	0.55185	0.0149532	-0.311865	-0.110573	0.206078	-0.174429	0.239688	0.0436971	-0.20111	0.0605617	-0.15833	0.244587	0.133164	-0.083385	-0.765862	0.799425	0.23085	0.0973611	-0.510115	-0.228924	-0.310871
ASP-COLRC-05	O=C(N(Cc1cc(OC)c(O)cc1)Cc1cc(ccc1)OC)c1cncc2cc(OC(F)(F)F)ncc12	Slow growth	0.234664	HCC2998	0.103457	MSS	0.55185	-0.00080298	-0.170117	-0.112821	0.0672785	-0.0217021	0.244867	0.206972	-0.195003	0.235081	-0.152633	0.187497	0.387953	-0.349993	-0.765862	0.613957	0.216549	0.10662	-0.545877	-0.0553272	-0.331688
ASP-COLRC-05	O=C(N(Cc1cc(OC)c(O)cc1)Cc1cc(ccc1)OC)c1cncc2cc(OC(F)(F)F)ncc12	Fast growth	0.501217	HT-29	0.199611	MSS	0.55185	-0.00583862	-0.234674	-0.178686	0.0465861	0.0759333	0.359095	0.206972	-0.195003	0.235081	-0.152633	0.187497	0.387953	-0.349993	-0.765862	0.613957	0.216549	0.10662	-0.545877	-0.0553272	-0.331688
ASP-COLRC-05	O=C(N(Cc1cc(OC)c(O)cc1)Cc1cc(ccc1)OC)c1cncc2cc(OC(F)(F)F)ncc12	Fast growth	0.501217	HCT 15	0.134129	MSI	0.44815	-0.00583862	-0.234674	-0.178686	0.0465861	0.0812254	0.295181	0.17432	-0.195851	0.221867	-0.109058	0.133063	0.390512	-0.276869	-0.631327	0.502998	0.214847	0.0620198	-0.476275	-0.0676406	-0.267101
ASP-COLRC-05	O=C(N(Cc1cc(OC)c(O)cc1)Cc1cc(ccc1)OC)c1cncc2cc(OC(F)(F)F)ncc12	Fast growth	0.501217	HCT 116	0.167478	MSI	0.44815	-0.00583862	-0.234674	-0.178686	0.0465861	0.00159242	0.356405	0.17432	-0.195851	0.221867	-0.109058	0.133063	0.390512	-0.276869	-0.631327	0.502998	0.214847	0.0620198	-0.476275	-0.0676406	-0.267101
ASP-COLRC-05	O=C(N(Cc1cc(OC)c(O)cc1)Cc1cc(ccc1)OC)c1cncc2cc(OC(F)(F)F)ncc12	Intermediate growth	0.264119	KM12	0.146543	MSI	0.44815	0.0181292	-0.168359	-0.124315	0.0965975	0.040876	0.331878	0.17432	-0.195851	0.221867	-0.109058	0.133063	0.390512	-0.276869	-0.631327	0.502998	0.214847	0.0620198	-0.476275	-0.0676406	-0.267101
ASP-COLRC-05	O=C(N(Cc1cc(OC)c(O)cc1)Cc1cc(ccc1)OC)c1cncc2cc(OC(F)(F)F)ncc12	Intermediate growth	0.264119	SW620	0.117575	MSS	0.55185	0.0181292	-0.168359	-0.124315	0.0965975	0.0496706	0.282052	0.206972	-0.195003	0.235081	-0.152633	0.187497	0.387953	-0.349993	-0.765862	0.613957	0.216549	0.10662	-0.545877	-0.0553272	-0.331688
ASP-COLRC-05	O=C(N(Cc1cc(OC)c(O)cc1)Cc1cc(ccc1)OC)c1cncc2cc(OC(F)(F)F)ncc12	Slow growth	0.234664	COLO 205	0.131207	MSS	0.55185	-0.00080298	-0.170117	-0.112821	0.0672785	0.00635452	0.291971	0.206972	-0.195003	0.235081	-0.152633	0.187497	0.387953	-0.349993	-0.765862	0.613957	0.216549	0.10662	-0.545877	-0.0553272	-0.331688
ASP-COLRC-06	O=C(N(Cc1cc(OC)c(O)cc1)Cc1cc(ccc1)OC)c1cncc2cc(ncc12)C(F)(F)F	Slow growth	0.234664	HCC2998	0.103457	MSS	0.55185	0.0120946	-0.251207	-0.114414	-0.073783	-0.101967	0.198441	0.00764944	-0.198473	0.171307	-0.153674	0.187497	0.307692	0.140486	-0.765862	0.613957	0.23201	0.0793109	-0.503383	-0.072933	-0.308038
ASP-COLRC-06	O=C(N(Cc1cc(OC)c(O)cc1)Cc1cc(ccc1)OC)c1cncc2cc(ncc12)C(F)(F)F	Fast growth	0.501217	HT-29	0.199611	MSS	0.55185	0.0130108	-0.353185	-0.181015	-0.159571	-0.0355579	0.294607	0.00764944	-0.198473	0.171307	-0.153674	0.187497	0.307692	0.140486	-0.765862	0.613957	0.23201	0.0793109	-0.503383	-0.072933	-0.308038
ASP-COLRC-06	O=C(N(Cc1cc(OC)c(O)cc1)Cc1cc(ccc1)OC)c1cncc2cc(ncc12)C(F)(F)F	Fast growth	0.501217	HCT 15	0.134129	MSI	0.44815	0.0130108	-0.353185	-0.181015	-0.159571	-0.0101668	0.242319	-0.00530074	-0.198978	0.164396	-0.109996	0.133063	0.318184	0.16513	-0.631327	0.502998	0.22878	0.0374101	-0.437981	-0.0835062	-0.245788
ASP-COLRC-06	O=C(N(Cc1cc(OC)c(O)cc1)Cc1cc(ccc1)OC)c1cncc2cc(ncc12)C(F)(F)F	Fast growth	0.501217	HCT 116	0.167478	MSI	0.44815	0.0130108	-0.353185	-0.181015	-0.159571	-0.100532	0.297336	-0.00530074	-0.198978	0.164396	-0.109996	0.133063	0.318184	0.16513	-0.631327	0.502998	0.22878	0.0374101	-0.437981	-0.0835062	-0.245788
ASP-COLRC-06	O=C(N(Cc1cc(OC)c(O)cc1)Cc1cc(ccc1)OC)c1cncc2cc(ncc12)C(F)(F)F	Intermediate growth	0.264119	KM12	0.146543	MSI	0.44815	0.0318124	-0.254389	-0.126005	-0.0530553	-0.0546523	0.276624	-0.00530074	-0.198978	0.164396	-0.109996	0.133063	0.318184	0.16513	-0.631327	0.502998	0.22878	0.0374101	-0.437981	-0.0835062	-0.245788
ASP-COLRC-06	O=C(N(Cc1cc(OC)c(O)cc1)Cc1cc(ccc1)OC)c1cncc2cc(ncc12)C(F)(F)F	Intermediate growth	0.264119	SW620	0.117575	MSS	0.55185	0.0318124	-0.254389	-0.126005	-0.0530553	-0.0358966	0.23256	0.00764944	-0.198473	0.171307	-0.153674	0.187497	0.307692	0.140486	-0.765862	0.613957	0.23201	0.0793109	-0.503383	-0.072933	-0.308038
ASP-COLRC-06	O=C(N(Cc1cc(OC)c(O)cc1)Cc1cc(ccc1)OC)c1cncc2cc(ncc12)C(F)(F)F	Slow growth	0.234664	COLO 205	0.131207	MSS	0.55185	0.0120946	-0.251207	-0.114414	-0.073783	-0.0840371	0.239688	0.00764944	-0.198473	0.171307	-0.153674	0.187497	0.307692	0.140486	-0.765862	0.613957	0.23201	0.0793109	-0.503383	-0.072933	-0.308038
[truncated: 22 more columns]
